# Supplementary material for: Synthesis, crystal structure and Hirshfeld surface analysis of 4′-cyano-[1,1′-biphen­yl]-4-yl 3-(benz­yloxy)benzoate
Source: Acta Crystallogr E Crystallogr Commun. 2024 Sep 12;80(Pt 10):1010–3. doi: 10.1107/S2056989024008570 (PMC11451486; doi:10.1107/S2056989024008570)
Supplement: Supplementary file 1 [file e-80-01010-sup1.cif]

##############################################################################
#                                                                            #
# This CIF contains the data in a paper accepted for publication in          #
# Acta Crystallographica Section E. It conforms to the requirements of       #
# Notes for Authors for Acta Crystallographica Section E, and has been       #
# peer reviewed under the auspices of the IUCr Commission on Journals.       #
#                                                                            #
# Full details of the Crystallographic Information File format               #
# are given in the paper "The Crystallographic Information File (CIF):       #
# a New Standard Archive File for Crystallography" by S. R. Hall, F. H.      #
# Allen and I. D. Brown [Acta Cryst. (1991), A47, 655-685].                  #
#                                                                            #
# The current version of the core CIF dictionary is obtainable from          #
# ftp://ftp.iucr.org/pub/cif_core.dic.                                       #
#                                                                            #
# Software is freely available for graphical display of the structure(s)     #
# in this CIF. For information consult the CIF software page                 #
# http://www.iucr.org/resources/cif/software.                                #
#                                                                            #
# This file may be used for bona fide research purposes within the           #
# scientific community so long as proper attribution is given to the journal # 
# article from which it was obtained.                                        #
#                                                                            #
##############################################################################
data_I
_audit_creation_method     'SHELXL-2018/3'
_journal_date_recd_electronic     2024-08-13
_journal_date_accepted     2024-08-29
_journal_name_full     'Acta Crystallographica, Section E'
_journal_year     2024
_journal_volume     80
_journal_issue      1
_journal_page_first     0
_journal_page_last     0
_journal_paper_category     GO
_journal_paper_doi     10.1107/S2056989024008570
_journal_coeditor_code     HB8105
_publ_contact_author_name     'B. S. Palakshamurthy'
_publ_contact_author_address
;
Department of PG Studies and Research in Physics, Albert Einstein Block, UCS,
Tumkur University, Tumkur, Karnataka-572103,
India
;
_publ_contact_author_email     'palaksha.bspm@gmail.com'
_publ_contact_author_fax     '0816 2254546'
_publ_contact_author_phone     '+91 9448987382'
_publ_section_title
;
Synthesis, crystal structure and Hirshfeld surface analysis of
4'-cyano-[1,1'-biphenyl]-4-yl 3-(benzyloxy)benzoate
;
_publ_section_title_footnote     .
loop_
    _publ_author_name
    _publ_author_footnote
    _publ_author_address
    'Harish Kumar, M.' .
;
Department of Physics, Yuvaraja's College, University of Mysore, Mysore
570005, Karnaataka,
India
;
    'Vinduvahini, M.' .
;
Department of Physics, Maharani's Science College for Women(Autonomous) Mysore,
Karnataka, 750005
India
;
    'Devarajegowda, H. C.' .
;
Department of Physics, Yuvaraja's College, University of Mysore, Mysore
570005, Karnaataka,
India
;
    'Srinivasa, H. T.' .
;
Raman Research Institute, C. V. Raman, Avenue,
Sadashivanagar, Bangalore, Karnataka,
India
;
    'Palakshamurthy, B. S.' .
;
Department of PG Studies and Research in Physics, Albert Einstein Block, UCS,
Tumkur University, Tumkur, Karnataka 572103,
India
;
_publ_section_synopsis
;
The molecules of the title compound are linked by weak C---H...O and C---H...\p
interactions.
;
_chemical_name_systematic
;
4'-Cyano-[1,1'-biphenyl]-4-yl 3-(benzyloxy)benzoate
;
_chemical_name_common     ?
_chemical_formula_moiety     'C27 H19 N O3'
_chemical_formula_sum     'C27 H19 N O3'
_chemical_formula_iupac     'C27 H19 N O3'
_chemical_formula_weight     405.43
_chemical_melting_point     ?
_chemical_absolute_configuration     ?
_space_group_crystal_system     monoclinic
_space_group_name_H-M_alt     'P 21'
_space_group_name_Hall     'P 2yb'
loop_
    _space_group_symop_operation_xyz
    'x, y, z'
    '-x, y+1/2, -z'
_cell_length_a     9.4289(10)
_cell_length_b     9.6739(9)
_cell_length_c     11.4872(11)
_cell_angle_alpha     90
_cell_angle_beta     97.668(4)
_cell_angle_gamma     90
_cell_volume     1038.43(18)
_cell_formula_units_Z     2
_cell_measurement_reflns_used     3639
_cell_measurement_theta_min     3.5
_cell_measurement_theta_max     25.1
_cell_measurement_temperature     270(2)
_cell_special_details     Rod
_exptl_crystal_description     block
_exptl_crystal_colour     colourless
_exptl_crystal_size_max     0.420
_exptl_crystal_size_mid     0.380
_exptl_crystal_size_min     0.240
_exptl_crystal_density_diffrn     1.297
_exptl_crystal_density_meas     ?
_exptl_crystal_density_method     ?
_exptl_crystal_F_000     424
_exptl_absorpt_coefficient_mu     0.085
_exptl_absorpt_correction_type     multi-scan
_exptl_absorpt_process_details
;
(SADABS; Krause <i>et al.</i>,  2015)
;
_exptl_absorpt_correction_T_min     0.966
_exptl_absorpt_correction_T_max     0.981
_diffrn_ambient_temperature     270(2)
_diffrn_source     'fine-focus sealed tube'
_diffrn_radiation_type     MoK\a
_diffrn_radiation_wavelength     0.71073
_diffrn_radiation_monochromator     Graphite
_diffrn_measurement_device_type     'Bruker SMART APEXII CCD'
_diffrn_measurement_method     '\f and \W scans'
_diffrn_detector_area_resol_mean     1.09
_diffrn_reflns_number     27994
_diffrn_reflns_av_R_equivalents     0.0524
_diffrn_reflns_av_unetI/netI     0.0281
_diffrn_reflns_theta_min     3.579
_diffrn_reflns_theta_max     24.996
_diffrn_reflns_theta_full     24.996
_diffrn_measured_fraction_theta_max     0.993
_diffrn_measured_fraction_theta_full     0.993
_diffrn_reflns_limit_h_min     -11
_diffrn_reflns_limit_h_max     11
_diffrn_reflns_limit_k_min     -11
_diffrn_reflns_limit_k_max     11
_diffrn_reflns_limit_l_min     -13
_diffrn_reflns_limit_l_max     13
_diffrn_standards_number     3308
_refine_special_details     ?
_reflns_number_total     3639
_reflns_number_gt     3308
_reflns_threshold_expression     'I > 2\s(I)'
_refine_ls_structure_factor_coef     Fsqd
_refine_ls_matrix_type     full
_refine_ls_R_factor_all     0.0432
_refine_ls_R_factor_gt     0.0379
_refine_ls_wR_factor_gt     0.0777
_refine_ls_wR_factor_ref     0.0795
_refine_ls_goodness_of_fit_ref     1.083
_refine_ls_restrained_S_all     1.083
_refine_ls_number_reflns     3639
_refine_ls_number_parameters     280
_refine_ls_number_restraints     1
_refine_ls_number_constraints     0.012
_refine_ls_hydrogen_treatment     constr
_refine_ls_weighting_scheme     calc
_refine_ls_weighting_details
              'w=1/[\s^2^(Fo^2^)+(0.0339P)^2^+0.1198P] where P=(Fo^2^+2Fc^2^)/3'
_atom_sites_solution_hydrogens     geom
_atom_sites_solution_primary     direct
_atom_sites_solution_secondary     difmap
_refine_ls_shift/su_max     0.000
_refine_ls_shift/su_mean     0.000
_refine_diff_density_max     0.112
_refine_diff_density_min     -0.160
_refine_ls_extinction_method     none
_refine_ls_extinction_coef     .
_refine_ls_abs_structure_details
;
Flack <i>x</i> determined using 1347 quotients
[(<i>I</i>^+^)-(<i>I</i>^-^)]/[(<i>I</i>^+^)+(<i>I</i>^-^)]
(Parsons <i>et al.</i>,  2013)
;
_refine_ls_abs_structure_Flack     0.0(5)
loop_
    _atom_type_symbol
    _atom_type_description
    _atom_type_scat_dispersion_real
    _atom_type_scat_dispersion_imag
    _atom_type_scat_source
    'C' 'C' 0.0033 0.0016
                         'International Tables Vol C Tables 4.2.6.8 and 6.1.1.4'
    'H' 'H' 0.0000 0.0000
                         'International Tables Vol C Tables 4.2.6.8 and 6.1.1.4'
    'N' 'N' 0.0061 0.0033
                         'International Tables Vol C Tables 4.2.6.8 and 6.1.1.4'
    'O' 'O' 0.0106 0.0060
                         'International Tables Vol C Tables 4.2.6.8 and 6.1.1.4'
_computing_data_collection
;
APEX2 (Bruker, 2014)
;
_computing_cell_refinement
;
SAINT (Bruker, 2014)
;
_computing_data_reduction
;
SAINT (Bruker, 2014)
;
_computing_structure_solution
;
SHELXS97 (Sheldrick, 2008)
;
_computing_structure_refinement
;
<i>SHELXL2018/3</i> (Sheldrick, 2015)
;
_computing_molecular_graphics
;
Mercury (Macrae <i>et al.</i>,  2020)
;
_computing_publication_material
;
<i>SHELXL2018/3</i> (Sheldrick, 2015)
;
loop_
    _atom_site_type_symbol
    _atom_site_label
    _atom_site_fract_x
    _atom_site_fract_y
    _atom_site_fract_z
    _atom_site_U_iso_or_equiv
    _atom_site_adp_type
    _atom_site_calc_flag
    _atom_site_occupancy
    _atom_site_disorder_assembly
    _atom_site_disorder_group
    O O1 0.7334(2) 0.77894(19) 0.21126(16) 0.0509(5) Uani d 1 . .
    O O3 0.8888(2) 0.5498(2) -0.24091(16) 0.0555(6) Uani d 1 . .
    O O2 0.7452(3) 0.5514(2) 0.17589(19) 0.0695(7) Uani d 1 . .
    C C11 0.6854(3) 0.7566(3) 0.3203(2) 0.0430(7) Uani d 1 . .
    C C13 0.7200(3) 0.7988(3) 0.5258(2) 0.0443(7) Uani d 1 . .
    H H13 0.775740 0.834123 0.592030 0.053 Uiso calc 1 . .
    C C21 0.8166(3) 0.4201(3) -0.2372(2) 0.0484(7) Uani d 1 . .
    H H21A 0.715024 0.435077 -0.236419 0.058 Uiso calc 1 . .
    H H21B 0.853943 0.369863 -0.166652 0.058 Uiso calc 1 . .
    C C10 0.5549(3) 0.6967(3) 0.3284(2) 0.0506(7) Uani d 1 . .
    H H10 0.498693 0.663636 0.261571 0.061 Uiso calc 1 . .
    C C16 0.8197(3) 0.6095(3) -0.0507(2) 0.0414(6) Uani d 1 . .
    H H16 0.783496 0.521562 -0.040255 0.050 Uiso calc 1 . .
    C C8 0.5898(3) 0.7372(3) 0.5372(2) 0.0384(6) Uani d 1 . .
    C C22 0.8404(3) 0.3390(3) -0.3434(2) 0.0401(6) Uani d 1 . .
    C C12 0.7683(3) 0.8085(3) 0.4174(2) 0.0450(7) Uani d 1 . .
    H H12 0.855882 0.849784 0.410635 0.054 Uiso calc 1 . .
    C C20 0.8662(3) 0.8422(3) 0.0195(2) 0.0488(7) Uani d 1 . .
    H H20 0.860968 0.910130 0.076078 0.059 Uiso calc 1 . .
    C C27 0.8103(3) 0.3941(3) -0.4553(3) 0.0481(7) Uani d 1 . .
    H H27 0.775214 0.483768 -0.465142 0.058 Uiso calc 1 . .
    C C17 0.8782(3) 0.6410(3) -0.1512(2) 0.0421(6) Uani d 1 . .
    C C9 0.5083(3) 0.6864(3) 0.4366(2) 0.0470(7) Uani d 1 . .
    H H9 0.420768 0.644553 0.442524 0.056 Uiso calc 1 . .
    C C15 0.8154(3) 0.7109(3) 0.0354(2) 0.0391(6) Uani d 1 . .
    C C6 0.5598(3) 0.8325(3) 0.7351(2) 0.0461(7) Uani d 1 . .
    H H6 0.611277 0.910110 0.717919 0.055 Uiso calc 1 . .
    C C5 0.5377(3) 0.7261(3) 0.6536(2) 0.0393(6) Uani d 1 . .
    C C2 0.4316(3) 0.7098(3) 0.8675(2) 0.0493(7) Uani d 1 . .
    C C4 0.4646(3) 0.6095(3) 0.6828(2) 0.0496(7) Uani d 1 . .
    H H4 0.451143 0.536161 0.630193 0.060 Uiso calc 1 . .
    C C19 0.9250(3) 0.8715(3) -0.0818(3) 0.0550(8) Uani d 1 . .
    H H19 0.959121 0.959983 -0.093327 0.066 Uiso calc 1 . .
    C C23 0.8922(3) 0.2051(3) -0.3313(3) 0.0475(7) Uani d 1 . .
    H H23 0.911977 0.166328 -0.256862 0.057 Uiso calc 1 . .
    N N1 0.3247(4) 0.6894(4) 1.0630(3) 0.0907(11) Uani d 1 . .
    C C7 0.5067(3) 0.8251(3) 0.8410(2) 0.0506(7) Uani d 1 . .
    H H7 0.521498 0.897631 0.894393 0.061 Uiso calc 1 . .
    C C3 0.4113(3) 0.6006(3) 0.7889(3) 0.0552(8) Uani d 1 . .
    H H3 0.362120 0.521913 0.807373 0.066 Uiso calc 1 . .
    C C14 0.7605(3) 0.6679(3) 0.1449(3) 0.0450(7) Uani d 1 . .
    C C18 0.9338(3) 0.7717(3) -0.1657(2) 0.0515(8) Uani d 1 . .
    H H18 0.976819 0.791722 -0.232010 0.062 Uiso calc 1 . .
    C C26 0.8322(3) 0.3164(3) -0.5526(3) 0.0549(8) Uani d 1 . .
    H H26 0.811223 0.353879 -0.627419 0.066 Uiso calc 1 . .
    C C25 0.8848(3) 0.1843(3) -0.5389(3) 0.0588(8) Uani d 1 . .
    H H25 0.900050 0.132486 -0.604287 0.071 Uiso calc 1 . .
    C C1 0.3728(4) 0.6998(4) 0.9774(3) 0.0635(9) Uani d 1 . .
    C C24 0.9147(3) 0.1288(3) -0.4283(3) 0.0561(8) Uani d 1 . .
    H H24 0.950410 0.039321 -0.418934 0.067 Uiso calc 1 . .
loop_
    _atom_site_aniso_label
    _atom_site_aniso_U_11
    _atom_site_aniso_U_22
    _atom_site_aniso_U_33
    _atom_site_aniso_U_12
    _atom_site_aniso_U_13
    _atom_site_aniso_U_23
    O1 0.0725(14) 0.0391(10) 0.0449(11) 0.0014(10) 0.0219(10) -0.0050(9)
    O3 0.0780(15) 0.0486(12) 0.0448(11) -0.0129(11) 0.0262(10) -0.0078(9)
    O2 0.112(2) 0.0427(12) 0.0623(14) -0.0043(13) 0.0450(13) -0.0047(11)
    C11 0.0543(17) 0.0372(15) 0.0398(15) 0.0058(13) 0.0142(13) -0.0018(12)
    C13 0.0456(16) 0.0440(15) 0.0421(15) -0.0021(13) 0.0016(12) -0.0031(12)
    C21 0.0514(17) 0.0455(16) 0.0506(17) -0.0032(13) 0.0152(14) -0.0025(14)
    C10 0.0530(17) 0.0555(18) 0.0437(16) -0.0063(15) 0.0079(13) -0.0136(14)
    C16 0.0458(15) 0.0361(14) 0.0431(15) -0.0021(12) 0.0085(12) 0.0004(12)
    C8 0.0385(14) 0.0334(14) 0.0435(15) 0.0041(11) 0.0066(11) -0.0026(11)
    C22 0.0382(14) 0.0404(15) 0.0432(16) -0.0017(12) 0.0103(12) -0.0023(12)
    C12 0.0445(15) 0.0408(15) 0.0508(17) -0.0009(13) 0.0110(13) -0.0008(13)
    C20 0.0572(17) 0.0453(17) 0.0435(16) -0.0077(14) 0.0050(13) -0.0047(13)
    C27 0.0515(17) 0.0429(16) 0.0514(18) 0.0016(13) 0.0130(14) -0.0007(13)
    C17 0.0487(15) 0.0428(15) 0.0350(15) -0.0007(13) 0.0060(12) -0.0027(12)
    C9 0.0429(15) 0.0548(17) 0.0445(16) -0.0065(14) 0.0102(12) -0.0083(14)
    C15 0.0385(14) 0.0403(15) 0.0386(14) 0.0012(12) 0.0048(11) -0.0003(12)
    C6 0.0544(17) 0.0361(15) 0.0479(17) 0.0009(13) 0.0068(13) -0.0029(13)
    C5 0.0402(14) 0.0386(14) 0.0387(14) 0.0057(12) 0.0033(11) -0.0012(12)
    C2 0.0559(18) 0.0544(18) 0.0377(15) 0.0068(15) 0.0067(13) -0.0004(15)
    C4 0.0586(18) 0.0489(17) 0.0427(16) -0.0082(14) 0.0119(13) -0.0097(13)
    C19 0.071(2) 0.0476(17) 0.0465(17) -0.0191(16) 0.0078(15) -0.0018(14)
    C23 0.0473(16) 0.0450(16) 0.0511(16) -0.0004(14) 0.0091(13) 0.0027(14)
    N1 0.114(3) 0.112(3) 0.0516(18) 0.004(2) 0.0303(18) -0.0054(19)
    C7 0.0602(18) 0.0490(17) 0.0418(16) 0.0078(15) 0.0039(14) -0.0123(13)
    C3 0.063(2) 0.0538(17) 0.0510(17) -0.0105(16) 0.0151(15) -0.0012(14)
    C14 0.0506(16) 0.0398(15) 0.0465(16) -0.0002(13) 0.0131(13) -0.0048(13)
    C18 0.0608(19) 0.0557(17) 0.0390(16) -0.0142(15) 0.0105(14) 0.0036(15)
    C26 0.0610(19) 0.062(2) 0.0428(17) -0.0149(16) 0.0112(14) -0.0030(15)
    C25 0.061(2) 0.056(2) 0.063(2) -0.0137(17) 0.0226(16) -0.0223(17)
    C1 0.074(2) 0.070(2) 0.0475(19) 0.0047(19) 0.0114(16) -0.0063(18)
    C24 0.0561(19) 0.0386(16) 0.076(2) -0.0020(14) 0.0166(16) -0.0101(16)
_geom_special_details
;
 All esds (except the esd in the dihedral angle between two l.s. planes)
 are estimated using the full covariance matrix.  The cell esds are taken
 into account individually in the estimation of esds in distances, angles
 and torsion angles; correlations between esds in cell parameters are only
 used when they are defined by crystal symmetry.  An approximate (isotropic)
 treatment of cell esds is used for estimating esds involving l.s. planes.
;
loop_
    _geom_bond_atom_site_label_1
    _geom_bond_atom_site_label_2
    _geom_bond_site_symmetry_2
    _geom_bond_distance
    _geom_bond_publ_flag
    O1 C14 . 1.361(3) ?
    O1 C11 . 1.405(3) ?
    O3 C17 . 1.370(3) ?
    O3 C21 . 1.431(3) ?
    O2 C14 . 1.197(3) ?
    C11 C12 . 1.369(4) ?
    C11 C10 . 1.374(4) ?
    C13 C12 . 1.386(4) ?
    C13 C8 . 1.386(4) ?
    C13 H13 . 0.9300 ?
    C21 C22 . 1.492(4) ?
    C21 H21A . 0.9700 ?
    C21 H21B . 0.9700 ?
    C10 C9 . 1.376(4) ?
    C10 H10 . 0.9300 ?
    C16 C17 . 1.379(4) ?
    C16 C15 . 1.398(4) ?
    C16 H16 . 0.9300 ?
    C8 C9 . 1.389(4) ?
    C8 C5 . 1.488(3) ?
    C22 C27 . 1.385(4) ?
    C22 C23 . 1.385(4) ?
    C12 H12 . 0.9300 ?
    C20 C15 . 1.378(4) ?
    C20 C19 . 1.384(4) ?
    C20 H20 . 0.9300 ?
    C27 C26 . 1.385(4) ?
    C27 H27 . 0.9300 ?
    C17 C18 . 1.387(4) ?
    C9 H9 . 0.9300 ?
    C15 C14 . 1.482(4) ?
    C6 C7 . 1.378(4) ?
    C6 C5 . 1.388(4) ?
    C6 H6 . 0.9300 ?
    C5 C4 . 1.386(4) ?
    C2 C7 . 1.377(4) ?
    C2 C3 . 1.386(4) ?
    C2 C1 . 1.448(4) ?
    C4 C3 . 1.381(4) ?
    C4 H4 . 0.9300 ?
    C19 C18 . 1.374(4) ?
    C19 H19 . 0.9300 ?
    C23 C24 . 1.376(4) ?
    C23 H23 . 0.9300 ?
    N1 C1 . 1.141(4) ?
    C7 H7 . 0.9300 ?
    C3 H3 . 0.9300 ?
    C18 H18 . 0.9300 ?
    C26 C25 . 1.372(5) ?
    C26 H26 . 0.9300 ?
    C25 C24 . 1.373(4) ?
    C25 H25 . 0.9300 ?
    C24 H24 . 0.9300 ?
loop_
    _geom_angle_atom_site_label_1
    _geom_angle_atom_site_label_2
    _geom_angle_atom_site_label_3
    _geom_angle_site_symmetry_1
    _geom_angle_site_symmetry_3
    _geom_angle
    _geom_angle_publ_flag
    C14 O1 C11 . . 119.0(2) ?
    C17 O3 C21 . . 117.4(2) ?
    C12 C11 C10 . . 121.2(2) ?
    C12 C11 O1 . . 117.0(3) ?
    C10 C11 O1 . . 121.6(2) ?
    C12 C13 C8 . . 121.0(3) ?
    C12 C13 H13 . . 119.5 ?
    C8 C13 H13 . . 119.5 ?
    O3 C21 C22 . . 108.2(2) ?
    O3 C21 H21A . . 110.1 ?
    C22 C21 H21A . . 110.1 ?
    O3 C21 H21B . . 110.1 ?
    C22 C21 H21B . . 110.1 ?
    H21A C21 H21B . . 108.4 ?
    C11 C10 C9 . . 119.2(3) ?
    C11 C10 H10 . . 120.4 ?
    C9 C10 H10 . . 120.4 ?
    C17 C16 C15 . . 119.4(2) ?
    C17 C16 H16 . . 120.3 ?
    C15 C16 H16 . . 120.3 ?
    C13 C8 C9 . . 118.2(2) ?
    C13 C8 C5 . . 121.2(2) ?
    C9 C8 C5 . . 120.6(2) ?
    C27 C22 C23 . . 118.6(3) ?
    C27 C22 C21 . . 121.5(3) ?
    C23 C22 C21 . . 119.9(3) ?
    C11 C12 C13 . . 119.1(3) ?
    C11 C12 H12 . . 120.4 ?
    C13 C12 H12 . . 120.4 ?
    C15 C20 C19 . . 119.1(3) ?
    C15 C20 H20 . . 120.5 ?
    C19 C20 H20 . . 120.5 ?
    C22 C27 C26 . . 120.4(3) ?
    C22 C27 H27 . . 119.8 ?
    C26 C27 H27 . . 119.8 ?
    O3 C17 C16 . . 124.4(2) ?
    O3 C17 C18 . . 115.5(2) ?
    C16 C17 C18 . . 120.1(2) ?
    C10 C9 C8 . . 121.2(3) ?
    C10 C9 H9 . . 119.4 ?
    C8 C9 H9 . . 119.4 ?
    C20 C15 C16 . . 120.6(2) ?
    C20 C15 C14 . . 122.5(2) ?
    C16 C15 C14 . . 116.8(2) ?
    C7 C6 C5 . . 121.2(3) ?
    C7 C6 H6 . . 119.4 ?
    C5 C6 H6 . . 119.4 ?
    C4 C5 C6 . . 118.3(2) ?
    C4 C5 C8 . . 120.7(2) ?
    C6 C5 C8 . . 121.0(2) ?
    C7 C2 C3 . . 120.3(3) ?
    C7 C2 C1 . . 120.9(3) ?
    C3 C2 C1 . . 118.8(3) ?
    C3 C4 C5 . . 121.1(3) ?
    C3 C4 H4 . . 119.5 ?
    C5 C4 H4 . . 119.5 ?
    C18 C19 C20 . . 120.9(3) ?
    C18 C19 H19 . . 119.5 ?
    C20 C19 H19 . . 119.5 ?
    C24 C23 C22 . . 120.7(3) ?
    C24 C23 H23 . . 119.6 ?
    C22 C23 H23 . . 119.6 ?
    C2 C7 C6 . . 119.7(3) ?
    C2 C7 H7 . . 120.2 ?
    C6 C7 H7 . . 120.2 ?
    C4 C3 C2 . . 119.5(3) ?
    C4 C3 H3 . . 120.3 ?
    C2 C3 H3 . . 120.3 ?
    O2 C14 O1 . . 122.5(3) ?
    O2 C14 C15 . . 125.9(3) ?
    O1 C14 C15 . . 111.5(2) ?
    C19 C18 C17 . . 119.8(3) ?
    C19 C18 H18 . . 120.1 ?
    C17 C18 H18 . . 120.1 ?
    C25 C26 C27 . . 120.3(3) ?
    C25 C26 H26 . . 119.9 ?
    C27 C26 H26 . . 119.9 ?
    C26 C25 C24 . . 119.8(3) ?
    C26 C25 H25 . . 120.1 ?
    C24 C25 H25 . . 120.1 ?
    N1 C1 C2 . . 178.4(4) ?
    C25 C24 C23 . . 120.3(3) ?
    C25 C24 H24 . . 119.9 ?
    C23 C24 H24 . . 119.9 ?
loop_
    _geom_torsion_atom_site_label_1
    _geom_torsion_atom_site_label_2
    _geom_torsion_atom_site_label_3
    _geom_torsion_atom_site_label_4
    _geom_torsion_site_symmetry_1
    _geom_torsion_site_symmetry_2
    _geom_torsion_site_symmetry_3
    _geom_torsion_site_symmetry_4
    _geom_torsion
    _geom_torsion_publ_flag
    C14 O1 C11 C12 . . . . 120.6(3) ?
    C14 O1 C11 C10 . . . . -65.3(4) ?
    C17 O3 C21 C22 . . . . 179.1(2) ?
    C12 C11 C10 C9 . . . . -1.4(4) ?
    O1 C11 C10 C9 . . . . -175.3(3) ?
    C12 C13 C8 C9 . . . . -0.5(4) ?
    C12 C13 C8 C5 . . . . 179.8(2) ?
    O3 C21 C22 C27 . . . . -52.9(3) ?
    O3 C21 C22 C23 . . . . 127.8(3) ?
    C10 C11 C12 C13 . . . . 0.8(4) ?
    O1 C11 C12 C13 . . . . 174.9(2) ?
    C8 C13 C12 C11 . . . . 0.2(4) ?
    C23 C22 C27 C26 . . . . -0.2(4) ?
    C21 C22 C27 C26 . . . . -179.5(3) ?
    C21 O3 C17 C16 . . . . 9.1(4) ?
    C21 O3 C17 C18 . . . . -172.0(3) ?
    C15 C16 C17 O3 . . . . 179.6(3) ?
    C15 C16 C17 C18 . . . . 0.8(4) ?
    C11 C10 C9 C8 . . . . 1.0(4) ?
    C13 C8 C9 C10 . . . . -0.1(4) ?
    C5 C8 C9 C10 . . . . 179.6(3) ?
    C19 C20 C15 C16 . . . . -1.6(4) ?
    C19 C20 C15 C14 . . . . 175.4(3) ?
    C17 C16 C15 C20 . . . . 1.3(4) ?
    C17 C16 C15 C14 . . . . -175.9(2) ?
    C7 C6 C5 C4 . . . . -2.0(4) ?
    C7 C6 C5 C8 . . . . 177.3(3) ?
    C13 C8 C5 C4 . . . . -142.5(3) ?
    C9 C8 C5 C4 . . . . 37.8(4) ?
    C13 C8 C5 C6 . . . . 38.2(4) ?
    C9 C8 C5 C6 . . . . -141.5(3) ?
    C6 C5 C4 C3 . . . . 1.8(4) ?
    C8 C5 C4 C3 . . . . -177.6(3) ?
    C15 C20 C19 C18 . . . . -0.3(5) ?
    C27 C22 C23 C24 . . . . 0.7(4) ?
    C21 C22 C23 C24 . . . . 180.0(3) ?
    C3 C2 C7 C6 . . . . 1.0(5) ?
    C1 C2 C7 C6 . . . . -179.1(3) ?
    C5 C6 C7 C2 . . . . 0.7(4) ?
    C5 C4 C3 C2 . . . . -0.2(4) ?
    C7 C2 C3 C4 . . . . -1.2(5) ?
    C1 C2 C3 C4 . . . . 178.9(3) ?
    C11 O1 C14 O2 . . . . 0.0(4) ?
    C11 O1 C14 C15 . . . . -177.8(2) ?
    C20 C15 C14 O2 . . . . -162.2(3) ?
    C16 C15 C14 O2 . . . . 14.9(4) ?
    C20 C15 C14 O1 . . . . 15.5(4) ?
    C16 C15 C14 O1 . . . . -167.4(2) ?
    C20 C19 C18 C17 . . . . 2.4(5) ?
    O3 C17 C18 C19 . . . . 178.4(3) ?
    C16 C17 C18 C19 . . . . -2.7(4) ?
    C22 C27 C26 C25 . . . . -0.4(4) ?
    C27 C26 C25 C24 . . . . 0.5(4) ?
    C26 C25 C24 C23 . . . . 0.0(4) ?
    C22 C23 C24 C25 . . . . -0.6(4) ?
loop_
    _geom_hbond_atom_site_label_D
    _geom_hbond_atom_site_label_H
    _geom_hbond_atom_site_label_A
    _geom_hbond_site_symmetry_A
    _geom_hbond_distance_DH
    _geom_hbond_distance_HA
    _geom_hbond_distance_DA
    _geom_hbond_angle_DHA
    _geom_hbond_publ_flag
    C3 H3 O1 2_646 0.93 2.52 3.395(4) 158 yes
    CH H4 Cg2 2_646 0.93 2.97 3.805(3) 151 yes
    C9 H9 Cg4 2_655 0.93 2.90 3.579(3) 131 yes
    C12 H12 Cg4 2_755 0.93 2.77 3.485(13) 135 yes
_shelx_space_group_comment
;
The symmetry employed for this shelxl refinement is uniquely defined
by the following loop, which should always be used as a source of
symmetry information in preference to the above space-group names.
They are only intended as comments.
;
_shelx_estimated_absorpt_T_min     0.965
_shelx_estimated_absorpt_T_max     0.980
_shelx_hkl_file
;
   2   0   0   71.49    2.62
   2   0   0   73.27    2.63
   2   0   0   71.36    2.53
   2   0   0   71.71    2.52
  -2   0   0   71.58    2.53
  -2   0   0   69.13    2.48
  -2   0   0   72.43    2.47
  -2   0   0   71.15    2.63
  -2   0   0   74.19    2.67
   2   0   0   73.85    2.52
   4   0   0   30.23    2.32
   4   0   0   26.88    2.15
   4   0   0   30.30    2.25
  -4   0   0   29.10    2.22
   4   0   0   31.86    2.44
   4   0   0   28.71    2.31
  -4   0   0   24.13    2.20
  -4   0   0   32.55    2.47
  -4   0   0   25.50    2.22
  -4   0   0   22.12    2.07
  -5   0   0   91.51    4.22
   5   0   0   94.75    4.17
  -5   0   0   94.41    4.46
   5   0   0   86.04    4.25
  -5   0   0   95.31    4.47
  -5   0   0   93.35    4.10
  -5   0   0   91.66    4.22
   5   0   0   88.56    4.28
   6   0   0   38.70    3.10
  -6   0   0   45.18    3.29
   6   0   0   38.87    3.02
  -6   0   0   39.07    3.04
  -6   0   0   41.42    3.37
   6   0   0   37.36    3.10
  -6   0   0   38.46    3.14
   6   0   0   38.90    3.02
  -6   0   0   43.81    3.46
   7   0   0   13.62    2.46
  -7   0   0    8.16    2.00
  -7   0   0   11.71    2.42
  -7   0   0   10.20    2.26
   7   0   0   14.51    2.62
   7   0   0    9.96    2.41
   7   0   0   13.21    2.40
  -7   0   0   11.66    2.27
  -7   0   0    8.74    2.39
  -8   0   0    3.75    1.74
   8   0   0    7.15    2.10
   8   0   0    5.93    2.01
   8   0   0    8.04    2.16
  -8   0   0    7.00    2.33
  -8   0   0    4.51    1.88
  -8   0   0    6.65    2.13
  -8   0   0    4.47    1.91
   8   0   0    6.43    2.19
   9   0   0   -1.81    1.10
   9   0   0    0.19    1.58
  -9   0   0   -0.11    1.59
  -9   0   0   -0.09    1.72
   9   0   0    0.59    1.43
  -9   0   0    0.95    1.32
  -9   0   0   -1.47    1.46
   9   0   0   -1.42    1.04
  -9   0   0   -0.83    1.56
  -9   0   0   -0.08    1.85
 -10   0   0   -2.40    1.39
 -10   0   0   -1.73    1.57
 -10   0   0    1.22    2.01
  10   0   0    3.71    2.17
  10   0   0    1.07    1.59
  10   0   0    1.85    1.92
 -11   0   0    1.78    1.92
  11   0   0   -0.80    1.86
 -11   0   0    2.39    2.36
  11   0   0    1.29    1.92
 -11   0   0    5.14    2.83
  11   0   0    4.58    2.14
  -2  -1   0  643.88   12.50
   2  -1   0  604.85   12.80
  -2  -1   0  666.09   13.22
  -2  -1   0  640.89   13.17
   2  -1   0  645.84   12.82
   2  -1   0  659.85   13.06
  -2  -1   0  633.00   12.80
   2  -1   0  635.55   12.13
  -2   1   0  631.07   12.08
  -2   1   0  664.91   13.07
  -2   1   0  621.89   12.84
   2   1   0  639.34   12.49
  -2   1   0  626.96   12.85
  -2   1   0  659.72   12.98
   2   1   0  640.08   13.14
   2   1   0  630.91   13.03
  -3  -1   0  811.98   16.43
  -3  -1   0  816.03   16.62
  -3  -1   0  794.62   16.77
  -3  -1   0  782.66   16.02
   3  -1   0  798.90   16.40
   3  -1   0  817.56   16.54
  -3  -1   0  778.16   16.77
   3  -1   0  827.95   15.75
  -3   1   0  809.12   16.48
   3   1   0  814.52   16.81
  -3   1   0  822.46   16.59
  -3   1   0  791.76   16.42
  -3   1   0  793.60   15.63
   3   1   0  814.52   16.38
   3   1   0  815.13   16.64
   3   1   0  831.28   16.89
  -3   1   0  807.60   16.54
   3   1   0  783.46   16.04
  -3   1   0  782.54   16.42
  -4  -1   0  175.63    5.56
  -4  -1   0  173.51    5.31
  -4  -1   0  170.53    5.77
   4  -1   0  163.28    5.44
  -4  -1   0  166.88    5.52
   4  -1   0  175.97    5.63
   4  -1   0  166.04    5.45
   4  -1   0  167.24    4.96
  -4  -1   0  166.61    5.81
  -4   1   0  172.20    5.59
   4   1   0  177.67    5.34
   4   1   0  176.26    5.84
   4   1   0  172.91    5.80
  -4   1   0  171.70    4.94
   4   1   0  171.53    5.61
  -4   1   0  173.29    5.53
  -4   1   0  161.23    5.44
  -4   1   0  164.13    5.47
   4   1   0  165.51    5.33
  -4   1   0  157.69    5.47
   5  -1   0  502.84   12.44
  -5  -1   0  523.39   12.54
  -5  -1   0  506.66   12.94
  -5  -1   0  521.10   13.03
  -5  -1   0  499.41   12.56
   5  -1   0  497.25   12.44
   5  -1   0  493.68   11.63
   5  -1   0  494.41   12.40
   5   1   0  495.60   12.21
   5   1   0  508.64   12.54
  -5   1   0  501.39   11.62
  -5   1   0  515.09   12.73
  -5   1   0  513.03   12.60
  -5   1   0  514.29   12.55
  -5   1   0  507.66   12.47
   5   1   0  503.83   12.76
  -5   1   0  499.91   13.60
   5   1   0  504.58   12.79
   5   1   0  500.93   12.08
   6  -1   0   40.53    3.11
  -6  -1   0   35.02    3.08
   6  -1   0   38.24    3.04
   6  -1   0   37.38    2.76
   6  -1   0   36.88    3.12
  -6  -1   0   37.83    2.94
  -6  -1   0   38.09    3.09
  -6  -1   0   41.61    3.42
  -6   1   0   37.40    3.18
  -6   1   0   39.23    3.14
  -6   1   0   36.39    3.12
  -6   1   0   37.17    2.73
   6   1   0   44.85    3.09
  -6   1   0   40.09    3.22
  -6   1   0   43.41    3.24
   6   1   0   39.66    3.01
   6   1   0   36.01    3.11
   6   1   0   41.76    3.34
   6   1   0   46.31    3.46
  -7  -1   0   10.12    2.19
  -7  -1   0    8.84    2.19
   7  -1   0   11.72    2.51
   7  -1   0   16.36    2.81
   7  -1   0    9.51    1.93
  -7  -1   0    7.59    2.12
   7  -1   0   11.95    2.42
  -7  -1   0    8.91    2.26
  -7  -1   0   11.51    2.48
  -7   1   0   16.50    2.78
   7   1   0    9.58    2.12
  -7   1   0   10.27    2.01
   7   1   0   10.61    2.41
  -7   1   0    9.55    2.29
   7   1   0    8.68    2.24
  -7   1   0   12.73    2.40
  -7   1   0    8.37    2.13
   7   1   0    6.28    1.96
  -7   1   0   14.21    2.84
   7   1   0   11.06    2.55
   8  -1   0    2.77    1.63
  -8  -1   0    1.02    1.75
   8  -1   0    5.62    1.93
  -8  -1   0    2.91    1.83
  -8  -1   0   -0.46    1.58
   8  -1   0    2.19    1.77
  -8  -1   0    6.24    1.82
  -8  -1   0    5.64    2.78
   8  -1   0    4.39    1.87
   8   1   0   -0.22    1.32
   8   1   0    0.38    1.41
  -8   1   0   -0.12    1.31
  -8   1   0    3.78    1.79
   8   1   0    2.39    1.80
   8   1   0    6.94    2.29
  -8   1   0    3.67    1.99
  -8   1   0    4.12    2.01
  -8   1   0   -0.34    1.38
  -8   1   0   -0.52    1.53
  -9  -1   0    1.69    1.90
  -9  -1   0    3.46    2.21
   9  -1   0    3.29    1.96
   9  -1   0    3.99    1.82
  -9  -1   0    0.70    1.81
   9  -1   0    4.89    2.15
  -9  -1   0    2.17    1.87
   9  -1   0    1.43    1.37
  -9  -1   0    1.31    1.76
  -9   1   0    0.88    1.59
   9   1   0    3.19    1.87
   9   1   0    1.60    1.98
  -9   1   0    4.01    2.08
  -9   1   0    5.36    2.27
  -9   1   0    0.95    1.70
  -9   1   0    2.12    1.54
   9   1   0    5.52    2.31
   9   1   0    2.92    1.78
 -10  -1   0    2.40    1.93
  10  -1   0   -0.47    1.56
  10  -1   0   -1.28    1.28
 -10  -1   0    2.20    2.23
  10  -1   0    2.31    2.04
 -10   1   0    0.56    1.44
  10   1   0    1.39    2.15
 -10   1   0    1.14    1.77
 -10   1   0    1.21    1.92
  10   1   0    1.24    1.61
  10   1   0    0.43    1.72
 -11  -1   0    1.49    1.83
  11  -1   0    3.39    1.92
 -11  -1   0    0.72    2.10
  11  -1   0   -0.07    1.73
 -11  -1   0    0.03    1.73
  11  -1   0    0.09    1.42
  11   1   0    0.26    1.80
  11   1   0    4.81    2.20
 -11   1   0   -0.43    2.00
  11   1   0   -1.85    1.18
 -11   1   0    2.78    2.15
 -11   1   0   -2.12    1.37
  -1  -2   0  739.23   13.09
  -1  -2   0  686.96   14.32
  -1  -2   0  702.48   13.06
   1   2   0  719.27   14.37
   1   2   0  732.91   14.41
  -1   2   0  722.61   14.09
   2  -2   0  275.69    7.03
  -2  -2   0  277.34    7.13
  -2  -2   0  279.31    7.09
  -2  -2   0  283.21    7.23
   2  -2   0  294.57    6.79
   2  -2   0  272.05    5.34
  -2  -2   0  284.80    6.97
  -2  -2   0  277.87    6.04
   2  -2   0  272.78    6.74
   2   2   0  292.39    7.30
  -2   2   0  272.91    5.32
   2   2   0  277.66    6.04
  -2   2   0  284.09    6.79
  -2   2   0  289.71    6.82
   2   2   0  292.34    7.26
  -2   2   0  293.56    7.15
   2   2   0  282.55    6.92
   2   2   0  280.38    7.08
  -2   2   0  296.08    6.83
  -3  -2   0   51.48    2.93
   3  -2   0   45.95    2.68
  -3  -2   0   46.72    2.66
  -3  -2   0   44.50    2.14
   3  -2   0   47.02    1.74
   3  -2   0   47.98    2.66
  -3  -2   0   46.98    2.82
   3  -2   0   48.13    2.51
  -3  -2   0   46.04    2.83
  -3   2   0   44.90    2.63
   3   2   0   48.51    2.89
  -3   2   0   49.27    2.58
   3   2   0   45.13    2.55
  -3   2   0   47.82    2.67
  -3   2   0   46.44    1.73
   3   2   0   47.14    2.18
  -3   2   0   43.73    2.50
   3   2   0   44.60    2.74
   4  -2   0   51.37    2.25
  -4  -2   0   60.52    3.50
  -4  -2   0   51.15    3.21
  -4  -2   0   56.88    3.12
  -4  -2   0   57.81    2.77
  -4  -2   0   50.24    3.32
   4  -2   0   53.91    2.96
   4  -2   0   52.52    3.08
   4   2   0   53.84    3.31
   4   2   0   57.67    2.77
  -4   2   0   53.46    3.05
  -4   2   0   55.62    3.14
  -4   2   0   53.64    3.09
  -4   2   0   60.70    3.30
  -4   2   0   57.02    2.34
   4   2   0   50.02    3.25
   4   2   0   49.84    3.18
   4   2   0   57.73    3.08
   5  -2   0   70.17    3.81
  -5  -2   0   70.94    4.11
   5  -2   0   68.42    2.96
   5  -2   0   68.42    3.64
  -5  -2   0   71.53    3.82
  -5  -2   0   62.77    3.33
  -5  -2   0   72.01    4.14
  -5  -2   0   68.59    3.97
   5   2   0   68.78    3.39
   5   2   0   73.86    3.80
  -5   2   0   70.04    3.84
  -5   2   0   71.65    3.00
  -5   2   0   66.98    3.83
   5   2   0   72.50    4.14
  -5   2   0   60.36    3.62
  -5   2   0   67.84    3.79
   5   2   0   67.14    3.95
  -5   2   0   78.35    4.08
   5   2   0   66.13    4.01
   6  -2   0   53.92    3.67
  -6  -2   0   56.96    3.98
   6  -2   0   56.86    3.03
  -6  -2   0   57.85    3.74
   6  -2   0   53.77    3.52
  -6  -2   0   53.06    3.92
  -6  -2   0   55.23    3.96
  -6  -2   0   55.52    3.40
  -6   2   0   52.74    3.66
   6   2   0   58.16    3.59
  -6   2   0   51.61    3.67
   6   2   0   57.21    3.43
  -6   2   0   52.26    2.91
   6   2   0   56.60    3.97
  -6   2   0   61.18    3.91
  -6   2   0   51.72    3.62
   6   2   0   60.38    4.01
   6   2   0   59.52    4.03
  -6   2   0   54.53    3.73
   7  -2   0    9.78    2.22
   7  -2   0    8.88    1.80
  -7  -2   0   13.99    2.79
  -7  -2   0    8.40    2.49
  -7  -2   0   13.12    2.46
   7  -2   0   11.50    2.42
  -7  -2   0   10.51    2.38
  -7  -2   0   14.19    2.64
  -7   2   0   15.94    2.82
  -7   2   0   10.67    2.35
  -7   2   0    9.59    2.18
   7   2   0   13.04    2.59
   7   2   0   15.22    2.86
  -7   2   0   10.42    2.36
   7   2   0   10.61    2.15
  -7   2   0   16.26    2.89
   7   2   0   10.21    2.45
   7   2   0   15.22    3.12
   8  -2   0    6.68    2.02
  -8  -2   0    7.49    2.12
   8  -2   0    7.62    2.12
   8  -2   0   13.15    2.29
  -8  -2   0    8.40    2.33
   8  -2   0    9.15    2.50
  -8  -2   0    6.63    2.24
  -8  -2   0    9.20    2.19
   8   2   0    5.61    2.01
   8   2   0    8.12    2.19
  -8   2   0    6.60    2.33
   8   2   0    7.62    2.63
   8   2   0   10.32    2.56
  -8   2   0    7.24    2.30
  -8   2   0   12.18    2.30
  -8   2   0   15.94    3.04
  -8   2   0   13.55    2.83
  -8   2   0    7.81    2.43
   8   2   0    9.67    2.63
  -9  -2   0   22.54    3.63
  -9  -2   0   26.34    4.89
  -9  -2   0   18.64    3.60
   9  -2   0   18.62    2.92
   9  -2   0   23.63    5.25
  -9  -2   0   18.65    3.32
  -9  -2   0   18.94    3.62
   9  -2   0   23.65    3.62
  -9   2   0   22.46    3.12
  -9   2   0   27.65    4.02
  -9   2   0   29.87    4.20
   9   2   0   21.01    3.61
   9   2   0   20.59    3.64
  -9   2   0   14.49    3.19
  -9   2   0   13.49    2.87
   9   2   0   17.91    3.13
   9   2   0   26.35    4.25
   9   2   0   17.51    2.95
  10  -2   0    6.95    2.07
 -10  -2   0    2.09    2.00
  10  -2   0    2.11    1.98
 -10  -2   0   -0.49    1.67
 -10  -2   0    2.83    2.59
 -10   2   0    2.01    1.88
 -10   2   0    3.93    2.22
  10   2   0    4.53    2.30
  10   2   0    1.55    1.82
  10   2   0    2.84    1.94
 -10   2   0    4.90    1.93
 -10   2   0    4.84    2.48
 -11  -2   0    0.57    1.74
 -11  -2   0   -0.54    1.80
  11  -2   0    0.83    1.39
  11  -2   0   -1.20    1.63
 -11  -2   0    0.83    1.74
 -11   2   0    0.65    2.26
 -11   2   0    2.34    2.25
  11   2   0   -0.67    1.97
 -11   2   0   -0.96    1.78
  11   2   0    1.99    1.90
  11   2   0   -1.53    1.58
 -11   2   0    0.99    1.71
   0  -3   0   -0.25    0.62
   0  -3   0   -0.38    0.59
   0  -3   0    0.73    0.55
   0  -3   0   -1.37    0.89
   0   3   0    0.30    0.84
   0   3   0    1.35    0.71
   0   3   0    1.18    0.55
   0   3   0    0.14    0.75
   0   3   0    0.82    1.10
   1  -3   0  616.42   13.26
   1  -3   0  621.21   11.40
  -1  -3   0  600.69   12.71
  -1  -3   0  608.37   13.13
  -1  -3   0  605.60   13.08
  -1  -3   0  599.67   11.22
   1  -3   0  603.03   12.15
  -1  -3   0  624.29   13.15
   1  -3   0  598.13   12.67
  -1   3   0  626.14   13.27
   1   3   0  607.27   13.11
   1   3   0  607.27   13.07
  -1   3   0  616.77   12.81
  -1   3   0  596.07   12.11
  -1   3   0  605.16   11.37
   1   3   0  594.09   12.69
  -1   3   0  607.98   12.78
  -2  -3   0  248.12    6.73
   2  -3   0  247.47    6.94
   2  -3   0  247.93    6.36
  -2  -3   0  246.84    6.88
   2  -3   0  237.71    6.23
  -2  -3   0  242.62    6.84
  -2  -3   0  234.58    6.63
   2  -3   0  241.30    6.27
  -2  -3   0  241.09    5.20
   2   3   0  241.01    6.88
   2   3   0  243.42    6.71
  -2   3   0  236.98    6.35
  -2   3   0  242.75    6.43
   2   3   0  217.40    6.65
  -2   3   0  231.56    6.72
  -2   3   0  245.68    6.21
   2   3   0  243.27    6.63
   3  -3   0  149.46    4.98
   3  -3   0  150.61    5.36
  -3  -3   0  145.31    5.12
   3  -3   0  146.93    4.82
   3  -3   0  145.34    2.99
   3  -3   0  148.74    4.86
  -3  -3   0  147.93    4.07
  -3  -3   0  151.32    5.41
  -3  -3   0  139.83    5.27
  -3   3   0  148.36    4.95
   3   3   0  148.06    5.05
  -3   3   0  144.66    2.97
   3   3   0  147.29    5.44
   3   3   0  151.25    4.12
  -3   3   0  152.98    5.03
   3   3   0  154.36    5.44
  -3   3   0  155.03    5.38
   3   3   0  145.24    5.34
  -4  -3   0  393.94   10.57
   4  -3   0  387.42    9.78
  -4  -3   0  375.48   10.60
   4  -3   0  384.89    7.92
  -4  -3   0  400.54   10.22
   4  -3   0  380.53   11.51
   4  -3   0  379.27   10.29
  -4  -3   0  396.02    9.04
  -4  -3   0  383.02   10.58
   4  -3   0  387.77    9.86
   4   3   0  394.56    9.07
   4   3   0  375.91    9.97
  -4   3   0  384.72    7.90
   4   3   0  394.16   10.73
  -4   3   0  395.95   10.42
  -4   3   0  398.63   10.09
  -4   3   0  376.10    9.96
   4   3   0  385.42   10.59
   4   3   0  384.12   10.49
  -4   3   0  391.74   10.05
  -5  -3   0  197.19    7.46
  -5  -3   0  222.94    6.39
  -5  -3   0  209.00    7.51
   5  -3   0  195.47    5.24
  -5  -3   0  209.31    7.11
   5  -3   0  206.99    7.15
  -5  -3   0  213.86    7.60
   5  -3   0  210.41    6.80
   5  -3   0  210.27    6.85
   5   3   0  208.45    7.03
  -5   3   0  211.22    7.33
  -5   3   0  207.10    5.29
  -5   3   0  208.92    7.10
   5   3   0  213.51    7.61
   5   3   0  208.83    7.49
   5   3   0  207.71    7.54
  -5   3   0  212.65    7.12
   5   3   0  206.73    6.28
  -6  -3   0   38.11    3.50
   6  -3   0   28.22    2.71
  -6  -3   0   36.90    3.50
   6  -3   0   32.73    2.12
  -6  -3   0   30.49    3.22
  -6  -3   0   38.47    3.33
   6  -3   0   35.46    3.19
   6  -3   0   36.79    3.01
  -6  -3   0   35.63    2.72
   6   3   0   34.92    3.48
  -6   3   0   34.48    3.30
  -6   3   0   29.89    2.98
   6   3   0   33.42    3.35
   6   3   0   33.82    3.27
  -6   3   0   33.43    3.19
   6   3   0   33.99    2.99
  -6   3   0   29.90    3.00
   6   3   0   36.08    2.75
  -6   3   0   29.81    2.97
  -6   3   0   36.49    2.20
   7  -3   0  126.73    6.14
  -7  -3   0  114.97    6.27
   7  -3   0  122.99    5.65
  -7  -3   0  126.64    6.06
  -7  -3   0  118.35    6.25
   7  -3   0  119.75    4.54
  -7  -3   0  114.49    5.23
  -7  -3   0  120.80    6.41
   7  -3   0  127.86    5.85
   7   3   0  115.23    5.29
  -7   3   0  118.72    4.49
   7   3   0  120.08    6.30
   7   3   0  113.99    6.14
   7   3   0  122.52    5.82
  -7   3   0  114.66    5.92
  -7   3   0  112.51    5.81
   7   3   0  120.42    6.34
  -7   3   0  112.28    5.84
  -7   3   0  124.86    6.14
  -7   3   0  121.25    6.03
  -8  -3   0    3.93    2.35
   8  -3   0    7.02    2.29
   8  -3   0   10.35    2.35
   8  -3   0    8.47    2.14
  -8  -3   0    7.89    2.40
  -8  -3   0    6.39    2.32
   8  -3   0    6.87    1.79
  -8  -3   0    6.94    2.24
  -8  -3   0    7.45    2.02
  -8   3   0   13.82    3.05
   8   3   0    7.92    2.72
  -8   3   0    8.73    2.44
   8   3   0    6.75    2.26
   8   3   0    5.39    1.95
  -8   3   0    4.18    2.44
   8   3   0    8.82    2.11
   8   3   0    8.52    2.29
  -8   3   0    7.84    1.69
  -8   3   0   10.06    2.66
  -8   3   0    7.32    2.08
  -9  -3   0    3.58    2.56
   9  -3   0    8.79    2.40
  -9  -3   0    7.32    2.21
  -9  -3   0    8.31    2.86
  -9  -3   0    7.76    2.73
   9  -3   0    6.06    2.40
   9  -3   0    5.33    1.67
   9   3   0    7.20    2.18
   9   3   0    6.75    2.52
  -9   3   0    5.74    2.43
  -9   3   0    5.67    2.18
   9   3   0    7.06    2.86
  -9   3   0    5.62    2.35
   9   3   0    4.09    2.16
  -9   3   0    8.31    1.93
   9   3   0    5.82    2.11
 -10  -3   0    6.72    2.49
 -10  -3   0    5.06    2.68
  10  -3   0    5.42    1.83
 -10  -3   0   10.02    3.41
  10  -3   0    3.69    2.23
  10  -3   0    5.23    2.57
  10   3   0   13.16    3.30
 -10   3   0    4.29    2.17
 -10   3   0    7.33    2.56
 -10   3   0    7.22    1.96
  10   3   0    6.71    2.71
 -10   3   0    6.26    2.56
  10   3   0    6.20    2.26
  11  -3   0    3.45    1.51
 -11  -3   0    0.09    2.17
 -11  -3   0    3.07    2.31
 -11  -3   0   -1.79    1.50
  11  -3   0   -0.25    1.81
  11  -3   0   -0.93    1.93
 -11   3   0   -0.04    1.63
  11   3   0    2.06    2.18
  11   3   0    4.23    2.57
 -11   3   0   -0.98    1.26
 -11   3   0    2.70    2.07
 -11   3   0    0.82    2.01
  11   3   0   -2.15    1.30
   0  -4   0   77.47    3.64
   0  -4   0   77.80    2.40
   0  -4   0   80.05    3.44
   0  -4   0   73.71    2.83
   0   4   0   80.28    3.50
   0   4   0   81.72    2.94
   0   4   0   75.54    3.46
   0   4   0   79.56    3.69
   0   4   0   76.08    2.34
  -1  -4   0  239.69    7.00
  -1  -4   0  237.83    6.88
  -1  -4   0  236.77    4.92
   1  -4   0  235.88    6.57
  -1  -4   0  244.02    6.55
   1  -4   0  251.29    7.20
   1  -4   0  239.63    5.86
  -1  -4   0  238.03    6.93
   1  -4   0  240.20    5.33
  -1   4   0  235.24    5.82
  -1   4   0  240.66    7.05
   1   4   0  241.10    4.93
  -1   4   0  236.57    6.72
   1   4   0  243.45    6.99
  -1   4   0  235.79    6.67
   1   4   0  240.87    7.05
   1   4   0  232.66    6.93
   1   4   0  237.78    6.50
  -1   4   0  235.02    5.31
  -2  -4   0  126.66    4.93
   2  -4   0  120.52    4.20
  -2  -4   0  122.44    4.86
  -2  -4   0  131.58    4.82
  -2  -4   0  131.23    5.00
   2  -4   0  138.64    4.61
   2  -4   0  133.49    4.57
   2  -4   0  132.87    5.09
  -2  -4   0  129.49    3.12
  -2  -4   0  124.61    3.11
   2   4   0  119.56    4.85
  -2   4   0  140.76    4.81
   2   4   0  128.31    4.92
  -2   4   0  125.05    4.56
   2   4   0  129.05    4.84
  -2   4   0  129.41    5.00
  -2   4   0  126.93    4.25
   2   4   0  122.97    4.97
   3  -4   0  359.84   10.60
  -3  -4   0  308.72    6.96
   3  -4   0  316.03    8.39
  -3  -4   0  320.12    9.23
  -3  -4   0  311.63    9.10
   3  -4   0  310.11    8.34
  -3  -4   0  307.34    8.86
  -3  -4   0  321.25    9.09
   3  -4   0  328.48    8.43
   3   4   0  307.78    9.10
  -3   4   0  317.82    9.08
   3   4   0  311.01    9.12
  -3   4   0  333.69    8.52
   3   4   0  303.77    8.71
   3   4   0  319.98    9.25
  -3   4   0  314.17    8.52
  -3   4   0  303.60    8.61
  -4  -4   0  103.89    5.05
  -4  -4   0  113.26    3.70
  -4  -4   0  105.48    4.90
   4  -4   0  109.50    4.67
   4  -4   0  107.21    4.47
   4  -4   0  109.45    5.11
   4  -4   0  113.27    4.58
  -4  -4   0  106.20    5.10
   4   4   0  110.27    5.22
   4   4   0  110.62    3.69
   4   4   0  114.75    4.90
  -4   4   0  113.21    5.10
   4   4   0  111.63    5.18
  -4   4   0  104.98    4.62
   4   4   0  112.18    5.21
  -4   4   0  116.14    4.81
   5  -4   0   23.02    2.69
   5  -4   0   16.02    0.99
  -5  -4   0   18.02    2.65
  -5  -4   0   17.53    2.60
  -5  -4   0   22.01    3.08
   5  -4   0   18.77    2.52
  -5  -4   0   10.85    1.93
   5  -4   0   19.93    2.71
   5  -4   0   16.91    2.31
  -5  -4   0   15.67    1.74
  -5   4   0   21.13    2.75
  -5   4   0   18.48    2.49
   5   4   0   21.11    3.16
  -5   4   0   19.31    2.95
   5   4   0   19.18    1.84
   5   4   0   12.50    2.26
  -5   4   0   14.90    0.94
   5   4   0   15.00    2.66
  -5   4   0   19.30    2.69
   5   4   0   15.36    2.35
  -6  -4   0   29.57    3.99
   6  -4   0   23.95    3.03
   6  -4   0   19.95    2.93
  -6  -4   0   22.69    3.13
  -6  -4   0   21.91    2.21
   6  -4   0   22.03    2.52
  -6  -4   0   15.97    2.70
   6  -4   0   15.43    1.33
   6   4   0   24.11    3.24
  -6   4   0   19.79    2.84
   6   4   0   20.20    3.21
   6   4   0   16.94    2.61
   6   4   0   29.88    3.96
  -6   4   0   22.15    2.66
   6   4   0   17.66    2.93
  -6   4   0   18.64    3.04
  -6   4   0   20.84    1.43
   7  -4   0   13.91    1.54
  -7  -4   0   15.33    2.43
   7  -4   0   14.03    2.56
  -7  -4   0   14.63    3.14
  -7  -4   0   16.60    3.34
   7  -4   0   11.70    2.24
  -7  -4   0    9.91    2.28
   7  -4   0   15.36    2.88
  -7  -4   0   19.34    3.33
  -7   4   0   16.38    3.23
   7   4   0   10.29    2.21
   7   4   0   14.47    3.06
   7   4   0   11.60    2.85
  -7   4   0   13.27    1.47
  -7   4   0   15.06    3.23
  -7   4   0   16.28    2.91
  -7   4   0   12.52    2.71
   7   4   0   16.62    2.96
   7   4   0   14.15    2.35
  -7   4   0   14.93    2.77
  -8  -4   0    0.11    1.52
   8  -4   0    1.63    1.82
   8  -4   0    1.46    0.99
   8  -4   0    2.34    1.55
  -8  -4   0    0.62    1.65
  -8  -4   0    1.12    1.36
  -8  -4   0    4.05    2.23
   8   4   0    0.61    1.78
  -8   4   0    3.99    2.01
  -8   4   0    1.61    1.69
   8   4   0    3.91    2.30
  -8   4   0    2.41    1.82
   8   4   0    3.53    1.81
  -8   4   0    1.38    1.02
   8   4   0    1.70    1.39
  -8   4   0    0.51    1.75
   8   4   0    3.19    1.77
  -9  -4   0    8.73    2.72
  -9  -4   0    9.60    2.41
  -9  -4   0    6.10    2.55
   9  -4   0    7.20    2.46
  -9  -4   0    7.99    2.78
   9  -4   0    6.89    1.49
   9  -4   0    5.36    1.95
  -9   4   0    5.21    2.43
  -9   4   0    7.60    2.53
  -9   4   0   11.96    3.25
   9   4   0    9.56    2.34
   9   4   0    9.91    3.14
   9   4   0    8.65    2.83
   9   4   0    9.36    2.52
 -10  -4   0    4.37    2.53
 -10  -4   0    5.87    2.46
  10  -4   0    0.82    1.70
 -10  -4   0    3.37    2.29
  10  -4   0    2.15    1.69
  10  -4   0    4.29    1.29
 -10   4   0    6.99    2.48
  10   4   0    5.11    2.53
 -10   4   0    3.12    1.35
 -10   4   0    3.70    2.20
 -10   4   0    6.98    2.59
  10   4   0    2.84    2.58
  10   4   0    1.70    2.08
   0  -5   0    1.14    0.88
   0  -5   0   -1.33    1.25
   0  -5   0   -0.44    0.55
   0   5   0   -0.52    1.17
   0   5   0   -0.05    0.85
   0   5   0   -0.46    0.52
   0   5   0    0.32    0.87
   0   5   0    0.77    0.86
   1  -5   0  378.56    9.82
  -1  -5   0  396.01   11.82
   1  -5   0  394.49    8.77
   1  -5   0  386.37    8.34
  -1  -5   0  361.16   10.04
   1  -5   0  409.06   10.04
  -1  -5   0  426.78   11.28
   1  -5   0  385.74   10.54
  -1  -5   0  378.03    7.67
  -1  -5   0  388.34    9.61
  -1   5   0  390.19   10.12
   1   5   0  386.31    9.62
  -1   5   0  387.74   10.47
   1   5   0  398.85   10.47
  -1   5   0  394.65    8.42
  -1   5   0  376.01    9.99
   1   5   0  383.26    7.68
  -1   5   0  377.33    8.67
   1   5   0  383.63   10.31
   1   5   0  371.99   10.26
  -2  -5   0   12.90    0.87
  -2  -5   0   14.30    0.88
   2  -5   0   11.79    2.13
   2  -5   0   15.76    1.73
  -2  -5   0   19.99    2.65
   2  -5   0   13.04    0.75
  -2  -5   0   16.51    2.54
   2  -5   0   15.87    1.89
  -2  -5   0   14.29    3.16
  -2  -5   0   20.04    2.76
  -2   5   0   13.90    0.77
  -2   5   0   10.53    1.80
   2   5   0   18.51    2.58
  -2   5   0   16.76    1.79
  -2   5   0   16.73    1.96
   2   5   0   11.71    1.94
   2   5   0   13.52    2.22
  -2   5   0   20.44    2.81
   3  -5   0   59.63    3.90
   3  -5   0   54.62    3.18
  -3  -5   0   55.47    2.04
  -3  -5   0   56.75    3.69
   3  -5   0   57.70    3.28
  -3  -5   0   53.82    3.55
   3  -5   0   61.26    3.28
  -3  -5   0   58.14    2.07
  -3  -5   0   56.99    3.80
   3   5   0   58.28    3.73
  -3   5   0   51.86    3.24
  -3   5   0   55.53    3.66
  -3   5   0   62.64    3.53
   3   5   0   62.51    3.79
  -3   5   0   59.68    3.84
   3   5   0   63.62    3.89
   3   5   0   61.53    3.93
  -4  -5   0   69.37    2.65
  -4  -5   0   65.46    4.22
  -4  -5   0   64.97    4.21
   4  -5   0   68.93    3.83
   4  -5   0   60.92    3.55
  -4  -5   0   68.02    4.28
   4  -5   0   61.84    3.51
   4  -5   0   64.82    4.17
  -4  -5   0   71.69    4.26
  -4  -5   0   64.08    2.58
  -4   5   0   63.62    4.05
  -4   5   0   68.64    3.82
  -4   5   0   59.74    3.70
   4   5   0   64.84    4.20
   4   5   0   66.88    4.04
   4   5   0   67.92    4.28
  -4   5   0   63.33    3.73
   4   5   0   63.52    4.23
   5  -5   0   11.06    2.23
  -5  -5   0   12.02    2.38
   5  -5   0    8.59    1.95
   5  -5   0   12.27    2.23
  -5  -5   0   13.45    3.25
  -5  -5   0   12.93    1.67
   5  -5   0    7.65    2.10
  -5  -5   0    9.83    2.40
  -5  -5   0   11.64    2.57
  -5   5   0    8.72    2.10
   5   5   0    9.21    2.48
   5   5   0   11.22    2.37
  -5   5   0   13.22    2.60
   5   5   0    6.53    1.90
   5   5   0   11.08    2.47
  -5   5   0    8.16    1.87
  -5   5   0    9.81    1.92
   6  -5   0    2.66    1.82
   6  -5   0    2.42    1.66
   6  -5   0    3.11    1.46
  -6  -5   0    1.86    1.74
  -6  -5   0    2.64    2.01
   6  -5   0   -0.08    1.21
  -6  -5   0    0.91    1.51
   6   5   0    1.86    1.06
  -6   5   0   -1.81    1.41
   6   5   0    7.22    2.99
  -6   5   0    1.93    1.39
  -6   5   0    1.69    1.57
   6   5   0    2.24    1.55
   6   5   0   -1.59    1.48
  -7  -5   0    8.15    2.84
  -7  -5   0    6.99    2.19
   7  -5   0    8.08    2.45
   7  -5   0    8.29    0.78
   7  -5   0   14.06    2.71
   7  -5   0    8.70    2.13
  -7  -5   0   11.99    2.13
  -7  -5   0    9.81    2.68
   7   5   0   11.93    3.14
  -7   5   0    8.80    0.79
  -7   5   0    8.99    2.39
   7   5   0    6.37    2.39
   7   5   0   15.42    3.98
  -7   5   0   10.73    2.76
  -7   5   0   10.39    2.81
   7   5   0   10.16    1.91
  -8  -5   0    5.65    1.73
  -8  -5   0    0.36    1.88
   8  -5   0    2.41    1.64
   8  -5   0    2.20    1.85
   8  -5   0    1.96    0.72
  -8  -5   0    0.47    2.09
  -8  -5   0    2.57    2.10
  -8   5   0    0.09    1.69
  -8   5   0    2.77    0.83
  -8   5   0   -0.70    2.09
   8   5   0    7.70    2.55
   8   5   0    3.15    2.23
   8   5   0    2.31    1.79
   8   5   0    1.73    1.35
   8   5   0    2.75    2.14
  -8   5   0    1.73    2.22
   9  -5   0    5.33    1.02
   9  -5   0    4.97    2.04
  -9  -5   0    1.30    1.83
   9  -5   0    5.41    2.46
  -9  -5   0    0.44    2.10
  -9  -5   0    5.82    3.63
  -9  -5   0    3.65    2.44
  -9   5   0    4.20    2.37
  -9   5   0    3.64    0.94
   9   5   0    0.62    1.76
   9   5   0    7.11    2.78
   9   5   0    7.83    2.66
  -9   5   0    7.90    2.74
   9   5   0    3.94    1.84
  -9   5   0    3.90    2.17
 -10  -5   0    5.61    2.84
  10  -5   0    1.41    1.82
 -10  -5   0    5.43    2.81
  10  -5   0    2.92    2.26
  10  -5   0    5.14    1.12
 -10  -5   0    4.31    2.34
  10   5   0   -0.21    1.99
 -10   5   0    5.90    1.24
  10   5   0    2.46    2.13
 -10   5   0    2.09    1.77
 -10   5   0    7.68    2.77
 -10   5   0    3.02    2.09
  10   5   0    1.45    1.61
   0  -6   0  102.95    3.14
   0  -6   0   98.10    4.53
   0  -6   0   96.75    3.82
   0  -6   0   91.46    4.85
   0   6   0   98.91    3.07
   0   6   0   95.36    4.65
   0   6   0  105.27    3.96
   0   6   0   91.44    4.58
   0   6   0  111.00    5.17
   1  -6   0   18.46    2.52
   1  -6   0   13.87    2.55
  -1  -6   0   12.99    2.25
  -1  -6   0   16.77    2.57
  -1  -6   0   12.45    0.92
  -1  -6   0   12.34    1.93
   1  -6   0   12.94    1.59
   1  -6   0   12.80    2.09
   1  -6   0   11.02    1.38
  -1  -6   0    9.82    1.78
   1   6   0   15.62    2.45
   1   6   0    9.33    0.82
  -1   6   0   14.98    1.65
  -1   6   0   13.81    1.51
  -1   6   0   14.94    2.50
   1   6   0   11.12    2.31
   1   6   0   13.60    2.48
   1   6   0   14.29    2.11
  -1   6   0   18.27    2.66
  -2  -6   0   30.99    3.08
  -2  -6   0   28.09    1.12
   2  -6   0   33.84    2.65
  -2  -6   0   26.88    2.66
   2  -6   0   33.38    2.28
  -2  -6   0   28.45    1.11
   2  -6   0   25.43    2.80
   2  -6   0   29.80    1.32
  -2  -6   0   34.44    2.96
   2  -6   0   24.43    2.35
  -2  -6   0   29.79    2.84
  -2   6   0   33.96    2.35
   2   6   0   31.57    3.09
  -2   6   0   27.32    1.29
   2   6   0   25.94    2.62
   2   6   0   28.61    2.91
  -2   6   0   28.22    2.68
  -2   6   0   26.54    2.52
  -2   6   0   33.56    3.05
   2   6   0   27.08    2.81
  -3  -6   0   68.02    2.07
   3  -6   0   62.84    4.29
   3  -6   0   68.97    3.77
   3  -6   0   69.50    3.67
   3  -6   0   61.40    3.66
  -3  -6   0   69.54    4.35
  -3  -6   0   63.13    4.19
  -3  -6   0   58.49    4.05
  -3  -6   0   71.23    4.15
  -3  -6   0   67.77    2.07
   3   6   0   65.40    4.29
  -3   6   0   66.54    4.29
  -3   6   0   66.87    3.56
  -3   6   0   63.53    3.79
   3   6   0   63.62    4.09
   3   6   0   61.83    4.07
  -3   6   0   66.81    3.94
   3   6   0   65.88    4.35
   4  -6   0   31.23    2.82
  -4  -6   0   29.36    3.27
   4  -6   0   25.01    2.58
  -4  -6   0   28.94    1.64
   4  -6   0   29.97    2.70
  -4  -6   0   30.34    3.22
  -4  -6   0   28.37    1.59
  -4  -6   0   28.87    3.11
  -4  -6   0   31.74    3.36
   4  -6   0   28.41    3.23
   4   6   0   26.68    3.09
  -4   6   0   24.45    2.65
  -4   6   0   30.87    2.85
   4   6   0   28.10    3.54
   4   6   0   30.19    3.79
   4   6   0   32.87    3.44
  -4   6   0   30.71    2.90
  -4   6   0   27.85    3.09
   5  -6   0   14.15    2.94
  -5  -6   0   16.32    3.14
   5  -6   0   21.58    2.82
  -5  -6   0   15.60    1.53
  -5  -6   0   15.95    1.60
  -5  -6   0   19.76    3.23
  -5  -6   0   22.09    3.58
   5  -6   0   21.25    3.06
   5  -6   0   19.27    2.83
  -5   6   0   19.76    3.03
   5   6   0   18.78    3.30
  -5   6   0   14.30    2.77
  -5   6   0   21.73    3.04
   5   6   0   21.18    3.11
   5   6   0   17.57    3.30
  -5   6   0   14.93    2.47
   5   6   0   18.46    3.18
   6  -6   0    2.30    1.88
  -6  -6   0   -0.70    1.23
   6  -6   0    2.34    1.79
   6  -6   0    1.52    1.49
  -6  -6   0    2.59    1.11
  -6  -6   0   -0.13    1.83
  -6  -6   0   -0.33    1.22
  -6  -6   0   -1.03    1.78
   6  -6   0    0.19    1.19
   6   6   0    1.10    1.73
   6   6   0    2.27    1.70
  -6   6   0    0.76    1.68
   6   6   0   -0.64    1.79
   6   6   0   -1.27    1.39
  -6   6   0    0.65    1.30
  -6   6   0   -0.90    1.21
   7  -6   0   -0.07    1.57
  -7  -6   0   -0.19    1.08
  -7  -6   0    0.87    1.83
   7  -6   0    1.06    1.89
   7  -6   0   -0.86    1.28
  -7  -6   0    0.60    1.99
  -7  -6   0    0.93    1.72
   7   6   0   -1.05    1.65
   7   6   0   -1.08    1.75
  -7   6   0   -0.09    1.33
   7   6   0    2.10    1.86
  -7   6   0    1.55    1.41
   7   6   0   -1.97    1.33
  -7   6   0    1.73    1.95
  -8  -6   0   22.31    2.85
   8  -6   0   16.09    3.15
  -8  -6   0   21.37    3.92
  -8  -6   0   15.46    4.01
  -8  -6   0   19.23    3.93
   8  -6   0   25.58    3.47
   8   6   0   26.49    4.80
   8   6   0   23.20    4.04
  -8   6   0   19.04    3.31
  -8   6   0   20.10    3.62
   8   6   0   17.36    3.75
  -9  -6   0    6.87    2.63
  -9  -6   0    3.97    2.61
  -9  -6   0    8.12    2.29
   9  -6   0    8.87    2.97
  -9  -6   0    2.79    2.64
   9   6   0    6.10    2.53
   9   6   0   10.27    3.43
   9   6   0    4.46    1.77
  -9   6   0    2.56    1.85
  -9   6   0    7.87    2.85
   9   6   0    7.23    2.73
   0  -7   0    0.23    1.03
   0  -7   0   -1.27    1.22
   0  -7   0    0.63    0.82
   0  -7   0    0.00    0.55
   0   7   0   -0.68    0.89
   0   7   0   -0.20    0.88
   0   7   0   -0.28    1.11
   0   7   0    0.92    0.61
   0   7   0   -1.12    1.35
   1  -7   0   10.70    1.57
  -1  -7   0    8.73    0.86
   1  -7   0    9.08    1.38
  -1  -7   0   10.95    2.00
  -1  -7   0    7.01    1.74
   1  -7   0   11.33    2.09
   1  -7   0    9.60    2.33
  -1  -7   0    7.91    2.33
  -1  -7   0    5.87    1.61
   1  -7   0   14.59    2.50
   1   7   0   10.19    2.41
  -1   7   0   10.08    1.45
   1   7   0    5.93    1.67
  -1   7   0   11.12    2.44
  -1   7   0   12.18    2.46
   1   7   0   10.81    2.30
  -1   7   0   11.45    1.51
  -1   7   0    7.70    1.79
   1   7   0   13.51    2.74
  -2  -7   0    7.92    2.25
   2  -7   0    8.81    2.01
   2  -7   0    7.08    1.52
  -2  -7   0    5.09    2.00
  -2  -7   0    7.97    2.11
   2  -7   0    5.24    1.60
  -2  -7   0    7.67    2.01
   2  -7   0    5.69    1.90
   2  -7   0    7.72    0.99
   2   7   0    3.58    1.95
   2   7   0    7.35    2.02
  -2   7   0    7.55    0.96
  -2   7   0    8.28    2.18
   2   7   0    4.84    1.71
  -2   7   0    5.52    1.92
  -2   7   0    8.03    1.61
   2   7   0    6.33    2.03
  -2   7   0    8.65    2.06
   3  -7   0   32.53    3.55
  -3  -7   0   31.33    3.92
  -3  -7   0   28.59    3.24
   3  -7   0   28.30    2.57
  -3  -7   0   30.05    3.20
  -3  -7   0   29.81    3.89
   3  -7   0   25.57    2.77
   3  -7   0   30.81    2.87
  -3   7   0   26.58    2.60
   3   7   0   26.59    3.47
   3   7   0   28.92    3.74
   3   7   0   41.28    4.91
  -3   7   0   30.42    3.25
  -3   7   0   28.98    3.04
   3   7   0   32.17    3.45
  -3   7   0   23.99    2.72
  -4  -7   0   37.59    1.61
   4  -7   0   37.07    3.21
   4  -7   0   40.64    3.26
  -4  -7   0   37.53    3.77
  -4  -7   0   40.49    3.79
  -4  -7   0   41.92    3.88
  -4  -7   0   36.44    1.56
   4  -7   0   39.80    3.23
   4  -7   0   41.66    4.03
  -4  -7   0   42.66    3.93
  -4   7   0   48.40    3.68
  -4   7   0   39.06    4.01
  -4   7   0   38.84    3.35
   4   7   0   39.65    3.96
   4   7   0   39.82    3.91
   4   7   0   39.92    3.87
   4   7   0   37.61    3.84
  -4   7   0   42.97    3.63
  -5  -7   0   49.20    2.20
  -5  -7   0   46.44    4.42
  -5  -7   0   47.73    2.24
   5  -7   0   56.95    4.83
   5  -7   0   43.44    3.57
  -5  -7   0   46.64    4.31
   5  -7   0   48.14    3.65
  -5  -7   0   41.48    4.25
   5  -7   0   52.28    3.89
  -5  -7   0   54.85    4.59
   5   7   0   41.16    4.80
   5   7   0   44.39    4.34
  -5   7   0   41.37    3.76
  -5   7   0   55.11    4.12
   5   7   0   54.76    4.78
   5   7   0   59.40    4.69
  -5   7   0   46.21    3.78
  -5   7   0   47.52    4.39
   6  -7   0    0.05    1.50
   6  -7   0   -1.25    1.41
   6  -7   0   -0.71    1.34
  -6  -7   0    2.28    2.00
  -6  -7   0    0.30    0.91
  -6  -7   0    0.25    0.75
  -6  -7   0    2.48    1.85
  -6  -7   0    1.58    1.97
   6   7   0    1.38    1.85
   6   7   0    1.20    1.73
  -6   7   0    1.59    1.64
   6   7   0    1.79    1.88
   6   7   0    2.93    2.13
  -6   7   0   -0.14    1.36
  -6   7   0    0.28    1.85
  -7  -7   0   11.59    3.32
   7  -7   0   21.50    3.36
   7  -7   0   15.31    3.51
  -7  -7   0   15.47    3.46
  -7  -7   0   25.17    3.16
  -7  -7   0   19.31    2.12
   7   7   0   21.23    3.99
  -7   7   0   20.33    3.59
  -7   7   0   20.11    3.55
   7   7   0   20.54    3.89
   7   7   0   20.08    4.05
  -8  -7   0    4.48    2.83
   8  -7   0    7.17    2.39
  -8  -7   0    5.67    1.56
  -8  -7   0    3.30    2.13
   8  -7   0    3.06    1.79
  -8  -7   0    9.23    3.30
  -8  -7   0    6.02    1.75
   8   7   0   12.09    3.62
  -8   7   0    4.65    2.11
  -8   7   0    5.02    2.08
   8   7   0    7.64    2.98
   8   7   0    7.32    2.86
   9  -7   0    4.58    2.32
  -9  -7   0    4.74    2.77
  -9  -7   0   11.60    2.47
   9  -7   0    3.30    1.96
  -9  -7   0   -0.27    1.95
  -9   7   0    4.31    2.67
  -9   7   0    3.47    2.39
  -9   7   0    4.49    2.20
   9   7   0    5.77    2.65
   9   7   0    2.05    2.29
   9   7   0    2.43    2.24
   0  -8   0   51.77    3.86
   0  -8   0   49.49    4.19
   0  -8   0   50.88    3.72
   0  -8   0   52.16    2.28
   0   8   0   55.52    4.17
   0   8   0   52.30    3.20
   0   8   0   52.13    2.26
   0   8   0   52.51    4.00
   0   8   0   40.60    4.61
   1  -8   0   53.15    3.81
   1  -8   0   56.03    2.81
   1  -8   0   59.15    4.60
  -1  -8   0   54.49    4.52
  -1  -8   0   50.44    1.72
   1  -8   0   51.93    2.71
  -1  -8   0   47.52    3.86
  -1  -8   0   53.83    4.09
   1  -8   0   55.38    4.15
  -1  -8   0   57.05    3.58
  -1   8   0   57.36    5.14
  -1   8   0   53.60    4.07
   1   8   0   55.40    4.30
   1   8   0   54.59    4.47
   1   8   0   54.87    3.62
   1   8   0   56.82    4.30
  -1   8   0   52.74    2.78
  -1   8   0   53.94    2.71
  -1   8   0   47.00    3.93
   2  -8   0   83.12    2.81
  -2  -8   0   76.06    5.12
   2  -8   0   80.52    4.69
   2  -8   0   85.72    5.59
  -2  -8   0   76.89    4.94
   2  -8   0   77.26    4.60
   2  -8   0   85.34    3.89
  -2  -8   0   82.86    4.79
  -2  -8   0   78.84    5.03
  -2   8   0   74.24    5.12
  -2   8   0   89.39    4.04
   2   8   0   76.23    5.16
  -2   8   0   82.62    2.78
  -2   8   0   84.40    4.94
   2   8   0   85.75    5.30
  -2   8   0   75.97    4.88
   2   8   0   84.68    4.79
  -3  -8   0   56.21    4.61
   3  -8   0   47.11    3.79
   3  -8   0   60.81    4.86
  -3  -8   0   46.89    4.25
   3  -8   0   51.67    3.81
  -3  -8   0   44.81    4.07
   3  -8   0   62.86    3.65
  -3  -8   0   49.04    4.08
  -3   8   0   50.99    4.09
   3   8   0   46.30    4.40
  -3   8   0   50.68    3.94
   3   8   0   50.81    4.60
   3   8   0   50.03    4.14
  -3   8   0   55.25    3.50
   3   8   0   56.63    4.54
  -3   8   0   53.66    4.55
  -4  -8   0   22.99    3.64
   4  -8   0   25.46    3.95
  -4  -8   0   26.46    3.92
   4  -8   0   29.86    3.36
   4  -8   0   20.35    2.77
   4  -8   0   20.15    2.92
  -4  -8   0   27.88    3.85
  -4   8   0   27.82    3.83
   4   8   0   30.67    4.48
   4   8   0   29.21    4.01
   4   8   0   26.82    3.87
  -4   8   0   27.90    3.94
  -4   8   0   17.78    4.01
  -4   8   0   28.01    3.01
   4   8   0   20.03    3.32
  -5  -8   0   17.41    3.49
   5  -8   0    9.75    2.91
  -5  -8   0   10.32    2.42
  -5  -8   0   11.67    0.89
   5  -8   0   20.19    3.17
   5  -8   0   11.41    2.42
  -5  -8   0   19.73    3.78
  -5  -8   0   12.52    0.98
   5   8   0   15.67    3.20
   5   8   0   18.41    3.86
  -5   8   0   12.54    2.91
   5   8   0   19.90    4.04
  -5   8   0   14.09    2.85
  -5   8   0   18.49    4.46
   5   8   0   15.33    3.37
  -6  -8   0    5.88    2.21
   6  -8   0    9.87    2.50
  -6  -8   0   10.37    1.20
   6  -8   0   10.77    2.58
   6  -8   0    6.58    2.69
  -6  -8   0   15.73    3.65
  -6  -8   0   10.26    1.32
  -6   8   0    8.49    2.49
  -6   8   0   10.71    2.76
   6   8   0   11.13    3.02
   6   8   0   10.51    3.28
   6   8   0   10.91    3.12
  -6   8   0    9.00    2.52
   7  -8   0    1.93    1.93
   7  -8   0    5.24    2.56
  -7  -8   0    5.47    1.44
   7  -8   0    9.02    2.40
  -7  -8   0    7.33    2.74
  -7  -8   0    5.32    1.20
  -7  -8   0    1.74    2.80
  -7  -8   0    3.14    2.06
   7   8   0    2.88    2.25
   7   8   0    6.06    2.65
   7   8   0    6.99    2.78
  -7   8   0    3.04    1.69
  -7   8   0    3.49    1.96
   8  -8   0   14.28    3.29
  -8  -8   0   13.40    1.87
  -8  -8   0   14.64    3.85
  -8  -8   0    7.97    1.75
   8  -8   0   13.28    2.77
  -8  -8   0   16.43    3.82
   8   8   0   16.36    3.95
   8   8   0   18.56    4.43
   8   8   0    9.90    3.11
  -8   8   0   10.55    2.95
  -8   8   0   16.00    3.53
   0  -9   0   -0.70    0.98
   0  -9   0    3.44    2.08
   0  -9   0   -0.03    1.21
   0  -9   0   -0.25    0.60
   0  -9   0    0.94    1.44
   0   9   0   -0.19    1.05
   0   9   0   -0.07    1.39
   0   9   0    0.27    1.44
   0   9   0    4.92    2.55
   0   9   0   -1.14    0.56
  -1  -9   0   26.11    4.04
   1  -9   0   39.83    4.16
   1  -9   0   31.54    2.22
  -1  -9   0   30.21    3.55
   1  -9   0   31.80    3.31
   1  -9   0   28.73    3.27
   1  -9   0   33.86    2.39
  -1  -9   0   29.82    2.99
  -1   9   0   33.55    2.42
   1   9   0   32.66    4.45
   1   9   0   34.26    3.88
  -1   9   0   28.96    2.16
  -1   9   0   29.16    3.43
   1   9   0   31.81    3.74
   1   9   0   32.05    3.08
  -1   9   0   41.58    3.92
  -1   9   0   39.85    6.90
   2  -9   0    0.26    1.82
  -2  -9   0    2.88    2.06
  -2  -9   0    0.25    1.50
   2  -9   0    2.68    1.29
  -2  -9   0    2.65    2.02
  -2  -9   0    3.50    1.72
   2  -9   0    3.90    0.96
  -2   9   0    5.86    1.92
   2   9   0    3.62    2.44
   2   9   0    1.86    1.74
  -2   9   0    2.71    1.79
  -2   9   0    1.43    1.19
   2   9   0    2.73    1.79
  -2   9   0    4.04    0.93
   2   9   0    1.62    1.60
  -3  -9   0   26.95    3.89
  -3  -9   0   32.75    3.75
  -3  -9   0   31.10    4.48
  -3  -9   0   30.13    4.50
   3  -9   0   24.55    2.62
   3  -9   0   31.77    4.69
  -3   9   0   27.60    2.78
  -3   9   0   29.44    4.15
   3   9   0   32.88    4.84
  -3   9   0   27.61    3.81
   3   9   0   22.62    3.54
   3   9   0   27.36    3.77
   4  -9   0   26.13    4.32
   4  -9   0   21.57    3.09
   4  -9   0   28.74    3.25
  -4  -9   0   14.39    4.30
  -4  -9   0   23.26    3.94
  -4  -9   0   21.08    3.65
  -4  -9   0   37.20    6.99
  -4   9   0   30.85    4.19
   4   9   0   26.27    3.92
   4   9   0   29.27    4.76
  -4   9   0   21.26    3.38
  -4   9   0   20.62    3.10
   4   9   0   22.41    4.30
  -5  -9   0   13.01    3.20
   5  -9   0   10.65    3.12
   5  -9   0   16.12    2.95
  -5  -9   0   13.42    3.14
   5  -9   0   19.63    2.99
   5   9   0    9.80    2.93
  -5   9   0    8.35    2.47
   5   9   0    8.71    2.81
   5   9   0   12.44    3.13
  -5   9   0   13.97    3.02
  -5   9   0   11.47    2.90
   6  -9   0    2.98    1.84
  -6  -9   0    6.11    2.66
   6  -9   0    1.17    2.11
  -6  -9   0    2.84    2.17
   6   9   0    1.99    2.23
  -6   9   0    4.59    2.27
   6   9   0    0.69    1.49
  -6   9   0    0.30    1.58
   6   9   0    5.22    2.65
   7  -9   0    8.29    2.60
  -7  -9   0   10.04    0.93
   7  -9   0   10.87    2.79
  -7  -9   0    6.28    0.90
   7  -9   0    7.74    2.87
  -7  -9   0   10.57    3.24
  -7   9   0    7.51    2.69
  -7   9   0    7.85    2.75
   7   9   0   11.50    3.10
   7   9   0    9.54    2.56
   7   9   0   10.25    2.84
   0 -10   0   16.95    2.54
   0 -10   0   20.36    3.64
   0 -10   0   17.20    1.27
   0 -10   0   23.62    4.21
   0  10   0   12.82    2.76
   0  10   0   18.25    1.29
   0  10   0   19.56    3.59
   0  10   0   19.08    2.62
   1 -10   0    7.91    2.50
   1 -10   0   11.29    2.98
   1 -10   0   14.31    2.03
  -1 -10   0   11.53    3.25
  -1 -10   0   11.13    2.35
   1 -10   0   11.01    1.57
   1  10   0    9.95    3.77
   1  10   0    7.25    2.56
  -1  10   0    8.71    1.41
  -1  10   0    9.43    1.64
  -1  10   0   11.12    2.80
  -1  10   0    6.05    2.45
   1  10   0   11.96    2.36
  -2 -10   0    3.97    2.39
  -2 -10   0    1.95    1.71
  -2 -10   0    4.23    2.34
   2 -10   0    6.54    1.54
   2 -10   0    2.70    2.26
  -2  10   0    7.22    1.53
   2  10   0    2.88    1.97
  -2  10   0    7.83    1.13
  -2  10   0   11.52    2.95
   2  10   0    6.43    2.21
   2  10   0    8.66    2.94
   3 -10   0   29.74    3.49
  -3 -10   0   34.12    5.03
  -3 -10   0   24.42    3.80
   3 -10   0   29.76    4.84
   3 -10   0   35.19    3.01
  -3 -10   0   38.18    5.25
   3  10   0   36.12    3.85
  -3  10   0   35.86    3.86
   3  10   0   25.91    4.07
  -3  10   0   33.42    2.99
  -3  10   0   37.83    4.21
  -4 -10   0    2.05    1.83
   4 -10   0    4.78    2.64
   4 -10   0    6.88    2.20
   4 -10   0    5.81    1.81
  -4 -10   0    4.02    2.39
   4  10   0    4.70    2.11
  -4  10   0    7.32    2.62
  -4  10   0    4.62    1.91
   4  10   0    2.47    2.51
  -4  10   0    8.76    2.86
   4  10   0   10.10    2.66
   5 -10   0   11.06    2.63
   5 -10   0    8.98    3.10
  -5 -10   0   13.12    3.50
   5 -10   0    8.88    2.44
   5  10   0    4.72    2.12
   5  10   0   14.17    3.83
  -5  10   0   11.85    3.09
   5  10   0    5.17    2.28
  -5  10   0    6.72    2.50
  -5  10   0    9.44    2.63
   6 -10   0    3.90    2.47
   6 -10   0    2.28    1.67
   6 -10   0    4.03    2.65
  -6 -10   0    4.89    2.34
  -6 -10   0    3.99    2.41
   6  10   0    5.12    1.94
   6  10   0    3.76    2.30
  -6  10   0    3.32    2.14
   6  10   0    5.04    2.47
  -6  10   0    7.03    2.51
   0 -11   0   -0.33    2.02
   0 -11   0    1.33    1.47
   0 -11   0    4.90    1.65
   0  11   0    2.29    1.22
   0  11   0    0.93    1.70
   0  11   0   -1.52    1.66
   1 -11   0   -1.35    1.49
  -1 -11   0   -1.71    1.47
  -1 -11   0    3.90    2.45
   1 -11   0    1.52    1.11
   1 -11   0    2.68    2.43
  -1 -11   0    1.24    1.64
   1 -11   0    1.92    0.80
   1  11   0    1.43    1.95
   1  11   0    1.88    1.41
  -1  11   0    1.71    1.79
  -1  11   0    1.33    0.79
  -1  11   0    1.14    1.53
   1  11   0    0.58    1.87
  -2 -11   0    9.89    3.07
   2 -11   0   10.33    1.70
   2 -11   0    6.40    2.90
  -2 -11   0    5.15    2.26
  -2  11   0    9.93    0.97
  -2  11   0    8.88    1.69
   2  11   0   10.65    3.08
   2  11   0   13.00    3.50
  -2  11   0   10.30    2.82
   2  11   0   11.96    2.59
   3 -11   0   10.97    2.91
  -3 -11   0   11.83    3.20
   3 -11   0   15.87    3.74
   3 -11   0   17.70    2.43
  -3 -11   0   11.16    2.86
   3  11   0   14.93    3.45
  -3  11   0   17.70    3.22
  -3  11   0   16.07    2.45
   3  11   0   19.45    3.34
  -3  11   0   10.38    2.73
   3  11   0   10.70    2.97
  -4 -11   0   -0.53    1.39
   4 -11   0    0.66    1.98
   4 -11   0    2.98    1.40
  -4 -11   0    2.34    1.98
   4 -11   0    5.61    2.32
   4  11   0    6.70    3.15
  -4  11   0    2.74    1.88
  -4  11   0    0.74    1.51
   4  11   0    3.93    2.16
   4  11   0    1.89    1.77
  -4  11   0    0.46    1.60
  11   0  -1    0.95    1.68
 -11   0   1   -0.09    1.90
  11   0  -1    1.22    1.73
 -11   0   1    1.40    1.97
 -11   0   1    6.51    2.55
  11   0  -1   -0.08    1.48
 -10   0   1   18.88    5.26
  10   0  -1    9.52    2.55
 -10   0   1   11.80    3.14
  10   0  -1    9.74    2.72
  10   0  -1    7.38    2.37
 -10   0   1   11.00    3.06
 -10   0   1   22.24    4.12
  -9   0   1    8.18    2.34
  -9   0   1    9.91    2.56
  -9   0   1    6.10    2.45
  -9   0   1   10.56    2.77
   9   0  -1    8.91    2.38
   9   0  -1    3.53    1.83
  -9   0   1    6.61    2.40
   9   0  -1    8.31    2.46
   9   0  -1    5.73    2.11
  -9   0   1    8.83    2.64
  -8   0   1    2.17    1.79
  -8   0   1    2.29    1.98
   8   0  -1    2.99    1.72
   8   0  -1    3.50    1.81
   8   0  -1    4.19    1.93
   8   0  -1    0.35    1.10
  -8   0   1    3.44    1.87
  -8   0   1    1.41    1.47
  -7   0   1   -0.41    1.26
  -7   0   1   -0.53    1.27
  -7   0   1   -0.83    1.12
  -7   0   1   -1.33    1.30
  -7   0   1   -0.24    1.33
   7   0  -1   -0.62    1.17
   7   0  -1    1.22    1.35
   7   0  -1   -0.88    1.09
   7   0  -1    0.74    1.29
   6   0  -1    1.95    1.34
   6   0  -1    2.43    1.16
   6   0  -1    1.50    1.27
  -6   0   1    0.48    1.25
  -6   0   1   -0.18    1.20
  -6   0   1    0.15    1.12
  -6   0   1    1.83    1.30
   6   0  -1    1.31    1.30
  -6   0   1    0.88    1.21
   5   0  -1   80.45    3.78
  -5   0   1   75.91    3.79
   5   0  -1   76.04    3.71
   5   0  -1   73.59    3.81
  -5   0   1   72.34    3.74
  -5   0   1   77.19    3.96
   5   0  -1   68.31    3.65
  -5   0   1   78.53    3.96
  -5   0   1   69.05    3.75
   4   0  -1    0.04    1.02
  -4   0   1    0.32    0.98
  -4   0   1    0.98    1.13
   4   0  -1   -0.09    0.94
   4   0  -1    0.07    1.05
  -4   0   1    1.03    1.07
  -4   0   1    0.54    0.92
   4   0  -1    1.34    0.80
  -4   0   1   -1.24    0.79
   1   0  -1   10.74    0.68
   3   0   1  285.33    7.57
  -3   0  -1  286.68    7.57
   3   0   1  291.11    7.56
  -3   0  -1  286.18    7.61
   3   0   1  284.51    7.05
   3   0   1  288.65    7.21
  -3   0  -1  286.33    6.90
  -3   0  -1  289.20    7.18
  -3   0  -1  290.64    7.08
   4   0   1  103.43    4.10
  -4   0  -1  101.49    3.96
   4   0   1  106.75    4.10
  -4   0  -1  103.33    4.11
   4   0   1  105.02    4.42
  -4   0  -1  104.41    3.94
  -4   0  -1   93.84    4.26
  -4   0  -1  107.37    4.51
   4   0   1  100.42    4.32
  -5   0  -1  204.49    6.46
   5   0   1  204.41    7.01
  -5   0  -1  194.84    6.51
  -5   0  -1  206.77    7.12
  -5   0  -1  191.14    6.96
   5   0   1  194.45    6.90
   5   0   1  206.88    6.52
   5   0   1  205.54    6.69
  -5   0  -1  208.89    6.51
  -6   0  -1    8.46    1.91
  -6   0  -1    8.17    1.90
   6   0   1    7.30    1.88
  -6   0  -1    8.30    1.90
   6   0   1    6.29    1.59
   6   0   1    7.22    1.79
   6   0   1    6.36    1.77
  -6   0  -1    8.26    2.08
  -7   0  -1   23.24    3.44
   7   0   1   27.16    3.69
   7   0   1   17.17    2.63
  -7   0  -1   18.77    2.70
   7   0   1   20.73    3.02
  -7   0  -1   18.21    2.85
  -7   0  -1   19.97    3.11
  -7   0  -1   19.30    2.78
   7   0   1   17.01    2.82
  -7   0  -1   19.35    3.27
   8   0   1    1.18    1.52
  -8   0  -1    7.87    2.40
   8   0   1    1.92    1.86
   8   0   1    4.22    1.94
  -8   0  -1    4.70    1.80
   8   0   1    2.52    1.70
  -8   0  -1    7.48    2.18
  -8   0  -1    5.61    2.16
  -8   0  -1    0.60    1.57
  -8   0  -1    6.47    2.43
   9   0   1    1.40    1.40
   9   0   1    3.71    1.80
  -9   0  -1    0.94    1.71
   9   0   1    2.50    1.82
  -9   0  -1    1.78    1.81
  -9   0  -1    2.36    1.95
   9   0   1    4.08    1.98
  -9   0  -1    2.61    1.95
  -9   0  -1    2.38    1.66
 -10   0  -1   -1.50    1.71
 -10   0  -1   -1.22    1.48
 -10   0  -1    2.86    1.98
  10   0   1   -0.44    1.60
 -10   0  -1    1.31    2.10
  10   0   1    1.47    1.61
  10   0   1    1.63    1.76
  11   0   1   -2.40    1.43
 -11   0  -1   -1.15    1.58
 -11   0  -1    0.06    2.00
 -11   0  -1    4.72    2.40
  11   0   1    2.30    1.77
  11   0   1    1.89    2.23
  11  -1  -1    0.37    1.30
  11  -1  -1   -0.99    1.39
 -11  -1   1   -0.73    1.67
 -11  -1   1    0.26    1.89
  11  -1  -1    3.07    2.22
 -11  -1   1    2.30    1.97
 -11   1   1    2.74    2.38
  11   1  -1    3.84    1.93
 -11   1   1   -0.44    2.03
  11   1  -1    1.20    1.77
  11   1  -1    0.72    1.74
 -11   1   1   -0.88    1.49
  10  -1  -1    6.30    2.53
 -10  -1   1    0.57    1.55
  10  -1  -1    6.29    2.21
 -10  -1   1   -0.18    1.71
 -10  -1   1    1.06    2.17
 -10   1   1    2.74    2.05
 -10   1   1    2.20    2.08
  10   1  -1    2.03    1.91
 -10   1   1    1.25    1.76
  10   1  -1    2.38    2.20
 -10   1   1    1.77    1.95
  10   1  -1    1.34    1.96
  -9  -1   1    0.45    1.57
  -9  -1   1    0.81    1.58
   9  -1  -1    2.39    1.53
   9  -1  -1    2.10    1.60
  -9  -1   1    1.93    2.11
  -9  -1   1    0.57    1.48
  -9  -1   1    3.72    2.09
   9  -1  -1    0.62    1.67
   9   1  -1    2.37    1.85
  -9   1   1    1.07    1.74
   9   1  -1    1.63    1.60
   9   1  -1    2.08    1.71
  -9   1   1   -0.75    1.54
   9   1  -1    1.91    1.78
  -9   1   1    2.15    1.97
  -9   1   1    2.47    1.71
  -9   1   1    2.55    1.89
   8  -1  -1    2.73    1.84
  -8  -1   1    4.58    1.92
  -8  -1   1    1.86    1.49
   8  -1  -1    5.14    1.94
  -8  -1   1    5.81    2.24
  -8  -1   1    5.61    2.06
  -8  -1   1   -0.82    1.73
   8   1  -1    1.08    1.58
   8   1  -1    3.44    1.81
   8   1  -1    1.42    1.63
  -8   1   1    3.64    1.86
  -8   1   1    1.96    1.73
  -8   1   1    2.01    1.60
   8   1  -1    2.21    1.75
   8   1  -1    2.57    1.69
  -8   1   1    3.25    1.94
  -8   1   1    1.95    1.70
  -8   1   1    4.83    1.98
   7  -1  -1   46.99    3.49
  -7  -1   1   40.78    3.59
  -7  -1   1   38.25    3.49
   7  -1  -1   38.04    3.39
   7  -1  -1   36.88    3.00
  -7  -1   1   39.06    3.51
  -7  -1   1   39.64    3.64
  -7  -1   1   40.76    3.37
   7   1  -1   35.27    3.19
  -7   1   1   37.79    3.11
   7   1  -1   39.08    3.47
  -7   1   1   42.21    3.58
   7   1  -1   37.89    3.37
  -7   1   1   38.86    3.47
  -7   1   1   38.35    3.37
  -7   1   1   42.25    3.51
  -7   1   1   36.00    3.40
   7   1  -1   40.70    3.50
   7   1  -1   39.23    3.28
  -6  -1   1   30.27    2.85
  -6  -1   1   29.74    2.93
  -6  -1   1   31.26    2.96
   6  -1  -1   30.35    2.52
   6  -1  -1   29.69    2.61
  -6  -1   1   28.34    2.69
   6  -1  -1   30.54    2.85
  -6  -1   1   26.85    2.73
   6   1  -1   33.06    2.80
  -6   1   1   32.68    2.93
  -6   1   1   31.17    2.55
   6   1  -1   27.69    2.70
  -6   1   1   35.58    2.98
  -6   1   1   33.62    3.02
   6   1  -1   28.59    2.82
   6   1  -1   31.16    2.95
   6   1  -1   33.15    2.82
  -6   1   1   32.04    2.98
  -6   1   1   27.30    2.67
  -5  -1   1  132.54    5.49
  -5  -1   1  133.13    5.89
   5  -1  -1  132.60    4.72
   5  -1  -1  135.87    4.94
  -5  -1   1  140.60    5.50
   5  -1  -1  132.98    5.19
  -5  -1   1  133.11    5.40
  -5  -1   1  132.62    5.36
   5  -1  -1  133.81    4.95
  -5   1   1  130.16    5.33
   5   1  -1  130.51    4.99
  -5   1   1  112.52    5.60
  -5   1   1  137.50    5.26
  -5   1   1  133.56    5.88
   5   1  -1  132.40    5.20
  -5   1   1  130.26    4.70
   5   1  -1  131.69    5.24
   5   1  -1  129.52    5.24
   4  -1  -1  269.14    7.56
  -4  -1   1  285.05    7.44
  -4  -1   1  274.59    7.79
  -4  -1   1  280.92    7.83
   4  -1  -1  279.95    7.07
   4  -1  -1  268.72    7.20
   4  -1  -1  279.17    7.28
  -4  -1   1  287.45    7.80
  -4  -1   1  284.72    7.87
   4   1  -1  278.66    7.76
  -4   1   1  269.02    7.36
  -4   1   1  278.85    7.64
   4   1  -1  286.43    7.77
  -4   1   1  279.36    7.47
  -4   1   1  273.85    7.80
   4   1  -1  272.23    7.71
   4   1  -1  283.28    7.46
   4   1  -1  272.64    7.69
  -4   1   1  274.70    6.98
  -4   1   1  275.95    7.79
  -3  -1   1  155.78    4.96
   3  -1  -1  167.63    4.53
  -3  -1   1  161.26    5.01
   3  -1  -1  156.42    4.82
  -3  -1   1  154.43    4.96
   3  -1  -1  166.79    4.55
  -3  -1   1  150.93    4.89
   3  -1  -1  164.18    4.40
  -3  -1   1  157.17    4.63
   3   1  -1  158.83    4.94
   3   1  -1  160.22    4.68
  -3   1   1  162.98    5.01
   3   1  -1  156.52    4.99
  -3   1   1  162.24    4.40
  -3   1   1  164.98    4.63
   3   1  -1  162.52    4.98
  -3   1   1  155.08    4.82
  -3   1   1  162.46    4.62
  -3   1   1  156.33    4.99
   3   1  -1  158.68    4.93
  -2  -1   1  547.69   11.28
  -2  -1   1  540.84   10.86
  -2  -1   1  527.36   11.23
   2  -1  -1  541.28   10.50
   2  -1  -1  546.20   10.51
   2  -1  -1  543.61   10.55
  -2  -1   1  539.59   11.23
  -2  -1   1  531.41   11.20
   2   1  -1  525.00   11.23
   2   1  -1  546.05   10.88
  -2   1   1  511.23   10.53
  -2   1   1  523.90   10.55
   2   1  -1  529.97   11.20
  -2   1   1  524.09   11.00
  -2   1   1  555.77   11.34
  -2   1   1  532.09   10.52
   2   1  -1  526.40   11.21
   2   1  -1  527.16   11.15
  -1  -1  -1  112.73    2.76
   1  -1   1  110.98    3.23
  -1  -1  -1  117.28    3.19
  -1  -1  -1  111.58    3.18
   1  -1   1  110.34    2.98
   1  -1   1  109.55    2.60
  -1  -1  -1  112.12    2.63
   1  -1   1  107.99    3.11
   1  -1   1  108.67    3.26
  -1  -1  -1  112.76    3.24
  -1   1  -1  115.32    3.31
  -1   1  -1  108.34    2.58
  -1   1  -1  114.49    3.18
  -1   1  -1  112.27    3.00
   1   1   1  107.09    2.69
   1   1   1  109.49    3.16
  -1   1  -1  106.38    3.22
   3  -1   1  273.62    7.18
  -3  -1  -1  278.12    7.55
  -3  -1  -1  285.19    7.35
  -3  -1  -1  289.72    7.65
   3  -1   1  275.37    7.39
   3  -1   1  265.42    7.28
   3  -1   1  269.60    6.47
  -3  -1  -1  277.61    6.79
  -3  -1  -1  283.47    6.80
  -3   1  -1  292.39    7.53
   3   1   1  285.84    6.80
  -3   1  -1  283.29    7.04
   3   1   1  279.06    6.79
  -3   1  -1  274.37    7.41
   3   1   1  282.81    7.31
  -3   1  -1  281.12    7.20
  -3   1  -1  274.34    6.47
   3   1   1  277.77    7.52
   3   1   1  270.68    7.49
   4  -1   1  163.71    4.93
  -4  -1  -1  168.63    5.22
  -4  -1  -1  183.59    6.06
   4  -1   1  158.44    5.47
  -4  -1  -1  165.76    5.90
  -4  -1  -1  175.61    5.70
   4  -1   1  146.26    5.45
  -4  -1  -1  165.63    5.21
   4  -1   1  172.76    5.76
  -4   1  -1  161.09    5.24
   4   1   1  165.77    5.86
   4   1   1  158.64    5.14
  -4   1  -1  164.98    4.92
  -4   1  -1  167.07    5.34
   4   1   1  164.78    5.14
  -4   1  -1  160.81    5.48
  -4   1  -1  157.33    5.64
  -4   1  -1  164.74    5.76
   4   1   1  166.73    5.61
   4   1   1  166.55    5.88
  -5  -1  -1   68.80    4.03
   5  -1   1   69.77    3.79
  -5  -1  -1   74.81    3.68
  -5  -1  -1   78.93    4.30
  -5  -1  -1   70.71    4.30
  -5  -1  -1   74.48    3.85
   5  -1   1   70.52    3.42
   5  -1   1   75.46    4.04
  -5   1  -1   73.64    3.42
  -5   1  -1   77.18    4.18
   5   1   1   73.70    3.66
   5   1   1   66.16    3.96
   5   1   1   71.28    4.04
   5   1   1   83.04    3.69
  -5   1  -1   71.52    3.92
  -5   1  -1   72.62    3.70
  -5   1  -1   74.69    3.76
  -5   1  -1   68.06    3.95
  -6  -1  -1    3.35    1.68
  -6  -1  -1    7.29    1.76
  -6  -1  -1    6.36    1.71
   6  -1   1    2.38    1.37
   6  -1   1    4.08    1.58
  -6  -1  -1    4.65    1.68
  -6  -1  -1    3.37    1.65
   6  -1   1    6.80    1.84
   6  -1   1    2.71    1.34
  -6   1  -1    3.58    1.68
   6   1   1    5.16    1.65
  -6   1  -1    6.07    1.97
   6   1   1    5.65    1.74
  -6   1  -1    1.87    1.49
  -6   1  -1    5.24    1.59
  -6   1  -1    4.84    1.47
  -6   1  -1    5.33    1.61
   6   1   1    4.73    1.59
   6   1   1    5.59    1.88
   6   1   1    6.97    2.12
  -7  -1  -1    2.53    1.74
   7  -1   1    1.10    1.43
  -7  -1  -1    1.18    1.40
   7  -1   1    1.44    1.24
  -7  -1  -1    0.78    1.40
   7  -1   1    0.63    1.33
   7  -1   1    3.04    1.75
  -7  -1  -1    1.34    1.60
  -7  -1  -1    1.68    1.43
  -7   1  -1    0.10    1.09
   7   1   1    0.75    1.49
  -7   1  -1    0.56    1.56
   7   1   1    1.52    1.57
   7   1   1   -0.23    1.44
   7   1   1    1.24    1.41
  -7   1  -1    3.17    1.86
  -7   1  -1    1.50    1.29
  -7   1  -1    1.86    1.74
  -7   1  -1    1.58    1.53
   8  -1   1    5.59    1.89
  -8  -1  -1    6.51    2.23
   8  -1   1   11.28    2.70
  -8  -1  -1    6.77    2.40
   8  -1   1    9.06    2.26
  -8  -1  -1   11.39    2.82
  -8  -1  -1    6.14    2.14
   8  -1   1    7.26    2.37
  -8  -1  -1    5.41    2.03
  -8   1  -1    8.81    2.49
   8   1   1   11.27    2.95
  -8   1  -1    5.73    2.11
  -8   1  -1    5.93    2.12
  -8   1  -1    7.49    2.07
   8   1   1    9.14    2.36
   8   1   1    2.46    1.80
  -8   1  -1    6.87    2.12
   8   1   1    7.20    2.40
  -8   1  -1    7.47    2.12
   9  -1   1   -1.97    1.23
  -9  -1  -1    3.05    1.86
  -9  -1  -1   -0.31    1.67
  -9  -1  -1    2.19    2.04
  -9  -1  -1    2.80    3.14
   9  -1   1   -0.82    1.30
  -9  -1  -1    0.40    1.35
   9  -1   1    0.00    1.67
  -9  -1  -1    0.82    1.56
  -9   1  -1   -0.08    1.53
   9   1   1   -0.52    1.50
   9   1   1   -0.99    1.42
  -9   1  -1    0.89    1.41
  -9   1  -1   -1.23    1.41
   9   1   1    0.55    1.48
   9   1   1    0.41    1.63
  -9   1  -1    0.63    1.72
  -9   1  -1    2.44    2.04
 -10  -1  -1    3.19    2.13
 -10  -1  -1    5.30    2.42
  10  -1   1    8.74    2.85
  10  -1   1    2.10    1.73
  10  -1   1    2.65    1.76
 -10  -1  -1    8.93    2.87
  10   1   1    7.51    2.66
 -10   1  -1    2.20    2.28
  10   1   1    5.70    2.35
 -10   1  -1    4.74    2.42
 -10   1  -1    4.56    2.53
  10   1   1    3.12    3.34
 -10   1  -1    7.75    2.30
 -11  -1  -1    4.19    2.50
  11  -1   1    3.80    2.29
  11  -1   1    2.57    1.80
  11  -1   1    0.19    1.51
 -11  -1  -1    0.15    1.97
 -11  -1  -1   -0.78    2.01
  11   1   1   -0.22    1.82
  11   1   1    3.53    2.04
 -11   1  -1    2.32    2.22
 -11   1  -1    0.95    1.82
  11   1   1    0.74    1.98
  11  -2  -1    9.32    2.89
 -11  -2   1    9.29    3.21
 -11  -2   1    9.98    3.07
  11  -2  -1    9.73    2.47
  11  -2  -1   11.12    3.09
 -11   2   1    6.20    2.58
 -11   2   1    5.53    2.24
  11   2  -1   10.21    2.73
  11   2  -1    7.02    2.13
 -11   2   1   11.49    3.46
 -11   2   1    6.91    2.60
  11   2  -1   10.69    2.72
  10  -2  -1    5.44    2.01
  10  -2  -1    4.60    2.09
  10  -2  -1    2.58    1.90
 -10  -2   1    0.21    1.84
 -10  -2   1    5.16    2.13
 -10  -2   1    1.77    2.07
  10   2  -1    4.48    2.30
 -10   2   1    4.61    2.43
  10   2  -1    5.17    2.01
 -10   2   1    6.53    2.32
 -10   2   1    2.05    1.68
 -10   2   1    2.61    2.01
  10   2  -1    5.96    2.20
   9  -2  -1    0.28    1.25
   9  -2  -1   -0.22    1.33
  -9  -2   1   -0.29    1.49
  -9  -2   1    1.30    1.59
  -9  -2   1   -0.77    1.55
   9  -2  -1    1.56    1.79
  -9  -2   1    0.11    2.09
  -9  -2   1    2.79    2.03
   9   2  -1    0.22    1.66
  -9   2   1   -0.46    1.51
   9   2  -1    2.07    1.73
   9   2  -1    0.11    1.68
  -9   2   1    2.10    1.93
  -9   2   1    0.94    1.82
  -9   2   1   -1.09    1.32
   9   2  -1    0.77    1.77
  -9   2   1    3.10    2.12
   9   2  -1   -0.06    1.35
  -8  -2   1   16.55    2.89
   8  -2  -1   29.05    3.87
  -8  -2   1   21.41    3.72
  -8  -2   1   19.57    3.15
   8  -2  -1   22.62    2.53
  -8  -2   1   26.23    4.88
   8  -2  -1   19.08    2.93
   8  -2  -1   23.77    2.84
  -8   2   1   28.92    3.91
   8   2  -1   20.45    3.05
  -8   2   1   16.53    2.56
   8   2  -1   20.95    3.12
  -8   2   1   31.06    3.99
  -8   2   1   19.70    3.32
   8   2  -1   15.69    2.73
  -8   2   1   22.51    3.60
  -8   2   1   21.53    3.32
   8   2  -1   19.36    3.20
   8   2  -1   20.13    3.61
  -7  -2   1   19.86    2.78
  -7  -2   1   13.62    2.42
  -7  -2   1   12.89    2.57
   7  -2  -1   14.58    2.69
   7  -2  -1   17.52    2.36
  -7  -2   1   20.20    3.08
   7  -2  -1   19.09    2.77
  -7  -2   1   14.99    2.93
   7  -2  -1   18.49    2.73
  -7   2   1   18.15    2.96
   7   2  -1   17.69    2.85
  -7   2   1   20.68    2.96
   7   2  -1   24.96    3.71
   7   2  -1   20.75    3.22
  -7   2   1   17.61    2.47
   7   2  -1   19.89    3.31
  -7   2   1   22.42    3.22
  -7   2   1   22.06    3.35
   7   2  -1   16.30    2.62
  -7   2   1   21.22    3.11
  -6  -2   1   24.16    2.43
  -6  -2   1   19.57    2.97
   6  -2  -1   16.45    1.85
   6  -2  -1   21.03    2.90
  -6  -2   1   24.01    2.86
   6  -2  -1   23.79    2.33
  -6  -2   1   18.72    2.65
  -6  -2   1   21.29    2.88
   6  -2  -1   21.21    2.64
   6   2  -1   25.14    3.27
  -6   2   1   22.54    2.61
  -6   2   1   21.32    2.42
  -6   2   1   25.64    3.27
   6   2  -1   21.20    2.57
   6   2  -1   20.68    2.69
   6   2  -1   24.03    3.05
  -6   2   1   23.22    2.91
   6   2  -1   24.80    3.17
  -6   2   1   18.02    2.66
  -6   2   1   19.55    2.08
  -5  -2   1   78.59    3.71
   5  -2  -1   79.72    3.26
  -5  -2   1   78.68    4.31
  -5  -2   1   77.85    4.20
  -5  -2   1   73.87    4.20
   5  -2  -1   77.75    3.66
   5  -2  -1   82.37    4.14
   5  -2  -1   77.59    3.65
  -5  -2   1   82.88    4.23
  -5   2   1   79.13    3.86
   5   2  -1   77.95    4.18
  -5   2   1   79.36    3.30
   5   2  -1   80.14    4.19
  -5   2   1   77.35    3.83
  -5   2   1   84.91    4.18
   5   2  -1   79.36    4.29
  -5   2   1   78.84    4.20
  -5   2   1   74.51    4.02
   5   2  -1   85.83    3.82
   5   2  -1   83.99    4.16
  -4  -2   1  337.41    9.22
  -4  -2   1  312.75    8.83
   4  -2  -1  333.88    7.67
   4  -2  -1  332.10    8.82
  -4  -2   1  326.21    9.05
  -4  -2   1  339.19    8.34
   4  -2  -1  324.39    8.20
  -4  -2   1  356.32    9.40
   4  -2  -1  329.93    8.26
  -4   2   1  337.55    8.86
  -4   2   1  343.67    8.51
  -4   2   1  343.99    7.70
   4   2  -1  324.80    9.04
   4   2  -1  339.56    8.37
  -4   2   1  327.40    9.07
   4   2  -1  329.60    9.09
  -4   2   1  335.92    8.47
   4   2  -1  319.92    8.86
   3  -2  -1  320.31    7.60
  -3  -2   1  329.75    8.51
  -3  -2   1  338.35    8.64
   3  -2  -1  331.87    7.15
  -3  -2   1  332.57    7.76
   3  -2  -1  325.44    8.20
   3  -2  -1  346.42    8.73
  -3  -2   1  339.92    8.76
  -3  -2   1  324.37    8.55
   3  -2  -1  336.23    7.69
  -3   2   1  336.98    8.26
   3   2  -1  326.03    8.42
   3   2  -1  337.54    8.62
  -3   2   1  331.08    7.12
   3   2  -1  336.99    8.60
  -3   2   1  336.79    7.88
   3   2  -1  332.28    7.80
  -3   2   1  332.60    7.83
  -3   2   1  346.51    8.64
   3   2  -1  332.73    8.65
   2  -2  -1  531.28   10.57
  -2  -2   1  524.35   11.65
  -2  -2   1  534.18   11.71
   2  -2  -1  528.15   10.57
   2  -2  -1  536.67   11.69
  -2  -2   1  523.11   10.70
   2  -2  -1  549.67   11.19
  -2  -2   1  524.51   11.55
   2  -2  -1  526.91   10.19
  -2  -2   1  532.43   11.59
  -2   2   1  533.89   11.63
   2   2  -1  524.91   11.55
   2   2  -1  517.68   11.50
  -2   2   1  524.51   10.72
  -2   2   1  534.18   10.19
  -2   2   1  531.19   10.72
   2   2  -1  514.92   11.60
  -2   2   1  529.31   11.10
   2   2  -1  547.55   11.76
   1  -2  -1  218.23    4.99
  -1  -2   1  219.22    5.75
  -1  -2   1  223.18    5.71
  -1  -2   1  217.81    4.92
  -1  -2   1  219.66    5.71
   1  -2  -1  223.68    5.67
   1  -2  -1  224.52    4.82
  -1  -2   1  223.04    5.51
   1   2  -1  222.91    4.94
   1   2  -1  224.19    5.78
  -1   2   1  222.26    4.77
   1   2  -1  218.92    5.71
  -1   2   1  225.89    4.93
  -1   2   1  229.48    4.95
   1   2  -1  230.88    5.79
  -1   2   1  219.26    5.60
  -1   2   1  220.69    4.99
   1   2  -1  218.64    5.44
   0  -2   1  288.23    6.75
   0  -2   1  290.31    6.11
   0  -2  -1  280.31    6.10
   0  -2   1  280.02    6.02
   0  -2   1  271.51    6.60
   0  -2  -1  282.44    5.42
   0  -2  -1  289.59    6.25
   0  -2  -1  287.92    6.14
   0  -2   1  269.29    6.62
   0  -2  -1  286.37    6.49
   0   2   1  284.32    6.22
   0   2   1  285.66    6.17
   0   2  -1  285.01    6.06
   0   2   1  280.14    5.40
   0   2   1  284.09    6.44
   0   2  -1  288.76    6.05
   0   2  -1  299.83    6.82
   0   2  -1  285.84    6.67
   0   2   1  282.78    6.16
  -1  -2  -1  312.32    7.09
  -1  -2  -1  310.34    7.16
  -1  -2  -1  313.14    5.73
  -1  -2  -1  303.82    6.84
   1  -2   1  310.27    6.92
   1  -2   1  292.94    7.16
   1  -2   1  301.37    7.14
   1  -2   1  305.46    7.26
   1  -2   1  311.87    5.96
   1   2   1  314.42    6.88
   1   2   1  303.78    7.14
  -1   2  -1  307.22    6.90
  -1   2  -1  300.79    7.14
  -1   2  -1  308.55    7.29
   1   2   1  307.62    5.72
  -1   2  -1  308.39    5.95
   1   2   1  308.26    7.11
  -1   2  -1  300.53    7.24
   3  -2   1   23.64    2.13
  -3  -2  -1   21.25    1.85
   3  -2   1   21.76    2.02
   3  -2   1   20.72    1.29
  -3  -2  -1   16.72    2.01
   3  -2   1   19.22    1.92
  -3  -2  -1   19.16    1.50
  -3  -2  -1   22.13    2.15
  -3  -2  -1   18.74    2.09
   3  -2   1   20.72    1.96
   3   2   1   19.38    2.09
   3   2   1   18.15    1.47
  -3   2  -1   18.40    1.76
  -3   2  -1   18.60    1.96
   3   2   1   22.82    1.79
  -3   2  -1   17.35    1.19
   3   2   1   20.19    2.14
  -3   2  -1   20.55    2.07
  -3   2  -1   19.48    2.03
  -4  -2  -1  167.67    6.09
   4  -2   1  174.20    5.77
  -4  -2  -1  192.63    8.57
   4  -2   1  162.55    5.76
  -4  -2  -1  167.56    5.44
   4  -2   1  163.14    5.78
  -4  -2  -1  168.58    5.11
   4  -2   1  164.11    5.77
   4  -2   1  169.50    4.64
  -4   2  -1  176.05    5.75
   4   2   1  165.56    6.05
  -4   2  -1  176.61    6.84
   4   2   1  165.82    5.96
  -4   2  -1  171.99    5.93
   4   2   1  178.83    6.24
   4   2   1  169.84    5.38
  -4   2  -1  157.89    4.50
  -4   2  -1  165.02    5.87
   4   2   1  168.49    5.10
  -5  -2  -1  575.62   13.46
   5  -2   1  561.27   13.92
  -5  -2  -1  564.82   14.46
   5  -2   1  555.18   12.36
  -5  -2  -1  549.98   14.38
   5  -2   1  573.56   13.98
   5  -2   1  573.59   14.01
  -5  -2  -1  559.58   13.05
  -5  -2  -1  568.09   14.12
   5   2   1  566.80   13.09
  -5   2  -1  559.40   13.66
  -5   2  -1  593.20   14.27
   5   2   1  558.66   13.30
  -5   2  -1  559.36   13.81
  -5   2  -1  641.75   17.07
   5   2   1  540.43   13.95
   5   2   1  576.27   14.47
  -5   2  -1  571.49   12.33
   5   2   1  560.25   14.40
   6  -2   1   34.32    3.10
  -6  -2  -1   36.34    3.44
  -6  -2  -1   40.02    3.57
   6  -2   1   39.96    3.32
  -6  -2  -1   44.03    3.09
  -6  -2  -1   39.59    3.10
   6  -2   1   36.39    3.17
  -6  -2  -1   39.38    3.44
   6  -2   1   34.60    2.51
   6   2   1   41.44    3.55
  -6   2  -1   39.48    3.41
  -6   2  -1   37.93    3.27
   6   2   1   43.17    3.05
   6   2   1   39.21    3.48
   6   2   1   37.99    3.41
  -6   2  -1   40.67    3.14
  -6   2  -1   46.44    3.34
  -6   2  -1   38.83    2.53
   6   2   1   36.62    2.82
  -6   2  -1   38.04    3.33
   7  -2   1   61.81    4.21
   7  -2   1   60.18    4.17
  -7  -2  -1   51.97    3.74
   7  -2   1   58.47    3.42
  -7  -2  -1   48.41    4.08
   7  -2   1   55.31    4.19
  -7  -2  -1   58.01    3.97
  -7  -2  -1   56.49    4.43
  -7  -2  -1   65.56    4.70
   7   2   1   52.42    3.65
  -7   2  -1   61.95    4.40
  -7   2  -1   53.73    3.86
  -7   2  -1   54.86    3.28
   7   2   1   50.69    4.22
   7   2   1   57.18    3.74
   7   2   1   53.51    4.33
   7   2   1   55.48    4.29
  -7   2  -1   49.36    3.79
  -7   2  -1   51.58    4.15
  -7   2  -1   53.64    4.16
   8  -2   1    0.87    1.60
   8  -2   1    4.30    2.16
   8  -2   1    4.25    2.02
   8  -2   1    1.12    1.29
  -8  -2  -1    4.51    1.91
  -8  -2  -1    0.66    1.84
  -8  -2  -1    4.41    2.27
  -8  -2  -1    2.17    1.69
  -8  -2  -1    2.85    1.87
   8   2   1    2.56    1.79
  -8   2  -1    4.96    1.65
  -8   2  -1    0.56    2.00
   8   2   1    1.81    1.58
  -8   2  -1    2.42    1.91
   8   2   1    1.43    1.49
   8   2   1    4.30    2.25
  -8   2  -1   -0.12    1.50
  -8   2  -1    4.20    1.72
  -8   2  -1    4.83    2.08
   8   2   1    6.01    2.31
  -9  -2  -1    6.39    2.47
   9  -2   1    2.73    2.28
   9  -2   1    3.05    1.56
  -9  -2  -1    4.57    2.13
  -9  -2  -1    7.23    2.48
  -9  -2  -1    1.89    1.78
   9  -2   1    4.74    2.06
  -9   2  -1    4.57    2.22
  -9   2  -1    2.73    2.03
  -9   2  -1    6.58    2.32
   9   2   1    2.26    1.91
   9   2   1    2.38    2.01
   9   2   1    3.90    2.20
   9   2   1    1.59    1.63
  -9   2  -1    2.93    1.74
  -9   2  -1    5.64    2.21
 -10  -2  -1    3.42    2.32
 -10  -2  -1    3.30    2.16
  10  -2   1    3.21    1.53
 -10  -2  -1    1.84    2.12
  10  -2   1    3.25    1.84
  10  -2   1    5.80    2.71
  10   2   1    2.13    1.95
  10   2   1    6.72    2.57
 -10   2  -1    3.13    2.31
 -10   2  -1    5.32    2.30
 -10   2  -1    4.23    2.29
 -10   2  -1    3.15    1.69
  10   2   1    7.65    2.73
 -11  -2  -1    0.63    2.17
  11  -2   1    2.23    2.02
  11  -2   1    0.10    2.05
 -11  -2  -1    2.28    2.67
  11  -2   1    6.04    2.08
 -11   2  -1    0.50    1.95
 -11   2  -1    2.25    1.71
 -11   2  -1    0.81    1.77
 -11   2  -1    2.17    2.30
  11   2   1    2.72    2.07
  11   2   1    3.59    2.12
  11   2   1    3.18    1.97
 -11  -3   1    1.20    2.36
  11  -3  -1    7.64    1.91
  11  -3  -1    2.14    2.12
 -11  -3   1    3.60    2.25
 -11  -3   1    0.31    2.55
  11  -3  -1    3.92    2.43
  11   3  -1    2.99    1.88
 -11   3   1    4.16    1.62
  11   3  -1    7.66    2.75
  11   3  -1    2.31    2.10
 -11   3   1    3.18    2.24
 -11   3   1    3.60    2.38
 -11   3   1    3.82    2.11
 -10  -3   1    4.26    2.47
  10  -3  -1   11.01    2.23
  10  -3  -1    5.30    2.11
  10  -3  -1    6.86    2.59
 -10  -3   1    6.44    2.91
 -10  -3   1    9.44    2.98
 -10   3   1   12.24    3.27
  10   3  -1    5.31    2.45
  10   3  -1    6.07    2.33
 -10   3   1   13.07    3.24
 -10   3   1    7.29    2.11
  10   3  -1    9.16    3.12
 -10   3   1    4.00    2.35
  -9  -3   1    7.39    2.80
   9  -3  -1   11.81    2.92
   9  -3  -1   13.03    2.27
  -9  -3   1   13.25    3.07
  -9  -3   1    9.67    2.45
  -9  -3   1    9.19    2.78
   9  -3  -1    9.12    2.37
  -9   3   1    9.37    2.41
   9   3  -1    8.55    2.39
   9   3  -1   10.14    2.80
  -9   3   1   13.00    2.37
  -9   3   1   13.68    4.88
   9   3  -1    9.81    2.46
  -9   3   1   11.15    3.74
   9   3  -1    5.83    2.43
  -8  -3   1   21.17    3.83
  -8  -3   1   22.94    3.83
   8  -3  -1   17.81    2.80
  -8  -3   1   18.77    2.95
  -8  -3   1   22.00    3.74
   8  -3  -1   22.55    3.50
   8  -3  -1   24.55    2.84
  -8  -3   1   24.35    3.74
  -8   3   1   18.80    3.02
  -8   3   1   22.92    2.68
   8   3  -1   22.76    3.20
  -8   3   1   17.95    3.06
   8   3  -1   21.90    3.60
   8   3  -1   19.84    3.28
  -8   3   1   13.82    2.82
   8   3  -1   14.88    3.07
  -8   3   1   21.99    3.57
   8   3  -1   23.56    3.80
  -8   3   1   19.35    3.43
   7  -3  -1   98.04    5.37
   7  -3  -1   82.87    4.50
   7  -3  -1   88.53    3.91
  -7  -3   1   87.33    5.37
  -7  -3   1   79.73    5.26
  -7  -3   1  101.61    5.55
   7  -3  -1   87.10    4.58
  -7  -3   1   83.84    4.50
  -7  -3   1  103.32    5.84
  -7   3   1   85.22    3.85
  -7   3   1   94.93    5.09
   7   3  -1   91.33    4.67
  -7   3   1   79.70    4.94
  -7   3   1   78.07    4.98
  -7   3   1   81.40    4.71
  -7   3   1   92.29    5.27
   7   3  -1   86.96    5.37
   7   3  -1   83.99    4.98
   7   3  -1   90.57    5.39
  -6  -3   1    1.50    1.45
   6  -3  -1    2.48    1.57
   6  -3  -1    1.73    1.19
  -6  -3   1    1.42    1.69
   6  -3  -1    2.72    1.29
  -6  -3   1    2.51    1.35
  -6  -3   1    1.47    1.06
  -6  -3   1    2.35    1.55
   6  -3  -1    2.93    1.05
  -6   3   1    1.02    1.12
   6   3  -1    1.61    1.61
  -6   3   1    2.21    1.50
   6   3  -1    2.84    1.64
  -6   3   1    2.01    1.42
   6   3  -1    2.06    1.21
  -6   3   1    3.20    1.84
  -6   3   1    0.36    1.19
   6   3  -1    1.91    1.29
   6   3  -1    1.47    1.42
  -6   3   1    1.16    0.94
  -5  -3   1  133.48    5.77
   5  -3  -1  137.73    4.99
   5  -3  -1  139.79    4.16
  -5  -3   1  137.27    4.91
  -5  -3   1  127.01    5.54
  -5  -3   1  133.92    5.84
  -5  -3   1  134.51    5.94
   5  -3  -1  140.89    5.09
   5  -3  -1  141.29    5.63
  -5   3   1  132.69    5.68
  -5   3   1  135.65    4.10
   5   3  -1  145.06    5.05
  -5   3   1  140.74    5.58
   5   3  -1  143.00    5.95
  -5   3   1  134.63    5.20
   5   3  -1  144.36    5.76
   5   3  -1  131.98    5.79
   5   3  -1  130.86    5.82
  -5   3   1  143.65    5.35
   4  -3  -1   24.28    1.98
  -4  -3   1   25.10    1.95
   4  -3  -1   23.75    2.45
   4  -3  -1   22.20    1.39
   4  -3  -1   26.35    2.05
  -4  -3   1   25.02    2.53
  -4  -3   1   27.15    2.55
   4  -3  -1   28.24    2.49
  -4  -3   1   28.81    2.64
  -4  -3   1   21.67    2.52
  -4   3   1   27.23    2.50
   4   3  -1   28.59    2.68
  -4   3   1   22.56    2.44
  -4   3   1   26.26    2.54
   4   3  -1   22.34    2.48
   4   3  -1   24.59    2.52
  -4   3   1   26.95    2.20
   4   3  -1   26.89    2.46
  -4   3   1   24.95    1.51
   4   3  -1   25.94    1.97
  -3  -3   1  132.10    5.09
   3  -3  -1  128.46    3.22
  -3  -3   1  133.01    4.02
   3  -3  -1  132.98    4.56
   3  -3  -1  134.40    5.11
   3  -3  -1  127.76    4.10
  -3  -3   1  132.67    5.06
   3  -3  -1  133.49    4.16
  -3  -3   1  143.54    5.25
  -3  -3   1  142.18    5.14
   3   3  -1  132.60    4.91
   3   3  -1  144.08    5.15
  -3   3   1  129.57    4.94
  -3   3   1  140.64    4.63
  -3   3   1  134.41    4.33
   3   3  -1  127.59    5.01
   3   3  -1  125.23    4.94
  -3   3   1  134.38    3.24
  -3   3   1  131.99    4.31
  -2  -3   1  679.44   13.50
   2  -3  -1  692.03   13.82
  -2  -3   1  681.09   13.50
  -2  -3   1  702.78   14.81
  -2  -3   1  698.04   15.17
  -2  -3   1  693.26   14.97
   2  -3  -1  699.80   14.13
   2  -3  -1  694.16   15.04
  -2  -3   1  684.29   15.10
   2  -3  -1  688.84   13.80
   2   3  -1  653.65   15.03
  -2   3   1  689.92   12.90
  -2   3   1  684.13   14.07
  -2   3   1  687.51   13.96
  -2   3   1  684.70   12.89
   2   3  -1  671.28   15.01
  -2   3   1  688.83   14.01
  -2   3   1  721.30   15.07
   2   3  -1  689.80   14.78
   2   3  -1  679.59   14.89
   1  -3  -1  711.92   13.90
   1  -3  -1  726.56   13.97
  -1  -3   1  702.00   14.40
   1  -3  -1  701.10   13.62
  -1  -3   1  696.05   14.98
   1  -3  -1  698.04   13.46
  -1  -3   1  708.31   13.53
  -1  -3   1  702.76   14.93
  -1  -3   1  709.64   14.96
   1  -3  -1  716.30   14.94
   1   3  -1  655.67   14.83
   1   3  -1  696.38   14.84
   1   3  -1  685.11   13.49
  -1   3   1  729.21   14.12
  -1   3   1  702.66   14.07
   1   3  -1  695.04   14.97
   1   3  -1  688.72   14.37
  -1   3   1  693.10   13.44
  -1   3   1  699.57   14.82
  -1   3   1  701.90   13.62
   0  -3   1  212.88    5.09
   0  -3  -1  222.87    5.50
   0  -3   1  211.01    5.99
   0  -3   1  218.30    6.04
   0  -3  -1  215.58    5.37
   0  -3   1  210.74    5.97
   0  -3  -1  217.39    5.48
   0  -3   1  220.16    5.19
   0  -3  -1  219.14    4.36
   0  -3  -1  212.38    5.87
   0   3  -1  214.01    5.07
   0   3  -1  213.11    6.04
   0   3   1  214.93    5.54
   0   3  -1  218.82    5.19
   0   3   1  211.06    5.56
   0   3   1  213.13    4.34
   0   3   1  216.71    5.37
   0   3  -1  215.49    6.03
   0   3   1  220.58    5.88
   0   3  -1  208.15    5.96
   1  -3   1  266.74    7.20
  -1  -3  -1  289.39    7.15
   1  -3   1  294.67    7.48
   1  -3   1  281.84    5.80
   1  -3   1  292.50    7.38
  -1  -3  -1  284.99    7.12
   1  -3   1  288.52    6.79
  -1  -3  -1  292.85    7.20
  -1   3  -1  283.37    7.40
   1   3   1  274.05    7.15
  -1   3  -1  292.38    6.79
   1   3   1  272.61    7.03
  -1   3  -1  288.38    7.40
  -1   3  -1  287.34    7.44
   1   3   1  290.14    7.21
  -1   3  -1  290.67    5.82
  -2  -3  -1   67.68    3.22
   2  -3   1   66.88    3.26
  -2  -3  -1   58.46    3.05
  -2  -3  -1   59.43    2.91
  -2  -3  -1   70.19    3.29
   2  -3   1   57.45    3.00
  -2  -3  -1   63.69    1.83
   2  -3   1   64.40    3.09
  -2   3  -1   62.49    2.90
  -2   3  -1   63.81    3.11
  -2   3  -1   65.30    3.15
   2   3   1   66.17    3.21
   2   3   1   63.05    2.93
  -2   3  -1   62.12    3.16
   2   3   1   64.54    3.24
   2   3   1   64.95    1.85
   2   3   1   62.22    3.14
   3  -3   1   91.08    2.17
  -3  -3  -1   91.43    4.15
  -3  -3  -1   96.25    4.27
  -3  -3  -1   89.03    3.80
  -3  -3  -1   88.60    4.10
   3  -3   1   91.87    3.94
   3  -3   1   88.65    3.90
  -3  -3  -1   91.55    2.91
   3  -3   1   91.22    3.95
   3  -3   1   89.16    3.99
  -3   3  -1   91.62    4.02
  -3   3  -1   87.91    3.99
   3   3   1   92.52    4.24
   3   3   1   88.29    4.13
  -3   3  -1   85.15    3.77
   3   3   1   90.56    3.70
   3   3   1   93.48    4.28
   3   3   1   92.75    2.91
  -4  -3  -1   75.92    4.09
   4  -3   1   74.69    3.81
  -4  -3  -1   73.30    4.06
  -4  -3  -1   77.43    4.15
   4  -3   1   75.20    3.83
  -4  -3  -1   72.92    3.67
   4  -3   1   79.84    3.97
   4  -3   1   76.20    2.42
  -4  -3  -1   76.35    3.07
   4  -3   1   72.76    3.87
   4   3   1   79.07    3.65
   4   3   1   73.30    3.00
   4   3   1   78.16    4.27
   4   3   1   81.68    4.24
  -4   3  -1   74.06    2.35
  -4   3  -1   76.22    3.97
   4   3   1   74.48    4.18
  -4   3  -1   73.94    3.94
  -4   3  -1   70.97    3.78
  -4   3  -1   79.62    4.04
  -5  -3  -1   66.70    3.23
   5  -3   1   65.45    3.83
  -5  -3  -1   66.70    4.16
  -5  -3  -1   64.59    3.75
  -5  -3  -1   62.82    4.08
   5  -3   1   60.31    3.74
   5  -3   1   64.21    3.90
   5  -3   1   66.82    2.62
  -5  -3  -1   61.73    3.97
   5  -3   1   62.13    3.75
   5   3   1   69.16    4.20
  -5   3  -1   69.14    4.02
  -5   3  -1   66.99    3.86
  -5   3  -1   65.43    3.98
   5   3   1   62.16    3.14
   5   3   1   59.25    4.05
  -5   3  -1   68.97    4.03
   5   3   1   66.58    3.60
  -5   3  -1   61.14    2.49
   5   3   1   66.48    4.16
  -6  -3  -1    8.04    1.98
  -6  -3  -1   11.21    2.59
  -6  -3  -1   11.56    2.51
   6  -3   1   10.56    1.50
   6  -3   1   19.68    3.07
   6  -3   1    9.42    2.26
   6  -3   1    9.18    2.22
  -6  -3  -1   12.60    2.83
  -6  -3  -1   12.21    2.05
  -6   3  -1   13.80    2.72
   6   3   1   13.94    2.08
  -6   3  -1   13.40    2.49
  -6   3  -1    9.81    1.45
   6   3   1   12.10    2.70
   6   3   1   12.70    2.64
  -6   3  -1   11.40    2.50
  -6   3  -1   11.78    2.38
   6   3   1   14.58    2.32
  -7  -3  -1    7.12    2.05
  -7  -3  -1    5.85    2.43
  -7  -3  -1    7.60    2.07
  -7  -3  -1    8.40    2.18
   7  -3   1    5.43    1.78
   7  -3   1    6.48    1.91
  -7  -3  -1    8.86    1.98
   7  -3   1    5.69    1.42
   7  -3   1    7.48    2.24
  -7   3  -1   14.69    3.02
   7   3   1    6.12    2.32
  -7   3  -1    4.25    1.65
  -7   3  -1   11.69    2.43
   7   3   1    9.52    2.00
   7   3   1    6.05    2.34
  -7   3  -1    6.99    1.52
   7   3   1   11.58    2.29
   7   3   1    3.57    2.11
  -7   3  -1    9.30    2.19
   8  -3   1    2.45    2.02
  -8  -3  -1    2.61    2.00
  -8  -3  -1    3.39    2.00
  -8  -3  -1    1.97    2.05
  -8  -3  -1    2.41    2.08
  -8  -3  -1    4.94    1.97
   8  -3   1    2.00    1.75
   8  -3   1    3.25    1.80
   8   3   1    2.89    1.60
   8   3   1    5.79    2.13
  -8   3  -1    1.80    1.84
  -8   3  -1    3.54    1.35
  -8   3  -1    5.84    2.30
   8   3   1    4.41    2.22
  -8   3  -1    3.81    2.38
  -8   3  -1    5.81    2.13
   8   3   1    4.51    1.76
  -8   3  -1    2.49    1.92
   8   3   1    4.72    2.24
   9  -3   1    3.03    1.88
  -9  -3  -1    4.50    2.01
   9  -3   1    5.01    2.47
  -9  -3  -1    6.59    2.62
  -9  -3  -1    1.50    1.80
   9  -3   1    3.63    1.56
  -9  -3  -1    1.20    2.01
   9   3   1    5.05    2.97
   9   3   1    0.97    1.73
  -9   3  -1    6.59    2.55
  -9   3  -1    1.02    1.84
   9   3   1    1.30    2.12
   9   3   1    4.60    2.03
  -9   3  -1    4.00    2.07
  -9   3  -1    4.45    1.61
   9   3   1    3.27    2.28
  -9   3  -1    6.92    2.64
  10  -3   1   -0.48    1.47
 -10  -3  -1    8.70    2.90
  10  -3   1    2.92    2.10
 -10  -3  -1    1.50    2.13
  10  -3   1    1.20    1.28
  10   3   1   -0.36    1.67
  10   3   1    1.48    1.96
 -10   3  -1    7.56    2.25
 -10   3  -1    0.28    1.58
  10   3   1    1.20    1.64
 -10   3  -1    0.04    1.60
 -10   3  -1    3.70    2.15
  10  -4  -1    3.96    1.45
  10  -4  -1    4.06    2.30
 -10  -4   1    5.39    2.53
 -10  -4   1    5.73    3.03
 -10  -4   1    3.94    2.34
  10  -4  -1    3.90    1.86
  10   4  -1    6.06    2.54
  10   4  -1    2.45    1.98
 -10   4   1    2.95    1.49
 -10   4   1    3.43    2.35
 -10   4   1    3.59    2.09
  -9  -4   1    3.17    2.29
   9  -4  -1    0.36    1.88
   9  -4  -1    0.32    1.43
  -9  -4   1    1.33    1.63
  -9  -4   1    1.13    1.93
  -9  -4   1    2.84    2.34
   9   4  -1    0.53    1.54
  -9   4   1    2.05    1.19
   9   4  -1   -0.52    1.63
  -9   4   1    1.47    1.64
   9   4  -1    4.11    2.54
  -9   4   1    1.02    1.81
   9   4  -1   -0.07    1.76
  -9   4   1    1.07    1.59
   8  -4  -1   18.38    2.96
   8  -4  -1   14.08    1.94
   8  -4  -1   10.35    2.73
  -8  -4   1   12.53    3.10
  -8  -4   1   12.82    3.06
  -8  -4   1   13.84    2.56
  -8  -4   1    8.99    2.19
  -8   4   1   13.00    2.92
  -8   4   1   15.49    3.22
  -8   4   1   14.07    2.66
   8   4  -1   10.52    2.69
  -8   4   1   15.11    2.04
  -8   4   1   15.02    3.00
   8   4  -1   20.51    3.44
   8   4  -1   12.53    3.22
   8   4  -1   13.61    3.25
   8   4  -1   15.95    2.70
  -7  -4   1   19.66    3.30
   7  -4  -1   20.70    2.84
   7  -4  -1   17.48    3.03
   7  -4  -1   14.82    1.61
  -7  -4   1   14.63    3.25
  -7  -4   1   17.29    2.46
   7  -4  -1   16.13    2.44
  -7  -4   1   22.13    3.56
  -7  -4   1   19.32    3.50
  -7   4   1   19.38    3.70
   7   4  -1   21.35    3.19
  -7   4   1   18.46    3.23
   7   4  -1   10.96    2.55
   7   4  -1   10.54    2.76
   7   4  -1   17.66    3.40
  -7   4   1   18.20    2.99
  -7   4   1   18.67    2.97
   7   4  -1   20.03    2.69
  -7   4   1   14.20    1.64
  -7   4   1   18.94    3.29
  -6  -4   1    8.38    1.76
  -6  -4   1   14.78    2.88
   6  -4  -1   12.38    2.15
  -6  -4   1    5.79    2.05
   6  -4  -1   10.53    1.22
   6  -4  -1   14.00    2.57
  -6  -4   1    8.11    2.21
  -6  -4   1   15.39    4.19
   6  -4  -1   14.49    2.34
  -6   4   1    6.13    1.90
   6   4  -1    9.84    2.41
  -6   4   1   12.75    1.44
   6   4  -1   15.58    2.66
   6   4  -1    8.44    1.79
  -6   4   1   12.35    2.35
   6   4  -1   18.36    3.28
   6   4  -1    8.05    1.89
  -6   4   1   11.15    2.17
  -6   4   1   12.00    2.57
   5  -4  -1   75.22    3.74
  -5  -4   1   83.42    3.62
  -5  -4   1   79.42    4.70
  -5  -4   1   80.21    4.57
   5  -4  -1   79.36    3.76
  -5  -4   1   77.33    4.65
   5  -4  -1   82.15    4.74
   5  -4  -1   75.06    2.50
  -5  -4   1   85.20    4.85
   5  -4  -1   84.09    4.38
   5   4  -1   82.31    4.68
  -5   4   1   75.46    3.99
  -5   4   1   84.16    4.64
   5   4  -1   76.23    3.52
   5   4  -1   73.65    4.52
  -5   4   1   80.00    4.05
  -5   4   1   77.58    2.52
   5   4  -1   83.79    4.79
  -5   4   1   83.09    4.37
   5   4  -1   84.91    4.56
   4  -4  -1   11.19    2.13
  -4  -4   1    8.24    1.63
  -4  -4   1    7.76    1.68
  -4  -4   1    9.91    1.42
   4  -4  -1   12.72    1.86
   4  -4  -1    9.63    1.58
  -4  -4   1   10.18    2.18
   4  -4  -1   10.11    1.87
  -4  -4   1   13.48    2.34
   4   4  -1    8.65    2.06
   4   4  -1   17.23    3.31
  -4   4   1   12.36    2.29
   4   4  -1    8.61    2.14
  -4   4   1   10.20    1.72
   4   4  -1    9.78    1.93
  -4   4   1    8.79    0.80
  -4   4   1    7.56    1.72
   3  -4  -1   84.19    3.36
   3  -4  -1   86.99    4.37
  -3  -4   1   89.13    4.30
   3  -4  -1   86.91    3.70
   3  -4  -1   88.15    3.45
  -3  -4   1   82.78    2.98
  -3  -4   1   87.40    3.04
  -3  -4   1   86.76    4.30
  -3  -4   1   78.69    4.13
  -3  -4   1   88.22    4.35
  -3   4   1   78.16    4.00
   3   4  -1   79.23    4.03
  -3   4   1   87.41    2.13
  -3   4   1   83.30    4.22
   3   4  -1   81.20    4.20
   3   4  -1   86.86    4.26
   3   4  -1   82.52    4.27
  -3   4   1   85.93    3.59
  -3   4   1   82.46    3.68
  -3   4   1   81.61    2.09
  -2  -4   1  350.55    9.58
   2  -4  -1  356.88    9.64
  -2  -4   1  355.42    7.70
  -2  -4   1  355.12    9.55
  -2  -4   1  354.42    9.21
   2  -4  -1  354.96    8.39
  -2  -4   1  371.29    9.80
  -2  -4   1  354.86    7.71
   2  -4  -1  362.15    8.44
   2  -4  -1  354.14    8.39
  -2   4   1  351.23    7.19
   2   4  -1  351.21    9.15
   2   4  -1  365.24    9.59
  -2   4   1  344.26    9.42
  -2   4   1  362.71    7.25
  -2   4   1  364.61    8.71
   2   4  -1  348.08    9.54
  -2   4   1  349.90    8.35
   2   4  -1  350.10    9.65
  -2   4   1  361.83    8.67
   1  -4  -1  134.43    4.25
   1  -4  -1  137.16    5.04
  -1  -4   1  140.38    5.13
   1  -4  -1  136.52    3.75
   1  -4  -1  132.45    3.71
  -1  -4   1  130.08    3.59
   1  -4  -1  135.19    4.27
  -1  -4   1  134.11    4.50
  -1  -4   1  136.22    5.00
  -1  -4   1  141.75    5.07
   1   4  -1  129.89    4.93
   1   4  -1  140.07    5.07
   1   4  -1  130.76    4.45
  -1   4   1  133.85    3.72
   1   4  -1  131.49    3.61
  -1   4   1  135.49    4.42
  -1   4   1  132.25    4.92
  -1   4   1  133.72    4.38
  -1   4   1  130.85    3.69
   1   4  -1  133.77    5.02
   0  -4  -1   27.85    1.87
   0  -4  -1   28.54    1.15
   0  -4  -1   28.95    2.03
   0  -4   1   26.18    2.39
   0  -4   1   28.04    1.84
   0  -4  -1   30.14    2.33
   0  -4   1   27.53    1.70
   0  -4  -1   27.85    1.97
   0  -4   1   27.18    2.28
   0   4  -1   27.74    1.75
   0   4   1   30.16    2.37
   0   4   1   30.15    1.94
   0   4   1   25.72    1.97
   0   4   1   28.59    2.11
   0   4   1   29.25    1.17
   0   4  -1   30.52    2.39
   0   4  -1   25.01    2.30
   0   4  -1   28.73    1.64
   1  -4   1  279.92    7.87
   1  -4   1  260.75    7.48
  -1  -4  -1  272.43    7.50
   1  -4   1  274.12    7.66
  -1  -4  -1  267.69    7.23
   1  -4   1  273.24    5.93
   1  -4   1  280.90    6.87
  -1  -4  -1  269.83    7.40
   1   4   1  275.78    7.30
   1   4   1  307.16    8.14
   1   4   1  274.77    7.54
  -1   4  -1  278.60    7.75
   1   4   1  274.67    7.54
  -1   4  -1  282.42    7.78
  -1   4  -1  262.64    7.65
  -1   4  -1  271.72    5.92
  -1   4  -1  255.90    6.68
  -2  -4  -1  171.17    3.39
  -2  -4  -1  171.06    5.81
   2  -4   1  177.64    5.79
  -2  -4  -1  166.34    3.38
   2  -4   1  173.59    5.39
  -2  -4  -1  174.04    5.85
  -2  -4  -1  172.60    5.66
  -2  -4  -1  172.13    5.80
   2  -4   1  174.08    6.00
   2   4   1  176.46    5.96
  -2   4  -1  172.23    5.33
   2   4   1  164.99    5.55
   2   4   1  178.97    5.92
  -2   4  -1  169.75    5.84
   2   4   1  168.45    5.77
  -2   4  -1  170.17    5.92
  -2   4  -1  176.29    5.87
   3  -4   1  389.65    9.98
  -3  -4  -1  382.04   10.26
  -3  -4  -1  370.43   10.19
   3  -4   1  339.52   10.56
  -3  -4  -1  368.69    7.75
  -3  -4  -1  381.98   10.28
   3  -4   1  373.02    9.65
  -3  -4  -1  385.69    9.86
   3   4   1  372.88    9.69
  -3   4  -1  357.30    9.90
   3   4   1  378.78   10.40
   3   4   1  386.08   10.42
   3   4   1  375.11    7.78
   3   4   1  369.18   10.20
  -3   4  -1  363.95   10.01
  -3   4  -1  372.22    9.60
  -3   4  -1  364.11    9.90
  -4  -4  -1   21.95    3.16
   4  -4   1   18.47    2.51
  -4  -4  -1   16.55    2.57
   4  -4   1   17.98    2.64
   4  -4   1   14.44    2.37
  -4  -4  -1   15.44    1.45
  -4  -4  -1   17.08    2.40
  -4  -4  -1   13.91    2.19
   4   4   1   14.13    1.37
  -4   4  -1   13.80    2.17
   4   4   1   17.12    2.70
  -4   4  -1   20.28    2.73
  -4   4  -1   14.99    2.44
   4   4   1   12.33    2.04
   4   4   1   12.13    2.32
  -4   4  -1   16.23    2.26
   4   4   1   16.92    2.32
  -5  -4  -1   52.94    2.75
   5  -4   1   53.56    3.69
  -5  -4  -1   52.37    3.85
  -5  -4  -1   53.64    3.61
   5  -4   1   50.38    1.74
   5  -4   1   53.12    3.57
   5  -4   1   50.60    3.69
  -5  -4  -1   52.43    3.86
  -5  -4  -1   53.53    3.95
   5   4   1   51.71    4.01
  -5   4  -1   44.17    3.46
   5   4   1   50.72    3.87
  -5   4  -1   49.26    3.62
  -5   4  -1   51.36    1.70
  -5   4  -1   51.58    3.67
   5   4   1   49.32    3.77
   5   4   1   51.09    2.71
   5   4   1   48.22    3.31
  -6  -4  -1    0.04    1.38
   6  -4   1    0.78    0.67
  -6  -4  -1   -0.62    1.16
  -6  -4  -1    0.86    1.05
   6  -4   1    1.01    1.11
   6  -4   1    1.64    1.58
  -6  -4  -1    0.00    1.50
  -6  -4  -1    0.54    1.59
  -6   4  -1    0.66    1.34
  -6   4  -1    1.41    0.67
  -6   4  -1   -0.64    1.17
   6   4   1   -0.45    1.25
  -6   4  -1    1.35    1.70
   6   4   1    0.24    1.08
  -6   4  -1   -0.11    1.46
   6   4   1    0.70    1.74
   6   4   1    0.86    1.24
   6   4   1   -1.06    0.84
  -7  -4  -1    5.51    2.16
  -7  -4  -1    7.77    2.56
   7  -4   1    5.34    2.06
  -7  -4  -1    9.57    2.70
   7  -4   1    7.28    1.31
   7  -4   1    3.28    1.37
  -7  -4  -1    6.41    1.83
  -7  -4  -1   11.56    4.09
   7   4   1    7.73    2.39
   7   4   1    6.48    1.77
  -7   4  -1    9.06    2.48
   7   4   1    6.66    2.05
   7   4   1    3.99    2.31
  -7   4  -1    7.15    2.19
  -7   4  -1    9.74    1.38
  -7   4  -1    8.84    2.42
  -7   4  -1   10.13    2.68
   7   4   1    3.93    2.24
  -8  -4  -1    4.82    1.87
   8  -4   1    4.14    1.16
   8  -4   1    3.27    2.51
  -8  -4  -1    8.60    3.88
  -8  -4  -1    4.48    2.09
  -8  -4  -1    2.93    2.06
  -8   4  -1    5.17    2.20
   8   4   1    5.25    2.60
  -8   4  -1    1.50    2.02
   8   4   1    2.66    1.76
  -8   4  -1    5.64    2.33
  -8   4  -1    5.93    1.30
   8   4   1    5.60    1.97
   8   4   1    4.19    2.15
  -8   4  -1    3.16    2.01
   8   4   1    3.59    1.62
   9  -4   1    3.32    1.20
  -9  -4  -1   -0.73    1.86
  -9  -4  -1    1.49    1.84
   9  -4   1    2.16    2.15
  -9  -4  -1    0.95    1.91
  -9  -4  -1    2.01    1.86
   9   4   1    5.57    2.78
   9   4   1    7.59    3.13
  -9   4  -1    2.14    1.88
  -9   4  -1    0.79    1.65
  -9   4  -1    3.02    2.11
   9   4   1    2.75    1.89
   9   4   1    1.02    1.48
   9   4   1    3.90    1.84
  -9   4  -1    2.48    2.01
  10  -4   1    1.33    2.28
 -10  -4  -1    8.14    2.61
  10  -4   1    1.29    1.11
 -10  -4  -1   -0.52    2.08
  10  -4   1    1.83    1.53
 -10  -4  -1   -2.69    2.72
 -10   4  -1    5.02    2.49
  10   4   1   -0.15    1.71
 -10   4  -1    2.84    1.33
 -10   4  -1   -0.05    1.63
 -10   4  -1    1.28    1.60
  10   4   1    1.41    1.94
  10   4   1    5.18    2.77
 -10  -5   1    2.73    2.12
 -10  -5   1    2.17    1.82
 -10  -5   1    2.23    2.37
  10  -5  -1    4.32    2.46
  10  -5  -1    3.15    1.05
  10  -5  -1    7.19    2.12
 -10   5   1    1.42    1.82
  10   5  -1    5.67    2.04
 -10   5   1    5.24    1.30
 -10   5   1    1.36    2.18
  10   5  -1    6.04    2.53
 -10   5   1    1.60    2.28
  10   5  -1    2.55    2.14
  -9  -5   1    3.68    2.25
  -9  -5   1    0.30    1.69
  -9  -5   1    4.56    1.90
  -9  -5   1   -0.87    1.90
   9  -5  -1    1.32    0.81
   9  -5  -1    2.97    1.73
   9  -5  -1    5.09    2.24
   9   5  -1    2.24    2.25
  -9   5   1    0.12    1.40
   9   5  -1    3.53    2.32
  -9   5   1    0.88    1.86
  -9   5   1    2.26    0.94
   9   5  -1    0.22    1.58
  -9   5   1    3.84    2.36
   9   5  -1    1.80    1.48
  -8  -5   1    4.80    1.79
  -8  -5   1    3.89    2.08
  -8  -5   1    7.69    2.72
  -8  -5   1    0.59    2.60
   8  -5  -1    5.76    2.90
   8  -5  -1    3.30    0.87
   8  -5  -1    4.88    1.81
   8   5  -1    1.48    1.90
  -8   5   1    0.53    1.56
   8   5  -1    5.03    1.70
   8   5  -1    3.11    1.86
   8   5  -1    6.22    2.65
  -8   5   1    4.21    0.99
  -8   5   1    3.56    2.62
   8   5  -1    3.15    1.93
  -8   5   1    3.58    2.04
  -7  -5   1   19.23    3.49
  -7  -5   1   17.01    3.39
   7  -5  -1   18.18    2.83
   7  -5  -1   14.30    2.79
  -7  -5   1   18.79    2.53
  -7  -5   1   21.68    3.75
   7  -5  -1   17.22    1.23
   7  -5  -1   20.67    3.00
  -7  -5   1   16.57    3.34
   7   5  -1   29.38    5.14
  -7   5   1   17.78    3.18
  -7   5   1   16.30    3.22
   7   5  -1   17.30    3.08
   7   5  -1   26.56    3.91
   7   5  -1   19.13    2.63
   7   5  -1   22.14    3.79
  -7   5   1   17.72    3.14
  -7   5   1   18.27    3.05
  -7   5   1   16.99    1.25
   6  -5  -1   25.97    3.72
  -6  -5   1   29.62    2.43
   6  -5  -1   22.04    2.46
  -6  -5   1   32.62    3.53
   6  -5  -1   29.19    3.63
  -6  -5   1   31.32    4.42
  -6  -5   1   28.81    3.43
   6   5  -1   19.99    2.92
  -6   5   1   28.18    3.31
  -6   5   1   27.99    3.50
   6   5  -1   32.61    3.68
   6   5  -1   28.93    3.74
   6   5  -1   31.37    3.53
  -6   5   1   26.50    2.83
  -6   5   1   26.96    1.10
   5  -5  -1    5.95    1.92
   5  -5  -1    6.27    1.80
  -5  -5   1    8.86    2.37
  -5  -5   1    5.82    2.09
  -5  -5   1    6.10    2.26
  -5  -5   1    4.78    1.21
  -5  -5   1    7.11    2.37
   5  -5  -1    5.08    1.54
   5  -5  -1    7.03    1.60
  -5   5   1    4.64    1.54
   5   5  -1    6.79    1.97
   5   5  -1    6.72    1.97
  -5   5   1    8.06    2.02
   5   5  -1    3.97    1.83
  -5   5   1    7.06    1.73
   5   5  -1    3.67    1.67
  -5   5   1    9.77    2.42
   4  -5  -1   73.23    3.87
   4  -5  -1   69.15    3.49
   4  -5  -1   71.50    3.48
  -4  -5   1   82.89    4.73
  -4  -5   1   72.49    4.39
  -4  -5   1   73.30    3.00
  -4  -5   1   72.52    4.48
  -4  -5   1   73.24    3.02
  -4  -5   1   77.61    4.53
   4  -5  -1   65.59    4.33
  -4   5   1   79.06    4.48
  -4   5   1   73.68    3.75
   4   5  -1   81.07    4.71
  -4   5   1   71.24    3.85
   4   5  -1   72.21    4.47
  -4   5   1   77.45    3.89
   4   5  -1   79.72    4.50
   4   5  -1   75.73    4.41
  -3  -5   1  386.10   10.94
  -3  -5   1  376.68   10.62
   3  -5  -1  347.39    9.04
  -3  -5   1  363.66   10.23
  -3  -5   1  364.23    8.15
   3  -5  -1  362.38    9.31
  -3  -5   1  383.59   10.76
   3  -5  -1  353.63    9.09
   3  -5  -1  373.59   10.71
  -3  -5   1  357.70    8.14
  -3   5   1  365.60    9.58
   3   5  -1  348.21   10.08
  -3   5   1  356.59    9.23
   3   5  -1  357.96   10.74
  -3   5   1  361.33    9.52
   3   5  -1  351.46   10.28
  -3   5   1  350.61   10.37
  -3   5   1  374.82    6.80
   3   5  -1  359.42   10.63
   2  -5  -1  419.95   11.17
   2  -5  -1  407.61    9.46
  -2  -5   1  410.36    8.66
  -2  -5   1  416.72   10.55
  -2  -5   1  414.85   11.13
  -2  -5   1  389.04   10.99
  -2  -5   1  406.53   11.05
   2  -5  -1  392.28    9.70
  -2  -5   1  392.03    8.55
   2   5  -1  409.44   11.04
  -2   5   1  401.63    8.31
  -2   5   1  407.49   10.13
   2   5  -1  417.15   11.25
   2   5  -1  397.45   10.38
   2   5  -1  407.63   11.09
  -2   5   1  403.72    9.45
  -2   5   1  388.68   10.01
  -2   5   1  386.07   10.86
  -1  -5   1  184.64    6.57
   1  -5  -1  203.86    5.96
  -1  -5   1  194.41    4.89
   1  -5  -1  198.91    5.03
  -1  -5   1  200.37    6.03
   1  -5  -1  190.47    7.48
  -1  -5   1  197.16    6.65
   1  -5  -1  196.15    5.88
   1  -5  -1  193.06    5.13
  -1  -5   1  178.95    6.56
   1   5  -1  197.72    6.82
  -1   5   1  199.79    6.14
   1   5  -1  192.23    4.87
  -1   5   1  192.73    6.60
   1   5  -1  187.65    6.62
   1   5  -1  192.61    6.75
   1   5  -1  193.17    5.96
  -1   5   1  189.88    5.12
  -1   5   1  196.14    6.24
  -1   5   1  197.09    5.02
   0  -5   1  153.10    4.37
   0  -5   1  148.69    5.56
   0  -5   1  156.32    4.68
   0  -5  -1  146.74    3.54
   0  -5  -1  146.88    5.66
   0  -5  -1  156.88    5.22
   0  -5  -1  151.48    4.80
   0  -5  -1  146.95    5.14
   0  -5   1  145.09    5.54
   0  -5   1  157.56    5.98
   0   5   1  148.09    3.53
   0   5  -1  153.95    4.64
   0   5   1  152.12    5.47
   0   5  -1  147.67    5.66
   0   5   1  151.20    5.74
   0   5  -1  164.18    5.91
   0   5   1  150.48    4.78
   0   5  -1  153.88    4.33
   0   5   1  143.93    5.22
   0   5  -1  155.41    5.89
  -1  -5  -1   14.67    2.28
   1  -5   1   17.24    2.43
   1  -5   1   13.34    1.58
   1  -5   1   17.22    2.52
   1  -5   1   12.19    1.22
  -1  -5  -1   20.46    2.47
   1  -5   1   17.05    2.30
  -1  -5  -1   11.88    1.83
  -1   5  -1   10.59    1.12
   1   5   1   12.08    1.83
  -1   5  -1   14.32    1.75
   1   5   1   14.53    1.99
  -1   5  -1   16.85    2.46
  -1   5  -1   13.98    2.04
   1   5   1   12.99    2.00
  -1   5  -1    8.82    1.46
  -2  -5  -1    5.81    1.67
  -2  -5  -1    3.10    1.44
  -2  -5  -1    3.74    1.14
   2  -5   1    3.88    1.30
   2  -5   1    5.44    0.48
  -2  -5  -1    5.02    1.37
   2  -5   1    3.93    1.38
   2  -5   1    5.03    1.66
  -2   5  -1    2.82    1.20
  -2   5  -1    4.43    1.71
  -2   5  -1    3.85    1.26
   2   5   1    6.92    1.74
  -2   5  -1    5.84    1.80
   2   5   1    8.95    2.09
   2   5   1    9.66    2.00
  -2   5  -1    5.48    0.47
   2   5   1    5.38    1.52
  -3  -5  -1  127.68    5.56
   3  -5   1  130.68    5.35
  -3  -5  -1  133.42    3.13
  -3  -5  -1  135.18    3.12
  -3  -5  -1  125.82    5.55
   3  -5   1  138.18    5.88
  -3  -5  -1  134.31    5.59
   3  -5   1  137.22    5.82
  -3  -5  -1  129.08    5.44
  -3   5  -1  136.59    5.58
  -3   5  -1  132.39    5.08
  -3   5  -1  135.60    5.56
   3   5   1  141.82    5.76
   3   5   1  130.79    5.37
   3   5   1  124.71    5.59
  -3   5  -1  136.05    5.74
   4  -5   1   19.92    2.66
  -4  -5  -1   17.52    2.64
  -4  -5  -1   13.11    2.32
  -4  -5  -1   16.45    2.72
   4  -5   1   18.22    2.77
  -4  -5  -1   15.45    1.35
  -4  -5  -1   17.35    2.82
   4  -5   1   21.16    2.76
  -4   5  -1   18.75    2.72
   4   5   1   23.66    3.24
   4   5   1   18.02    2.97
   4   5   1   21.12    2.88
  -4   5  -1   19.05    2.68
  -4   5  -1   15.61    2.38
   4   5   1   19.92    3.05
  -4   5  -1   19.86    2.84
  -5  -5  -1    4.53    1.90
  -5  -5  -1    9.09    1.43
   5  -5   1    8.20    1.86
   5  -5   1   10.19    2.31
  -5  -5  -1   10.06    2.35
  -5  -5  -1   10.22    2.60
   5  -5   1    8.29    2.07
  -5  -5  -1   10.29    2.52
   5   5   1   10.46    2.72
   5   5   1    7.06    2.02
  -5   5  -1   11.59    2.39
  -5   5  -1    8.29    1.95
  -5   5  -1    6.59    2.07
   5   5   1   14.61    2.91
   5   5   1   15.17    2.53
  -5   5  -1    7.78    2.09
   5   5   1    8.33    1.35
   6  -5   1    3.83    1.47
  -6  -5  -1    3.83    2.00
  -6  -5  -1    2.50    1.98
  -6  -5  -1    2.99    1.22
   6  -5   1    3.71    1.53
   6  -5   1    3.51    1.88
   6  -5   1    2.08    1.78
  -6  -5  -1    2.70    1.57
  -6  -5  -1    4.03    2.05
  -6   5  -1    4.43    1.94
   6   5   1    8.13    2.46
  -6   5  -1    4.19    1.88
  -6   5  -1    2.30    1.52
   6   5   1    4.19    2.45
  -6   5  -1    1.36    1.54
   6   5   1    5.63    1.89
   6   5   1    4.17    2.17
   7  -5   1    9.00    2.56
  -7  -5  -1    5.46    2.56
   7  -5   1    5.39    0.67
   7  -5   1    4.57    1.78
  -7  -5  -1    9.99    1.93
  -7  -5  -1    6.08    2.25
   7  -5   1    6.80    2.20
  -7  -5  -1    8.93    2.32
  -7  -5  -1    7.52    2.56
  -7   5  -1    4.50    1.76
   7   5   1    6.24    2.56
   7   5   1    5.15    2.37
   7   5   1    5.77    1.56
   7   5   1    7.24    2.11
  -7   5  -1    6.92    2.40
   7   5   1    5.45    2.25
  -7   5  -1    4.35    2.32
  -8  -5  -1   -0.57    1.53
  -8  -5  -1   -0.98    1.24
  -8  -5  -1    1.94    1.96
   8  -5   1    0.87    0.64
   8  -5   1    1.02    1.56
  -8  -5  -1   -1.15    1.40
   8  -5   1    2.42    1.78
   8   5   1    3.70    2.26
   8   5   1    1.29    1.28
  -8   5  -1    1.34    0.67
   8   5   1    3.28    1.88
   8   5   1    0.19    1.67
  -8   5  -1   -1.21    1.45
  -8   5  -1    3.39    2.16
   8   5   1    2.41    2.30
  -9  -5  -1    2.01    2.47
   9  -5   1    1.04    0.72
  -9  -5  -1    0.67    2.19
  -9  -5  -1   -1.07    1.35
   9  -5   1    1.59    2.05
   9  -5   1    1.27    1.82
  -9  -5  -1   -0.06    1.37
   9   5   1    4.81    2.25
  -9   5  -1   -0.31    1.34
   9   5   1    1.30    1.28
   9   5   1    0.26    1.92
  -9   5  -1    1.42    0.82
  -9   5  -1   -0.32    1.80
  -9   5  -1    2.36    1.97
   9   5   1    2.47    2.35
  10  -5   1   -0.87    1.85
 -10  -5  -1   -0.53    2.09
 -10  -5  -1    3.98    2.50
  10  -5   1    0.86    1.66
 -10  -5  -1    6.37    2.91
 -10  -5  -1    0.55    2.20
  10   5   1    1.45    1.50
  10   5   1    9.75    2.93
 -10   5  -1    0.70    2.09
 -10   5  -1    1.75    2.11
 -10   5  -1    1.24    1.86
 -10   5  -1    0.25    0.78
  10   5   1    1.47    2.14
  -9  -6   1    3.76    1.87
   9  -6  -1    3.26    2.02
  -9  -6   1    0.49    2.46
  -9  -6   1   -0.78    1.76
   9  -6  -1    0.69    1.52
  -9  -6   1    1.99    1.84
   9   6  -1   -0.29    1.66
  -9   6   1    1.73    2.16
   9   6  -1    0.63    1.86
   9   6  -1    3.54    2.55
  -9   6   1   -1.31    1.45
  -8  -6   1    5.94    3.02
  -8  -6   1    3.33    2.14
   8  -6  -1    7.12    2.21
   8  -6  -1    8.10    2.40
  -8  -6   1    7.05    3.47
  -8  -6   1    2.91    1.60
   8   6  -1    0.67    1.77
   8   6  -1    7.31    2.42
  -8   6   1    3.53    2.03
  -8   6   1    8.32    2.27
   8   6  -1    3.05    2.29
   7  -6  -1    1.59    1.40
  -7  -6   1    0.19    1.57
  -7  -6   1    3.39    2.41
  -7  -6   1    5.82    1.59
   7  -6  -1    5.27    2.10
  -7  -6   1    3.80    1.95
   7   6  -1    1.82    1.97
   7   6  -1    4.36    2.20
  -7   6   1    4.74    1.84
   7   6  -1    8.65    2.83
  -7   6   1    2.29    1.75
  -7   6   1    4.15    2.23
   6  -6  -1   34.22    3.00
  -6  -6   1   43.70    2.88
  -6  -6   1   34.91    3.95
  -6  -6   1   41.91    2.77
  -6  -6   1   41.73    4.25
   6  -6  -1   39.32    3.17
   6  -6  -1   43.18    3.78
  -6  -6   1   38.10    3.97
  -6  -6   1   48.42    4.45
   6  -6  -1   39.90    4.10
  -6   6   1   44.11    3.94
  -6   6   1   43.83    3.61
   6   6  -1   39.26    3.88
   6   6  -1   41.78    4.08
  -6   6   1   39.93    3.47
  -6   6   1   42.27    4.04
   6   6  -1   42.66    4.30
   6   6  -1   42.12    4.32
   5  -6  -1   -0.11    1.34
  -5  -6   1    0.03    1.30
  -5  -6   1    1.49    0.81
  -5  -6   1   -2.47    1.59
   5  -6  -1    1.71    1.39
  -5  -6   1    0.21    0.71
  -5  -6   1    1.51    1.48
   5  -6  -1   -0.69    1.03
  -5  -6   1   -1.51    1.49
   5  -6  -1    1.82    1.30
  -5   6   1   -1.02    1.27
  -5   6   1    0.21    1.11
  -5   6   1    4.67    2.18
   5   6  -1    2.34    1.65
   5   6  -1    0.23    1.42
   5   6  -1   -0.98    1.50
  -5   6   1    0.94    1.27
   5   6  -1   -0.39    1.38
   4  -6  -1    2.57    1.28
   4  -6  -1    4.70    1.36
  -4  -6   1    4.72    1.98
  -4  -6   1    4.02    1.02
  -4  -6   1    2.09    1.25
   4  -6  -1    3.17    1.49
  -4  -6   1    9.93    2.55
  -4  -6   1    3.90    1.00
   4  -6  -1    4.99    1.97
  -4  -6   1    5.70    2.16
  -4   6   1    6.90    1.83
  -4   6   1    5.38    1.54
  -4   6   1    1.31    1.47
   4   6  -1    8.83    2.28
   4   6  -1    4.94    1.72
   4   6  -1    3.99    1.55
   4   6  -1    3.78    1.98
  -4   6   1    2.82    1.32
  -3  -6   1   63.94    2.51
  -3  -6   1   62.44    4.33
  -3  -6   1   66.69    4.31
  -3  -6   1   65.26    4.30
   3  -6  -1   66.15    3.43
   3  -6  -1   73.65    4.57
   3  -6  -1   63.66    3.38
  -3  -6   1   63.14    2.48
  -3  -6   1   66.02    4.17
   3  -6  -1   68.04    3.55
  -3   6   1   64.62    4.31
   3   6  -1   55.03    4.90
  -3   6   1   67.56    3.78
   3   6  -1   64.13    4.32
   3   6  -1   66.32    4.10
  -3   6   1   61.36    3.57
   3   6  -1   69.86    4.39
  -3   6   1   66.02    3.60
  -2  -6   1   39.04    3.10
  -2  -6   1   40.28    1.90
   2  -6  -1   39.93    2.39
  -2  -6   1   39.21    3.38
   2  -6  -1   33.54    3.10
  -2  -6   1   41.28    3.33
   2  -6  -1   35.63    2.57
  -2  -6   1   41.77    1.90
   2  -6  -1   39.01    1.82
  -2  -6   1   46.12    3.45
  -2   6   1   37.68    3.19
   2   6  -1   40.05    3.43
   2   6  -1   40.99    3.05
  -2   6   1   39.85    2.85
  -2   6   1   42.35    2.48
   2   6  -1   35.50    3.85
  -2   6   1   38.78    1.84
  -2   6   1   39.61    2.86
   2   6  -1   37.87    3.27
   1  -6  -1   22.19    1.56
  -1  -6   1   19.97    2.40
   1  -6  -1   21.14    2.10
   1  -6  -1   24.94    2.79
  -1  -6   1   22.27    1.55
   1  -6  -1   21.14    2.12
  -1  -6   1   20.03    2.22
  -1  -6   1   24.18    3.10
  -1  -6   1   25.72    2.66
   1  -6  -1   19.76    1.65
  -1   6   1   17.93    1.69
  -1   6   1   23.48    3.04
   1   6  -1   23.78    2.20
  -1   6   1   23.66    1.67
   1   6  -1   22.00    2.59
   1   6  -1   21.57    1.45
  -1   6   1   23.79    2.32
   1   6  -1   23.27    2.66
   1   6  -1   23.29    3.20
  -1   6   1   18.47    2.14
   0  -6   1   29.13    2.92
   0  -6   1   26.88    2.62
   0  -6   1   26.83    1.88
   0  -6  -1   30.89    2.56
   0  -6   1   27.08    2.66
   0  -6   1   22.62    2.01
   0  -6  -1   29.80    1.33
   0  -6  -1   27.57    2.39
   0  -6  -1   26.72    2.14
   0  -6  -1   28.32    2.73
   0   6  -1   29.73    1.86
   0   6   1   30.56    2.56
   0   6   1   27.14    2.22
   0   6  -1   26.18    2.03
   0   6   1   29.30    2.91
   0   6  -1   27.14    2.70
   0   6   1   27.89    2.59
   0   6   1   27.04    1.28
   0   6  -1   29.45    3.05
   0   6  -1   23.31    2.56
   1  -6   1   33.13    2.26
   1  -6   1   35.51    3.20
   1  -6   1   34.13    2.85
   1  -6   1   34.67    2.90
  -1  -6  -1   33.15    3.02
  -1  -6  -1   35.79    2.82
  -1  -6  -1   38.14    3.13
   1  -6   1   40.10    2.02
  -1   6  -1   32.82    2.87
   1   6   1   31.50    3.02
   1   6   1   35.37    2.76
  -1   6  -1   30.71    2.94
  -1   6  -1   34.00    2.23
   1   6   1   37.47    2.97
  -1   6  -1   35.38    1.89
  -1   6  -1   36.30    3.06
   1   6   1   37.05    2.99
   2  -6   1   85.63    4.44
   2  -6   1   92.63    4.98
   2  -6   1   89.65    2.34
  -2  -6  -1   90.55    4.66
   2  -6   1   93.73    4.05
  -2  -6  -1   89.88    4.48
  -2  -6  -1  102.06    4.83
  -2  -6  -1   96.54    4.72
  -2   6  -1   84.78    3.84
   2   6   1   82.07    4.62
  -2   6  -1   87.57    4.69
  -2   6  -1   93.17    4.87
   2   6   1   89.18    4.70
   2   6   1   98.06    4.87
  -2   6  -1   85.92    4.55
  -2   6  -1   88.35    2.34
   2   6   1   90.83    4.56
   3  -6   1   16.57    2.43
   3  -6   1   21.41    2.92
   3  -6   1   14.31    2.58
  -3  -6  -1   18.09    2.73
  -3  -6  -1   15.00    2.38
  -3  -6  -1   11.64    2.06
  -3  -6  -1   21.97    3.04
  -3   6  -1   19.09    2.86
   3   6   1   20.61    3.13
   3   6   1   15.40    2.70
  -3   6  -1   15.29    2.42
  -3   6  -1   16.28    2.33
   3   6   1   15.33    2.52
   3   6   1   20.70    2.88
  -3   6  -1   13.14    2.59
  -4  -6  -1   15.17    2.94
   4  -6   1   10.37    2.47
  -4  -6  -1   11.57    2.50
  -4  -6  -1    9.13    2.32
  -4  -6  -1   10.93    0.98
   4  -6   1   13.09    2.48
  -4  -6  -1    8.99    0.87
  -4  -6  -1    8.70    2.21
   4  -6   1   12.77    2.29
   4  -6   1   12.21    2.35
   4   6   1    6.62    2.02
  -4   6  -1   13.98    2.68
  -4   6  -1   10.78    2.21
  -4   6  -1    6.01    1.60
   4   6   1   11.17    2.62
   4   6   1    9.27    2.27
  -4   6  -1   10.13    2.23
   4   6   1    9.35    2.33
   5  -6   1   -0.65    1.24
  -5  -6  -1    0.61    0.80
  -5  -6  -1    0.35    1.56
  -5  -6  -1    1.14    1.50
  -5  -6  -1   -1.94    1.62
  -5  -6  -1   -0.18    1.64
   5  -6   1    1.04    1.34
   5  -6   1    0.48    1.12
   5  -6   1   -0.23    1.40
  -5   6  -1    0.16    1.05
  -5   6  -1    0.71    1.42
  -5   6  -1   -1.10    1.05
   5   6   1   -1.63    1.10
   5   6   1   -1.99    1.64
  -5   6  -1   -0.33    1.45
   5   6   1    0.73    1.30
   5   6   1    2.97    2.41
  -6  -6  -1    8.71    2.43
   6  -6   1   12.29    2.76
   6  -6   1   10.39    2.26
  -6  -6  -1   10.40    2.72
  -6  -6  -1    9.99    2.91
  -6  -6  -1    6.34    2.39
  -6  -6  -1   10.89    1.67
   6  -6   1   12.26    2.76
   6  -6   1    7.01    2.10
  -6   6  -1    9.90    2.35
  -6   6  -1    7.32    2.01
   6   6   1    9.77    2.81
   6   6   1    7.40    2.22
  -6   6  -1    8.89    2.44
  -6   6  -1   10.68    2.61
   6   6   1   12.40    2.67
   6   6   1    7.00    3.17
  -7  -6  -1    0.43    1.64
   7  -6   1   -1.12    1.59
   7  -6   1   -0.39    1.30
  -7  -6  -1    0.22    1.53
  -7  -6  -1    0.84    1.11
  -7  -6  -1   -0.71    1.68
   7  -6   1    0.56    1.59
   7   6   1    0.22    1.34
   7   6   1    0.29    1.85
  -7   6  -1    2.03    1.46
   7   6   1   -0.20    1.55
  -7   6  -1    0.62    1.23
   7   6   1    1.79    1.08
   7   6   1   -0.37    1.67
  -8  -6  -1    0.78    1.85
  -8  -6  -1    1.13    1.43
  -8  -6  -1   -0.46    1.93
   8  -6   1    1.29    2.04
  -8  -6  -1   -1.10    1.65
   8  -6   1    1.15    1.80
   8   6   1    1.34    2.37
   8   6   1    0.03    1.35
   8   6   1    1.09    1.68
  -8   6  -1    0.42    1.95
   8   6   1    0.24    1.07
  -8   6  -1    0.05    1.67
   8   6   1    1.36    1.77
  -9  -6  -1   -1.73    1.66
  -9  -6  -1    3.59    2.29
   9  -6   1    3.33    2.30
  -9  -6  -1    4.44    2.56
  -9  -6  -1    5.38    1.98
   9  -6   1    3.79    2.07
  -9   6  -1    0.75    1.87
   9   6   1    0.95    1.61
   9   6   1    1.93    2.09
   9   6   1    6.18    2.75
  -9   6  -1    2.22    2.03
   9   6   1    2.06    1.49
  -9   6  -1   -0.12    1.78
  -9  -7   1   -0.58    1.69
   9  -7  -1    1.75    1.63
  -9  -7   1    0.38    1.09
  -9  -7   1   -0.21    2.41
  -9  -7   1    2.31    1.53
  -9  -7   1    2.12    1.81
  -9   7   1    1.21    1.63
   9   7  -1    3.01    2.40
   9   7  -1    0.75    1.72
  -9   7   1    1.25    1.88
  -9   7   1   -2.83    1.73
  -8  -7   1   10.88    3.28
   8  -7  -1   12.53    2.65
   8  -7  -1   14.59    3.05
  -8  -7   1   10.38    2.04
  -8  -7   1    5.14    2.17
  -8  -7   1   10.62    2.16
  -8   7   1    8.84    2.68
   8   7  -1    7.17    3.13
  -8   7   1   11.65    2.83
   8   7  -1   12.67    3.49
  -7  -7   1    7.64    1.56
   7  -7  -1    5.16    1.85
  -7  -7   1    9.05    2.86
  -7  -7   1    4.51    1.32
  -7  -7   1    8.61    3.30
   7  -7  -1    4.06    2.17
   7  -7  -1    2.02    1.98
  -7  -7   1    2.50    2.13
  -7   7   1    7.98    2.37
   7   7  -1    8.37    2.65
   7   7  -1    7.36    2.80
  -7   7   1    4.89    2.10
   7   7  -1    2.71    1.80
  -6  -7   1   21.51    3.86
   6  -7  -1   24.68    2.76
  -6  -7   1   22.99    4.01
  -6  -7   1   22.01    2.01
  -6  -7   1   23.62    4.07
   6  -7  -1   28.64    3.78
  -6  -7   1   23.36    2.03
   6   7  -1   19.61    3.53
   6   7  -1   26.61    4.34
  -6   7   1   25.05    3.51
  -6   7   1   23.37    3.43
   6   7  -1   18.81    3.45
   6   7  -1   16.39    3.23
  -6   7   1   21.75    3.33
  -5  -7   1    8.22    2.52
  -5  -7   1   12.03    1.56
  -5  -7   1   14.17    3.05
   5  -7  -1   10.91    2.34
  -5  -7   1    9.74    2.42
  -5  -7   1    9.00    1.39
   5  -7  -1   13.39    2.33
   5  -7  -1   12.97    2.96
  -5  -7   1    8.14    2.72
   5  -7  -1   12.52    2.18
   5   7  -1   10.89    2.87
  -5   7   1   11.99    2.33
  -5   7   1   10.82    2.50
   5   7  -1   13.32    3.11
  -5   7   1    9.93    2.23
   5   7  -1    8.61    2.54
   5   7  -1   15.34    3.09
  -5   7   1   13.01    2.96
  -4  -7   1    6.22    2.32
  -4  -7   1   11.31    2.82
   4  -7  -1    7.22    1.80
   4  -7  -1    9.53    2.50
  -4  -7   1    9.49    2.63
   4  -7  -1    9.06    1.82
   4  -7  -1    7.54    1.80
  -4  -7   1    9.25    1.26
  -4  -7   1    9.43    2.39
  -4  -7   1    9.42    1.30
  -4   7   1   10.21    2.57
   4   7  -1    9.91    2.62
   4   7  -1    6.97    2.31
   4   7  -1   13.61    3.15
  -4   7   1    7.82    2.03
  -4   7   1    6.70    1.87
   4   7  -1    6.43    2.32
  -4   7   1    6.25    1.85
   3  -7  -1   31.35    3.41
   3  -7  -1   29.63    2.62
  -3  -7   1   25.78    3.57
  -3  -7   1   25.37    1.56
  -3  -7   1   31.13    3.19
  -3  -7   1   24.79    3.00
  -3  -7   1   35.22    4.31
  -3  -7   1   25.24    1.60
   3  -7  -1   33.25    2.60
   3  -7  -1   26.39    2.59
  -3   7   1   34.32    3.41
  -3   7   1   34.39    3.04
   3   7  -1   30.74    5.02
   3   7  -1   35.38    3.59
  -3   7   1   28.58    2.78
   3   7  -1   22.70    3.19
   3   7  -1   28.81    3.08
  -3   7   1   26.67    2.50
   2  -7  -1   30.12    1.80
   2  -7  -1   32.02    2.71
   2  -7  -1   34.44    2.33
   2  -7  -1   35.68    3.49
  -2  -7   1   33.08    1.73
  -2  -7   1   33.57    3.30
  -2  -7   1   32.29    3.34
  -2  -7   1   36.34    3.38
  -2  -7   1   32.83    3.03
  -2  -7   1   32.67    1.77
  -2   7   1   32.99    2.94
  -2   7   1   35.66    2.41
  -2   7   1   35.35    1.89
   2   7  -1   34.19    2.99
  -2   7   1   36.08    3.00
   2   7  -1   37.92    3.50
  -2   7   1   36.62    3.41
   2   7  -1   30.05    3.35
   2   7  -1   36.78    3.54
  -1  -7   1   38.71    3.40
   1  -7  -1   39.72    2.99
  -1  -7   1   37.16    3.47
   1  -7  -1   38.29    2.96
  -1  -7   1   41.62    2.10
   1  -7  -1   38.89    2.09
   1  -7  -1   35.16    3.52
   1  -7  -1   36.71    2.30
  -1  -7   1   36.74    3.35
  -1  -7   1   41.79    2.97
   1   7  -1   44.08    3.75
  -1   7   1   36.90    3.07
   1   7  -1   43.13    3.59
  -1   7   1   37.54    2.09
  -1   7   1   43.59    3.67
  -1   7   1   43.99    2.51
   1   7  -1   38.19    1.96
   1   7  -1   44.39    3.66
  -1   7   1   43.16    3.31
   0  -7   1   26.99    1.92
   0  -7   1   28.04    2.86
   0  -7   1   25.47    2.23
   0  -7  -1   24.09    2.19
   0  -7   1   25.90    3.03
   0  -7  -1   23.58    2.51
   0  -7  -1   26.35    3.44
   0  -7  -1   21.71    2.48
   0  -7  -1   24.30    1.28
   0  -7   1   26.02    2.87
   0   7  -1   26.45    2.16
   0   7   1   21.58    2.52
   0   7   1   24.91    1.28
   0   7  -1   28.20    1.88
   0   7   1   27.10    2.40
   0   7  -1   28.79    3.29
   0   7  -1   23.52    2.81
   0   7  -1   23.84    3.22
   0   7   1   26.11    2.73
   0   7   1   24.11    3.27
  -1  -7  -1    6.21    1.74
   1  -7   1    4.91    1.58
  -1  -7  -1    9.12    2.16
   1  -7   1    6.63    1.22
   1  -7   1    3.60    1.57
  -1  -7  -1    4.98    1.58
   1  -7   1    6.25    1.37
  -1  -7  -1    6.20    2.10
   1  -7   1    6.68    2.22
   1   7   1    6.20    1.81
  -1   7  -1    5.32    1.27
   1   7   1    4.79    2.05
  -1   7  -1    7.12    2.29
  -1   7  -1    4.48    1.56
  -1   7  -1    4.88    1.68
  -1   7  -1    6.80    1.24
   1   7   1    5.37    1.80
   1   7   1    4.63    1.53
  -2  -7  -1   14.28    2.29
   2  -7   1   16.06    2.64
   2  -7   1   16.02    1.06
   2  -7   1   16.33    2.96
  -2  -7  -1   15.16    2.75
  -2  -7  -1   14.26    2.38
  -2  -7  -1   18.27    2.72
  -2   7  -1   15.25    1.03
  -2   7  -1   26.49    3.59
   2   7   1   17.41    2.80
   2   7   1   24.57    3.58
   2   7   1   20.78    3.11
  -2   7  -1   19.97    2.98
  -2   7  -1   21.01    3.25
  -2   7  -1   16.99    2.22
   2   7   1   14.59    2.60
  -3  -7  -1   39.27    3.64
  -3  -7  -1   39.06    3.53
   3  -7   1   37.12    3.23
  -3  -7  -1   38.08    3.51
   3  -7   1   38.87    3.29
   3  -7   1   33.24    3.52
   3  -7   1   39.35    3.09
  -3  -7  -1   32.44    3.30
  -3   7  -1   38.66    3.50
   3   7   1   34.50    3.57
   3   7   1   41.05    3.68
   3   7   1   38.80    3.64
  -3   7  -1   43.33    3.23
  -3   7  -1   37.29    3.44
   3   7   1   40.35    3.74
  -3   7  -1   36.68    3.59
  -4  -7  -1   19.64    3.28
  -4  -7  -1   22.01    3.45
  -4  -7  -1   18.67    3.26
   4  -7   1   17.42    2.62
   4  -7   1   25.24    3.82
   4  -7   1   18.51    2.69
   4  -7   1   23.44    2.81
  -4  -7  -1   23.10    3.53
  -4   7  -1   27.28    3.78
   4   7   1   16.13    2.93
   4   7   1   20.47    3.20
  -4   7  -1   18.46    2.82
  -4   7  -1   22.43    3.32
  -4   7  -1   18.85    3.25
   4   7   1   20.46    3.12
   4   7   1   24.80    3.71
  -5  -7  -1   15.27    3.00
  -5  -7  -1   14.70    2.91
  -5  -7  -1   10.18    2.37
   5  -7   1   17.31    2.84
  -5  -7  -1   21.39    3.73
   5  -7   1   14.02    2.72
  -5  -7  -1   15.89    1.09
  -5  -7  -1   15.31    1.19
   5  -7   1   22.82    3.75
   5  -7   1   19.46    3.01
   5   7   1   16.72    3.37
  -5   7  -1   19.32    3.36
   5   7   1   17.83    3.18
   5   7   1   11.62    2.57
  -5   7  -1   15.38    2.82
   5   7   1   23.17    4.11
  -5   7  -1   16.58    2.99
  -5   7  -1   14.87    2.60
  -6  -7  -1    3.16    0.92
  -6  -7  -1    0.44    0.88
  -6  -7  -1    2.77    2.08
   6  -7   1    0.51    1.53
   6  -7   1    1.18    1.70
  -6  -7  -1   -1.59    1.66
   6  -7   1    2.16    2.01
  -6  -7  -1    0.65    1.41
  -6   7  -1    3.29    1.90
   6   7   1   -0.97    1.52
  -6   7  -1    0.57    1.82
   6   7   1    0.74    1.51
   6   7   1    2.14    1.93
  -6   7  -1    1.02    1.68
   7  -7   1    6.30    2.29
  -7  -7  -1    2.72    1.25
   7  -7   1    0.92    1.75
  -7  -7  -1    4.75    2.17
  -7  -7  -1    5.88    2.42
  -7  -7  -1    2.17    1.98
   7  -7   1    1.53    1.67
  -7  -7  -1    2.47    0.99
  -7   7  -1    5.22    2.13
   7   7   1    2.05    2.12
   7   7   1    5.22    2.11
   7   7   1    4.99    2.37
   7   7   1    2.41    2.25
  -7   7  -1    2.17    1.81
  -8  -7  -1   -2.10    2.43
  -8  -7  -1    1.92    1.34
  -8  -7  -1   -0.83    2.01
   8  -7   1   -1.04    1.59
   8  -7   1    2.96    2.12
  -8  -7  -1   -1.40    1.83
   8   7   1    3.50    2.48
  -8   7  -1    1.64    1.79
  -8   7  -1    0.08    1.47
   8   7   1    1.06    2.01
   8   7   1    0.15    1.60
   9  -7   1   -0.40    1.51
  -9  -7  -1    2.79    2.48
   9  -7   1    2.81    2.27
  -9  -7  -1   -0.04    2.05
  -9   7  -1    1.73    2.20
  -9   7  -1   -1.15    1.58
   9   7   1    2.42    1.98
   9   7   1   12.87    3.28
   9   7   1    3.28    1.93
  -8  -8   1    3.53    2.30
   8  -8  -1    4.05    1.89
   8  -8  -1    1.51    1.69
  -8  -8   1    1.47    1.12
  -8  -8   1    1.46    1.24
  -8  -8   1    0.60    2.13
  -8   8   1    1.89    1.67
   8   8  -1    6.92    2.53
   8   8  -1    1.44    2.32
   8   8  -1    5.26    2.61
  -8   8   1    0.94    1.55
  -7  -8   1    1.67    2.24
  -7  -8   1    1.83    1.88
  -7  -8   1    3.01    1.26
   7  -8  -1    5.11    2.50
  -7  -8   1    1.35    1.58
   7  -8  -1    2.79    1.85
   7  -8  -1    0.80    2.02
  -7  -8   1    1.86    1.26
  -7   8   1    3.22    1.89
   7   8  -1    0.09    1.49
  -7   8   1   -0.32    1.42
   7   8  -1    2.28    2.08
   7   8  -1   -1.44    1.59
  -6  -8   1    7.11    2.66
   6  -8  -1    1.93    2.10
   6  -8  -1   10.74    2.24
   6  -8  -1    5.45    2.08
  -6  -8   1    3.57    2.36
  -6  -8   1    6.64    1.28
  -6  -8   1    4.63    1.93
  -6  -8   1    6.09    1.16
   6   8  -1    6.30    2.49
  -6   8   1    5.96    2.02
   6   8  -1    3.32    2.01
  -6   8   1    4.67    1.97
  -6   8   1    6.46    2.43
   6   8  -1    2.66    2.06
  -5  -8   1   14.88    1.40
   5  -8  -1    8.28    2.73
  -5  -8   1    9.60    3.18
  -5  -8   1   15.06    3.40
   5  -8  -1   17.26    2.63
  -5  -8   1   20.27    3.68
   5  -8  -1   12.42    2.47
  -5  -8   1   13.30    1.36
  -5  -8   1   15.89    3.27
  -5   8   1   11.98    2.47
  -5   8   1   10.29    2.57
   5   8  -1   17.72    3.74
   5   8  -1   15.02    3.42
  -5   8   1   10.49    2.83
   5   8  -1   11.65    2.86
  -4  -8   1    1.18    1.74
  -4  -8   1    1.41    1.39
  -4  -8   1    1.95    0.70
   4  -8  -1    0.60    1.18
   4  -8  -1    1.48    2.08
   4  -8  -1    0.59    1.32
  -4  -8   1    1.91    0.76
   4  -8  -1    0.25    1.68
  -4  -8   1    1.52    2.07
  -4  -8   1    1.88    2.12
   4   8  -1    2.91    2.17
   4   8  -1   -0.16    1.50
  -4   8   1    3.33    1.73
  -4   8   1    3.38    2.56
   4   8  -1    2.69    1.90
   4   8  -1    1.76    1.99
  -4   8   1   -0.12    1.16
  -4   8   1    1.09    1.34
   3  -8  -1   49.27    3.23
   3  -8  -1   54.71    4.66
  -3  -8   1   53.85    4.43
  -3  -8   1   49.49    4.33
   3  -8  -1   44.36    3.41
  -3  -8   1   46.22    1.90
  -3  -8   1   48.32    4.48
  -3  -8   1   45.61    1.94
   3  -8  -1   44.45    3.34
  -3  -8   1   45.17    3.99
   3   8  -1   48.52    4.30
  -3   8   1   48.45    3.70
  -3   8   1   49.10    3.91
  -3   8   1   49.64    4.27
   3   8  -1   50.95    4.53
   3   8  -1   46.56    3.90
  -3   8   1   42.08    3.05
   3   8  -1   42.45    4.21
   2  -8  -1   12.45    1.81
  -2  -8   1   12.50    1.24
  -2  -8   1   13.40    2.68
  -2  -8   1   12.34    1.15
  -2  -8   1   10.98    2.68
  -2  -8   1    7.96    2.06
  -2  -8   1   10.76    2.69
   2  -8  -1   18.80    2.72
   2  -8  -1   11.66    1.37
   2  -8  -1    7.74    2.51
   2   8  -1   15.99    3.04
  -2   8   1   13.40    2.54
  -2   8   1   15.19    2.01
  -2   8   1   11.89    2.29
   2   8  -1    8.29    2.27
   2   8  -1   11.74    2.46
   2   8  -1    9.83    2.72
  -2   8   1   15.32    2.95
  -2   8   1   13.66    1.44
   1  -8  -1   34.65    3.23
   1  -8  -1   36.71    2.45
  -1  -8   1   37.51    3.57
  -1  -8   1   38.67    4.00
  -1  -8   1   34.51    2.99
   1  -8  -1   34.06    2.00
   1  -8  -1   34.70    3.08
  -1  -8   1   36.60    2.03
   1  -8  -1   36.08    3.87
   1   8  -1   30.95    3.49
  -1   8   1   34.11    3.23
  -1   8   1   29.53    1.96
  -1   8   1   39.48    3.52
   1   8  -1   36.54    3.64
   1   8  -1   38.25    5.04
   1   8  -1   36.97    3.00
   1   8  -1   35.00    1.92
  -1   8   1   32.18    2.41
   0  -8  -1    1.81    1.35
   0  -8   1    1.81    1.25
   0  -8  -1    3.34    2.00
   0  -8   1    3.57    1.09
   0  -8   1    3.74    1.84
   0  -8   1    3.42    1.95
   0  -8  -1    2.49    1.28
   0  -8   1    1.69    1.28
   0  -8  -1    2.25    0.59
   0   8  -1    3.70    1.78
   0   8   1    3.02    0.64
   0   8   1    3.17    1.67
   0   8   1    4.23    2.01
   0   8  -1    0.43    2.04
   0   8  -1    1.91    0.91
   0   8   1    1.94    1.75
   0   8  -1    1.33    1.70
   0   8   1    3.95    1.84
   0   8  -1    3.15    1.35
  -1  -8  -1    8.87    2.41
   1  -8   1    7.22    1.53
   1  -8   1    4.95    2.24
  -1  -8  -1   12.03    2.30
  -1  -8  -1   13.26    3.51
   1  -8   1   14.01    2.66
   1  -8   1   10.15    1.61
  -1  -8  -1    9.46    2.10
   1   8   1   11.92    2.78
  -1   8  -1    8.33    2.47
  -1   8  -1   11.28    1.64
   1   8   1   10.41    2.25
  -1   8  -1    6.58    1.47
  -1   8  -1   10.93    2.67
  -1   8  -1    8.82    2.25
   1   8   1   10.63    2.44
   1   8   1   10.87    2.51
  -2  -8  -1    1.25    1.44
   2  -8   1    2.08    1.37
   2  -8   1    1.73    1.88
   2  -8   1    1.59    1.06
   2  -8   1    1.83    0.68
   2  -8   1    2.13    1.42
  -2  -8  -1    1.79    1.94
   2   8   1    2.61    1.66
  -2   8  -1    2.69    1.81
  -2   8  -1    1.09    1.68
   2   8   1    3.52    2.10
  -2   8  -1    2.51    0.71
  -2   8  -1    1.54    1.28
   2   8   1    2.69    1.60
   2   8   1    1.25    1.68
  -2   8  -1    3.47    1.91
  -3  -8  -1   26.79    3.53
   3  -8   1   25.65    3.08
  -3  -8  -1   17.69    3.10
   3  -8   1   20.54    2.83
  -3  -8  -1   15.92    3.12
   3  -8   1   22.18    3.65
   3  -8   1   19.10    3.16
  -3  -8  -1   14.25    2.59
  -3   8  -1   16.55    2.85
   3   8   1   14.90    2.96
   3   8   1   20.41    3.45
  -3   8  -1   22.78    3.73
  -3   8  -1   25.79    3.12
  -3   8  -1   13.94    2.54
   3   8   1   19.00    3.33
   4  -8   1    4.04    2.16
  -4  -8  -1    3.34    1.68
   4  -8   1    4.92    1.84
   4  -8   1    0.41    1.37
   4  -8   1    5.52    2.07
  -4  -8  -1    4.03    2.09
  -4  -8  -1    4.45    2.01
  -4  -8  -1    6.81    2.23
   4   8   1    8.27    2.74
   4   8   1    0.77    1.56
   4   8   1    3.44    2.15
   4   8   1    5.46    2.34
  -4   8  -1    3.95    2.00
  -4   8  -1    4.27    2.12
  -4   8  -1    0.95    1.56
   5  -8   1   14.44    2.85
  -5  -8  -1   18.48    3.35
   5  -8   1   19.14    3.14
  -5  -8  -1   16.88    3.29
   5  -8   1   18.12    3.68
  -5  -8  -1   24.43    4.19
  -5   8  -1   24.45    3.58
   5   8   1   17.87    3.41
   5   8   1   18.07    3.37
  -5   8  -1   21.43    3.71
  -5   8  -1   19.16    3.58
   5   8   1   25.45    4.06
   5   8   1   17.74    3.12
  -6  -8  -1   17.51    3.54
  -6  -8  -1   11.77    3.22
  -6  -8  -1   10.28    0.78
   6  -8   1   13.15    3.27
   6  -8   1    7.78    2.46
  -6  -8  -1   11.19    0.86
  -6  -8  -1   14.00    4.59
   6  -8   1   15.87    3.11
  -6   8  -1   12.15    2.65
   6   8   1    4.22    2.27
   6   8   1    7.32    2.77
   6   8   1   13.07    3.44
  -6   8  -1   10.96    2.61
  -7  -8  -1    1.12    0.96
   7  -8   1    0.72    1.58
   7  -8   1    4.53    2.39
  -7  -8  -1    1.86    2.08
  -7  -8  -1    1.72    0.74
  -7  -8  -1    5.60    2.21
   7  -8   1    0.71    1.65
   7   8   1    5.89    2.24
  -7   8  -1    0.56    1.61
   7   8   1    1.37    2.12
  -7   8  -1    2.87    1.99
   7   8   1   -0.65    1.90
  -8  -8  -1    1.25    2.36
  -8  -8  -1    0.69    1.80
   8  -8   1    3.95    2.08
   8  -8   1    0.61    1.98
   8  -8   1    3.00    1.80
  -8  -8  -1    3.66    1.10
  -8  -8  -1    1.17    1.91
   8   8   1    4.32    2.75
   8   8   1    4.62    2.26
   8   8   1    1.80    1.63
  -8   8  -1    2.79    1.94
  -8   8  -1    3.60    2.38
  -7  -9   1    3.14    2.37
  -7  -9   1    0.06    2.25
   7  -9  -1    3.99    2.39
  -7  -9   1    2.50    0.94
   7  -9  -1    3.91    1.85
  -7  -9   1    0.45    0.90
   7  -9  -1    3.62    1.82
   7   9  -1    4.17    2.44
  -7   9   1    0.63    1.68
   7   9  -1    2.60    2.16
  -7   9   1    1.61    1.70
   7   9  -1    1.53    1.85
  -6  -9   1    0.70    1.99
   6  -9  -1    1.05    1.41
  -6  -9   1    1.01    0.77
  -6  -9   1    1.37    0.72
   6  -9  -1    0.79    1.54
  -6  -9   1    0.19    1.49
   6  -9  -1    2.07    2.23
   6   9  -1    1.76    1.72
   6   9  -1    0.82    2.09
   6   9  -1    4.93    2.39
  -6   9   1    0.12    1.38
  -6   9   1    0.15    1.52
   5  -9  -1   21.03    3.97
  -5  -9   1   23.14    1.24
  -5  -9   1   29.02    4.44
   5  -9  -1   26.10    2.99
  -5  -9   1   22.93    1.23
  -5  -9   1   35.56    5.25
  -5  -9   1   25.20    4.44
   5  -9  -1   24.10    3.37
   5   9  -1   24.01    3.83
  -5   9   1   22.48    3.34
  -5   9   1   22.48    3.72
   5   9  -1   26.70    4.43
  -5   9   1   27.86    4.15
   5   9  -1   20.81    3.52
   4  -9  -1   46.47    4.75
   4  -9  -1   44.90    3.54
  -4  -9   1   45.22    4.58
   4  -9  -1   46.34    3.49
  -4  -9   1   45.39    4.75
  -4  -9   1   45.56    4.63
  -4  -9   1   43.86    4.41
   4   9  -1   53.98    9.00
  -4   9   1   43.70    3.90
   4   9  -1   39.60    4.05
  -4   9   1   37.62    3.38
   4   9  -1   50.60    4.98
  -4   9   1   44.49    4.00
  -3  -9   1    9.74    2.86
  -3  -9   1    6.80    2.50
   3  -9  -1    7.76    1.82
   3  -9  -1    7.71    2.00
   3  -9  -1    8.21    2.82
   3   9  -1    5.13    2.14
   3   9  -1    6.84    2.16
  -3   9   1    8.91    1.99
   3   9  -1    8.01    2.65
  -3   9   1    5.58    3.44
  -3   9   1    6.42    2.13
  -2  -9   1   11.76    2.52
  -2  -9   1   12.11    1.03
   2  -9  -1   14.11    3.14
  -2  -9   1   14.03    2.88
  -2  -9   1   15.27    2.88
  -2  -9   1   14.54    1.10
   2  -9  -1   16.48    2.11
  -2  -9   1   16.92    3.56
   2   9  -1   11.81    2.46
   2   9  -1    9.38    2.61
   2   9  -1   16.38    3.25
  -2   9   1   18.17    3.23
  -2   9   1   17.55    2.14
  -2   9   1   13.60    1.47
  -2   9   1   19.12    3.37
  -1  -9   1   62.27    2.57
   1  -9  -1   63.64    3.36
   1  -9  -1   69.65    5.26
  -1  -9   1   71.62    5.01
  -1  -9   1   54.26    4.56
   1  -9  -1   60.96    4.15
   1  -9  -1   60.22    2.68
  -1  -9   1   71.50    5.44
  -1  -9   1   58.74    3.98
   1   9  -1   71.44    5.19
  -1   9   1   64.23    5.17
   1   9  -1   69.93    5.26
  -1   9   1   65.05    4.57
  -1   9   1   59.23    4.51
  -1   9   1   61.21    3.34
  -1   9   1   63.42    2.72
   1   9  -1   60.16    2.51
   1   9  -1   71.76    4.18
   0  -9  -1   37.13    3.52
   0  -9  -1   39.66    2.96
   0  -9  -1   34.29    1.23
   0  -9   1   34.58    2.27
   0  -9  -1   35.82    3.56
   0  -9   1   35.92    3.69
   0  -9   1   31.08    2.75
   0  -9   1   36.63    3.79
   0  -9   1   32.35    4.41
   0  -9  -1   40.09    4.14
   0   9   1   37.72    3.79
   0   9   1   30.63    4.17
   0   9   1   33.10    1.16
   0   9  -1   34.66    3.90
   0   9   1   35.77    3.83
   0   9  -1   37.54    2.27
   0   9  -1   28.48    3.42
   0   9   1   37.31    3.08
   0   9  -1   37.46    2.87
   1  -9   1   77.83    3.75
   1  -9   1   84.72    3.59
  -1  -9  -1   90.36    5.92
  -1  -9  -1   82.80    4.67
  -1  -9  -1   83.13    5.09
   1  -9   1   76.22    5.14
   1  -9   1   83.24    5.87
  -1  -9  -1   70.62    4.87
  -1   9  -1   80.94    3.56
   1   9   1   89.03    5.99
   1   9   1   85.19    5.47
  -1   9  -1   81.86    5.48
   1   9   1   90.13    5.56
   1   9   1   89.49    4.88
  -1   9  -1   87.62    5.63
  -1   9  -1   88.23    5.71
   2  -9   1    6.87    1.01
   2  -9   1    8.00    1.79
  -2  -9  -1    6.54    2.45
  -2  -9  -1    5.28    2.20
   2  -9   1    6.75    2.09
  -2  -9  -1    3.98    1.81
   2   9   1    6.34    2.41
  -2   9  -1    3.60    1.86
   2   9   1    5.08    1.96
  -2   9  -1    5.89    1.65
   2   9   1    6.67    2.15
   2   9   1    6.10    2.54
  -2   9  -1    5.60    0.88
  -2   9  -1    4.90    2.00
   3  -9   1    6.25    2.59
  -3  -9  -1    3.54    2.03
   3  -9   1    2.96    2.03
  -3  -9  -1    0.74    1.82
  -3  -9  -1    8.20    2.52
   3  -9   1    4.53    1.50
   3   9   1    1.50    1.78
  -3   9  -1    6.24    2.34
   3   9   1    4.26    1.81
   3   9   1    7.43    2.33
  -3   9  -1    6.65    1.96
   3   9   1    2.25    2.51
  -3   9  -1    5.84    2.23
  -4  -9  -1   18.19    3.29
  -4  -9  -1   27.02    4.25
   4  -9   1   24.75    3.28
   4  -9   1   22.23    3.38
   4  -9   1   32.96    4.92
  -4   9  -1   26.38    4.02
  -4   9  -1   29.58    4.24
  -4   9  -1   27.31    3.47
   4   9   1   20.00    3.33
   4   9   1   23.58    3.83
   4   9   1   30.32    4.57
   5  -9   1    9.98    2.41
  -5  -9  -1   15.17    3.41
   5  -9   1    9.89    3.02
  -5  -9  -1    8.53    2.65
   5  -9   1    9.37    2.57
   5   9   1    7.42    2.21
  -5   9  -1    4.66    2.31
   5   9   1   12.84    3.23
   5   9   1   11.30    3.34
  -5   9  -1    9.33    2.74
  -5   9  -1    4.84    2.04
   6  -9   1    1.08    1.71
   6  -9   1    3.13    1.99
  -6  -9  -1    2.48    1.88
  -6  -9  -1    6.65    2.50
   6  -9   1    2.55    2.36
   6   9   1    2.27    2.32
   6   9   1    2.38    2.19
  -6   9  -1    2.58    1.71
  -6   9  -1    1.75    1.87
   6   9   1    0.61    1.63
   7  -9   1   13.60    3.69
  -7  -9  -1    4.41    2.19
   7  -9   1   10.81    3.05
   7  -9   1   11.39    2.81
  -7  -9  -1   22.32    4.05
   7   9   1   11.11    3.01
   7   9   1    8.47    3.12
   7   9   1   10.09    3.12
  -7   9  -1    4.33    2.41
  -7   9  -1   16.76    3.84
  -6 -10   1    6.03    2.76
   6 -10  -1    5.51    2.41
   6 -10  -1    4.53    1.79
   6 -10  -1    3.30    1.94
  -6 -10   1    2.81    2.15
  -6  10   1    1.05    1.64
   6  10  -1   10.38    3.26
   6  10  -1    1.37    1.78
  -6  10   1    2.66    1.77
   6  10  -1    4.96    2.25
  -5 -10   1    5.16    2.18
   5 -10  -1    7.72    2.20
  -5 -10   1    4.46    2.56
   5 -10  -1    7.94    2.15
   5 -10  -1    4.64    2.65
   5  10  -1    0.97    1.67
  -5  10   1    2.33    1.76
   5  10  -1    3.70    2.04
   5  10  -1   -0.77    1.60
  -5  10   1    1.08    1.63
  -5  10   1    1.41    1.93
   4 -10  -1    3.51    1.49
   4 -10  -1    7.37    3.01
  -4 -10   1    4.69    2.44
   4 -10  -1    4.41    2.31
  -4 -10   1    2.46    1.95
  -4  10   1    3.15    1.83
  -4  10   1    3.21    1.67
   4  10  -1    2.07    1.81
   4  10  -1    8.48    2.68
  -4  10   1    1.78    1.60
   4  10  -1    1.56    1.59
  -3 -10   1   17.95    3.94
   3 -10  -1   14.00    2.19
   3 -10  -1    9.99    3.13
  -3 -10   1    8.80    2.78
   3 -10  -1   12.10    2.45
  -3 -10   1   13.10    3.34
  -3  10   1   13.62    2.99
   3  10  -1    9.87    2.66
  -3  10   1    9.53    2.03
   3  10  -1   14.49    2.81
   3  10  -1   10.57    3.22
  -3  10   1   10.94    2.67
  -2 -10   1    0.65    1.54
  -2 -10   1    3.42    2.10
   2 -10  -1    1.15    0.88
   2 -10  -1   -1.92    1.65
  -2 -10   1    0.11    1.88
  -2  10   1    1.28    1.85
   2  10  -1    1.92    1.59
   2  10  -1    2.04    1.80
  -2  10   1    2.84    0.92
  -2  10   1    2.17    1.89
   2  10  -1    2.27    1.99
   1 -10  -1   19.71    3.98
  -1 -10   1   12.62    1.15
  -1 -10   1   14.69    3.28
   1 -10  -1   15.09    2.69
  -1 -10   1   14.51    3.33
   1 -10  -1   15.07    2.09
   1 -10  -1   14.82    1.38
  -1 -10   1   11.07    2.35
   1  10  -1    8.42    2.37
  -1  10   1   13.06    3.08
   1  10  -1   14.76    2.60
   1  10  -1   15.51    3.65
  -1  10   1    9.74    2.53
  -1  10   1   12.47    1.32
   0 -10  -1    3.87    2.40
   0 -10  -1    3.52    1.74
   0 -10   1    5.67    2.55
   0 -10   1    5.75    1.59
   0 -10   1    7.00    1.26
   0 -10  -1    6.97    1.87
   0  10  -1    8.64    1.34
   0  10   1    7.05    2.46
   0  10  -1    4.12    2.05
   0  10  -1    7.56    1.71
   0  10   1    4.51    1.57
   0  10  -1    5.78    2.60
  -1 -10  -1   18.66    2.98
   1 -10   1   12.88    2.64
   1 -10   1   16.72    3.52
  -1 -10  -1   19.00    3.87
  -1 -10  -1   13.71    2.78
   1 -10   1   15.12    1.98
   1  10   1   14.29    3.14
  -1  10  -1   19.47    1.91
  -1  10  -1   23.57    4.05
   1  10   1   24.91    3.30
   1  10   1   13.04    2.97
  -1  10  -1   17.62    1.97
  -1  10  -1   14.36    3.79
   2 -10   1    1.12    0.64
  -2 -10  -1   -1.58    1.43
  -2 -10  -1    3.52    2.22
   2 -10   1    1.79    2.18
   2 -10   1    2.24    1.18
  -2 -10  -1    5.38    2.04
  -2  10  -1   -1.15    1.32
   2  10   1    2.77    1.81
  -2  10  -1   -0.49    1.64
  -2  10  -1   -1.07    0.98
   2  10   1    0.60    1.46
   2  10   1    1.40    1.61
  -2  10  -1    0.27    0.52
  -3 -10  -1   31.19    4.32
   3 -10   1   32.57    3.91
   3 -10   1   28.79    2.86
  -3 -10  -1   35.87    4.95
  -3 -10  -1   36.41    6.28
   3 -10   1   28.18    4.41
  -3  10  -1   38.38    5.16
   3  10   1   32.52    4.38
   3  10   1   27.55    4.48
   3  10   1   25.55    4.14
  -3  10  -1   23.28    3.66
  -3  10  -1   26.54    2.94
  -4 -10  -1   13.71    3.04
   4 -10   1   20.39    3.08
   4 -10   1   10.82    3.25
   4 -10   1   21.75    3.75
  -4 -10  -1   24.13    4.15
  -4  10  -1   29.57    4.69
   4  10   1   15.84    3.16
   4  10   1   21.37    3.86
  -4  10  -1   18.19    3.15
   4  10   1   25.83    4.16
  -4  10  -1   21.01    3.22
   5 -10   1   14.45    2.82
   5 -10   1   12.12    2.71
  -5 -10  -1   15.38    3.23
  -5 -10  -1   14.30    3.58
   5 -10   1   10.79    3.38
   5  10   1   16.61    3.53
   5  10   1   12.94    3.54
  -5  10  -1   10.29    2.77
   5  10   1   10.76    3.34
  -5  10  -1    9.31    2.65
   4 -11  -1    2.18    2.28
  -4 -11   1   -0.98    2.10
   4 -11  -1    0.34    1.08
   4 -11  -1    1.10    1.69
  -4 -11   1    2.24    1.66
   4  11  -1    2.83    2.31
  -4  11   1    3.03    1.91
  -4  11   1    1.52    1.74
   4  11  -1    0.52    1.59
  -4  11   1   -0.90    1.54
  -3 -11   1    0.97    2.15
  -3 -11   1   -0.01    1.84
   3 -11  -1    2.42    1.20
   3 -11  -1    0.09    2.14
   3  11  -1    1.54    2.09
  -3  11   1    3.47    2.08
   3  11  -1    1.78    1.74
  -3  11   1    1.62    1.73
  -3  11   1    0.48    1.15
   3  11  -1   -0.60    1.49
  -2 -11   1    7.21    2.59
  -2 -11   1    5.69    2.47
  -2 -11   1    7.93    2.99
   2 -11  -1    6.26    2.77
   2 -11  -1    8.23    1.45
   2  11  -1    4.38    2.36
  -2  11   1    9.10    1.25
  -2  11   1    6.41    2.48
  -2  11   1    6.23    2.13
  -2  11   1   12.91    3.18
   2  11  -1   13.30    2.72
   2  11  -1    6.05    2.11
   1 -11  -1    3.54    0.74
  -1 -11   1    2.31    2.01
   1 -11  -1    4.55    1.88
  -1 -11   1    9.58    3.00
   1 -11  -1    6.74    2.80
  -1 -11   1    2.04    1.63
   1 -11  -1    2.66    1.39
  -1  11   1    4.72    0.79
  -1  11   1    4.85    2.22
  -1  11   1    5.41    1.30
   1  11  -1    3.39    2.03
   1  11  -1    2.03    1.82
   1  11  -1    4.09    1.61
  -1  11   1    3.58    2.03
   0 -11  -1    1.35    1.51
   0 -11  -1    5.46    2.56
   0 -11   1    5.23    1.02
   0 -11  -1    3.41    1.76
   0 -11   1    7.03    2.87
   0 -11   1    2.16    1.57
   0  11   1    1.28    1.83
   0  11  -1    6.80    2.88
   0  11   1    5.31    1.43
   0  11  -1    4.29    2.00
   0  11   1    5.75    2.44
   0  11  -1    6.66    1.67
   0  11  -1    5.05    1.03
  -1 -11  -1    5.71    2.66
   1 -11   1    1.95    2.01
   1 -11   1    4.54    1.73
  -1 -11  -1    2.96    1.84
   1 -11   1    4.38    2.72
  -1 -11  -1    4.74    2.11
   1  11   1    6.08    2.30
  -1  11  -1    5.40    2.22
   1  11   1    6.12    2.49
  -1  11  -1    2.86    1.75
  -1  11  -1    3.97    1.20
  -1  11  -1    5.50    1.28
   1  11   1    9.12    2.11
  -2 -11  -1    4.27    2.43
  -2 -11  -1    2.69    2.10
   2 -11   1    1.03    2.02
   2 -11   1    5.27    1.45
  -2 -11  -1    0.78    1.99
   2  11   1    2.47    1.66
  -2  11  -1    5.79    1.56
   2  11   1    4.19    2.38
   2  11   1    3.11    1.88
  -2  11  -1    2.81    2.14
  -2  11  -1    0.53    1.79
   3 -11   1    5.87    1.68
   3 -11   1    2.04    2.62
   3 -11   1    3.13    2.17
  -3 -11  -1    6.84    2.77
   3  11   1    6.04    2.36
  -3  11  -1    6.18    2.45
   3  11   1    5.61    2.37
   3  11   1    4.32    2.73
  -3  11  -1    1.93    1.43
  -3  11  -1    4.43    2.14
  11   0  -2    2.35    1.95
 -11   0   2    1.31    1.84
  11   0  -2   -1.66    1.73
  11   0  -2    2.15    1.81
 -11   0   2    2.58    2.10
 -11   0   2   -0.43    2.00
  10   0  -2    6.82    2.33
 -10   0   2    6.05    2.72
 -10   0   2   14.17    3.53
  10   0  -2    6.61    2.48
  10   0  -2    9.53    2.65
 -10   0   2    7.44    2.66
 -10   0   2    5.86    2.44
  -9   0   2   10.26    2.60
  -9   0   2   10.75    2.54
   9   0  -2   16.12    3.09
   9   0  -2    6.73    1.95
  -9   0   2   12.07    3.12
   9   0  -2    9.93    2.79
  -9   0   2   12.98    3.30
   9   0  -2    9.57    2.51
  -8   0   2   20.22    3.05
   8   0  -2   15.44    2.79
   8   0  -2    9.36    2.69
   8   0  -2   15.62    2.84
  -8   0   2   17.60    3.10
  -8   0   2   18.09    3.18
  -8   0   2   13.02    2.43
  -8   0   2   21.50    3.36
  -7   0   2    2.35    1.46
   7   0  -2    1.45    1.48
   7   0  -2    4.04    1.66
  -7   0   2    1.27    1.46
  -7   0   2    0.94    1.26
  -7   0   2    4.46    1.84
   7   0  -2    2.35    1.45
   7   0  -2    1.51    1.02
  -7   0   2    2.11    1.40
  -6   0   2   44.84    3.26
   6   0  -2   49.79    3.39
   6   0  -2   41.31    3.27
   6   0  -2   46.74    3.10
  -6   0   2   45.28    3.32
  -6   0   2   50.84    3.66
  -6   0   2   47.10    3.37
   6   0  -2   52.80    3.47
   6   0  -2   46.09    3.14
  -6   0   2   52.70    3.48
   5   0  -2    9.78    1.76
   5   0  -2    6.56    1.63
  -5   0   2    7.13    1.74
  -5   0   2    8.58    1.99
   5   0  -2    5.98    1.62
  -5   0   2    4.97    1.56
  -5   0   2    5.38    1.34
   5   0  -2    5.71    1.30
   5   0  -2   11.84    2.09
  -4   0   2   -1.51    0.66
  -4   0   2    0.12    1.07
   4   0  -2    0.08    1.01
  -4   0   2    0.22    0.97
   4   0  -2    1.23    0.85
   4   0  -2    0.67    1.02
   4   0  -2    0.92    0.90
  -4   0   2    0.13    0.99
   4   0  -2    1.30    1.20
  -4   0   2   -0.01    1.11
   3   0  -2   36.32    2.33
  -3   0   2   38.72    2.34
   3   0  -2   36.60    1.96
  -3   0   2   37.81    2.07
  -3   0   2   35.97    2.19
   3   0  -2   34.30    1.95
  -3   0   2   37.54    2.45
   3   0  -2   35.45    2.23
  -3   0   2   37.19    2.07
   2   0  -2   29.89    1.86
   2   0  -2   30.35    1.51
   2   0  -2   28.17    1.82
  -2   0   2   29.77    1.54
  -2   0   2   28.75    1.82
   2   0  -2   27.76    1.46
  -2   0   2   29.45    1.88
  -2   0   2   32.53    2.00
   2   0  -2   27.73    1.79
  -2   0   2   32.45    1.59
   1   0  -2   72.70    2.00
  -1   0   2   71.38    2.03
   1   0  -2   71.95    2.54
  -1   0   2   73.08    2.53
  -1   0   2   73.62    2.08
  -1   0   2   70.55    2.36
   1   0  -2   71.81    2.00
   1   0  -2   73.64    2.40
  -1   0   2   70.67    2.45
   0   0   2    0.33    0.58
   0   0  -2    1.78    0.65
   0   0  -2    0.37    0.43
   0   0   2   -0.13    0.30
   0   0  -2   -0.08    0.37
   0   0   2    1.18    0.62
   0   0   2    0.41    0.70
   0   0   2    0.44    0.48
   0   0  -2    0.57    0.48
  -1   0  -2  515.93   10.56
   1   0   2  520.00    9.51
  -1   0  -2  529.84   10.74
   1   0   2  517.46   10.57
  -1   0  -2  520.15    9.52
   1   0   2  519.44   10.80
  -1   0  -2  541.47   10.81
   1   0   2  503.45   10.74
   1   0   2  525.91   10.71
  -1   0  -2  535.09   10.81
  -2   0  -2  575.85   12.34
  -2   0  -2  565.63   11.86
  -2   0  -2  568.64   11.03
  -2   0  -2  575.86   11.03
  -2   0  -2  564.77   11.88
   2   0   2  543.61   12.20
   2   0   2  594.49   12.42
   2   0   2  576.92   11.94
   2   0   2  567.43   11.95
  -3   0  -2   69.28    3.41
  -3   0  -2   66.50    2.60
   3   0   2   71.86    3.21
  -3   0  -2   70.12    2.64
  -3   0  -2   69.80    3.42
  -3   0  -2   80.46    3.21
  -3   0  -2   67.90    3.05
   3   0   2   74.01    3.20
   3   0   2   72.08    3.46
   3   0   2   73.05    3.46
  -4   0  -2  294.30    8.48
   4   0   2  291.83    7.87
  -4   0  -2  275.11    7.76
  -4   0  -2  288.14    7.77
  -4   0  -2  285.91    7.32
  -4   0  -2  287.15    7.36
  -4   0  -2  284.52    8.46
   4   0   2  281.40    8.36
   4   0   2  298.64    8.56
   4   0   2  289.33    7.90
   5   0   2  122.79    5.45
   5   0   2  124.98    5.53
  -5   0  -2  126.16    4.72
  -5   0  -2  130.19    5.67
  -5   0  -2  132.32    4.79
  -5   0  -2  134.19    5.26
   5   0   2  127.85    5.06
   5   0   2  124.70    5.13
  -5   0  -2  131.17    5.68
  -5   0  -2  127.64    5.58
  -6   0  -2   42.70    3.16
   6   0   2   48.46    3.43
  -6   0  -2   44.50    3.65
  -6   0  -2   41.76    3.58
   6   0   2   47.73    3.76
  -6   0  -2   52.28    3.52
  -6   0  -2   48.59    3.12
   6   0   2   48.73    3.72
  -6   0  -2   49.99    3.77
   6   0   2   47.70    3.40
   7   0   2   67.68    4.69
  -7   0  -2   68.28    4.49
  -7   0  -2   76.10    4.99
   7   0   2   69.85    4.47
  -7   0  -2   72.75    4.25
  -7   0  -2   77.99    5.08
  -7   0  -2   71.35    4.12
   7   0   2   70.15    4.43
  -7   0  -2   67.96    4.19
   7   0   2   64.13    4.59
  -8   0  -2   21.03    3.68
   8   0   2    7.84    2.01
  -8   0  -2   18.52    3.00
  -8   0  -2   10.05    2.41
  -8   0  -2   15.06    3.04
  -8   0  -2    9.83    2.32
  -8   0  -2   12.30    2.87
   8   0   2   10.71    2.60
   8   0   2   12.35    2.57
   8   0   2    9.26    2.75
   9   0   2   15.96    3.06
   9   0   2   15.67    3.20
  -9   0  -2   21.37    4.03
  -9   0  -2   13.91    2.96
   9   0   2   18.16    3.56
   9   0   2   21.32    3.89
  -9   0  -2   15.94    3.20
  -9   0  -2   14.03    3.30
  -9   0  -2   19.68    3.51
  10   0   2    6.33    2.56
  10   0   2    4.19    1.99
 -10   0  -2    3.58    1.86
 -10   0  -2    4.33    1.95
 -10   0  -2    5.97    2.75
 -10   0  -2    6.33    3.03
  10   0   2    2.67    1.94
 -11   0  -2    1.58    2.10
  11   0   2    1.83    1.70
 -11   0  -2    4.98    2.52
  11   0   2   -1.35    2.40
  11   0   2    3.89    2.24
 -11   0  -2    2.63    2.15
  11  -1  -2    4.09    1.92
 -11  -1   2    7.06    2.93
 -11  -1   2    1.47    1.70
  11  -1  -2    3.86    2.03
 -11  -1   2    2.93    2.45
  11  -1  -2   10.18    3.02
 -11   1   2    3.80    2.35
 -11   1   2    5.31    2.54
  11   1  -2    5.89    2.74
  11   1  -2    5.25    2.19
  11   1  -2    6.14    2.51
 -11   1   2    5.61    2.68
  10  -1  -2   11.45    2.79
  10  -1  -2    8.87    2.80
 -10  -1   2    8.76    2.91
 -10  -1   2    6.69    2.09
  10  -1  -2    8.42    2.26
  10   1  -2    8.88    3.72
  10   1  -2    8.87    2.95
 -10   1   2    3.96    2.33
 -10   1   2    6.61    2.45
 -10   1   2    6.41    2.28
  10   1  -2    7.61    2.62
 -10   1   2    7.36    2.76
   9  -1  -2    4.64    2.00
   9  -1  -2    7.61    2.27
  -9  -1   2    5.79    2.35
  -9  -1   2    6.53    2.25
  -9  -1   2    9.54    2.65
   9  -1  -2    6.52    2.32
  -9  -1   2    7.14    2.84
  -9  -1   2    7.50    2.19
  -9   1   2    9.68    2.56
   9   1  -2    4.16    1.99
   9   1  -2    7.38    2.29
   9   1  -2    7.85    2.34
  -9   1   2    5.89    2.36
   9   1  -2    5.80    2.09
  -9   1   2    8.69    2.71
  -9   1   2    7.17    2.80
  -9   1   2    5.74    2.32
  -8  -1   2   26.56    3.79
   8  -1  -2   23.71    3.23
  -8  -1   2   19.31    3.14
   8  -1  -2   22.62    2.74
  -8  -1   2   25.13    3.69
  -8  -1   2   28.49    3.64
   8  -1  -2   25.89    3.33
  -8  -1   2   19.75    3.08
   8  -1  -2   24.01    3.43
   8   1  -2   24.69    3.47
  -8   1   2   26.02    3.54
  -8   1   2   22.09    3.26
   8   1  -2   24.38    3.49
  -8   1   2   27.89    3.55
  -8   1   2   28.02    3.22
   8   1  -2   29.67    3.19
  -8   1   2   22.58    3.50
  -8   1   2   24.74    3.47
   8   1  -2   24.61    3.33
  -7  -1   2   24.26    2.90
   7  -1  -2   26.65    2.66
  -7  -1   2   21.96    3.22
   7  -1  -2   20.83    2.84
  -7  -1   2   24.86    3.12
   7  -1  -2   22.84    3.25
  -7  -1   2   30.78    3.78
   7  -1  -2   21.26    2.42
  -7  -1   2   26.42    3.62
   7   1  -2   19.12    2.80
  -7   1   2   24.64    2.73
   7   1  -2   23.43    3.07
  -7   1   2   27.48    3.47
   7   1  -2   24.85    2.75
   7   1  -2   22.51    3.23
  -7   1   2   19.08    3.10
  -7   1   2   28.21    3.68
  -7   1   2   27.12    2.90
  -7   1   2   28.22    2.90
   7   1  -2   24.67    2.79
   6  -1  -2   33.24    2.65
  -6  -1   2   33.61    3.11
  -6  -1   2   35.98    3.19
  -6  -1   2   33.36    2.97
  -6  -1   2   34.84    3.06
  -6  -1   2   36.38    2.97
   6  -1  -2   27.75    2.76
   6  -1  -2   35.90    2.74
   6  -1  -2   34.67    2.63
   6   1  -2   26.59    2.71
  -6   1   2   36.91    3.16
  -6   1   2   34.56    3.01
  -6   1   2   39.05    3.42
   6   1  -2   35.22    2.93
  -6   1   2   37.79    3.21
  -6   1   2   35.37    2.85
   6   1  -2   31.19    2.80
   6   1  -2   36.08    3.05
  -6   1   2   33.31    2.83
   6   1  -2   35.92    2.90
  -5  -1   2   10.31    2.00
   5  -1  -2    8.36    1.56
  -5  -1   2    9.72    2.05
   5  -1  -2    7.26    1.51
  -5  -1   2   10.13    2.05
   5  -1  -2    8.24    1.44
   5  -1  -2    5.57    1.58
  -5  -1   2    5.45    1.53
  -5  -1   2    5.62    1.35
  -5   1   2    7.38    1.49
   5   1  -2    9.77    1.88
  -5   1   2    6.66    1.58
   5   1  -2   12.18    2.19
   5   1  -2    9.83    1.63
  -5   1   2    6.47    1.41
  -5   1   2    8.58    1.86
  -5   1   2    9.01    1.87
   4  -1  -2   14.02    1.56
   4  -1  -2   14.98    1.84
   4  -1  -2   13.66    1.65
   4  -1  -2   11.70    1.84
  -4  -1   2   16.16    2.24
  -4  -1   2   13.36    1.91
  -4  -1   2   13.76    1.89
  -4  -1   2   15.33    2.18
  -4  -1   2    9.96    1.54
   4   1  -2    9.32    2.11
   4   1  -2   11.04    1.67
   4   1  -2   13.43    1.98
   4   1  -2   14.26    1.90
  -4   1   2   11.91    1.51
  -4   1   2   13.27    2.13
   4   1  -2   11.76    1.92
  -4   1   2   12.21    1.94
  -4   1   2   12.40    1.50
  -4   1   2   15.68    1.94
   3  -1  -2   26.90    1.51
   3  -1  -2   24.47    2.06
   3  -1  -2   25.01    1.81
  -3  -1   2   26.61    2.12
  -3  -1   2   23.75    1.84
   3  -1  -2   24.62    1.51
  -3  -1   2   23.83    1.95
  -3  -1   2   29.45    2.20
  -3  -1   2   27.56    2.08
  -3   1   2   27.84    1.66
   3   1  -2   26.50    2.15
  -3   1   2   24.57    1.59
  -3   1   2   26.99    2.22
  -3   1   2   25.03    1.98
  -3   1   2   25.69    1.82
   3   1  -2   26.49    1.95
   3   1  -2   25.81    1.92
   3   1  -2   23.28    2.08
  -2  -1   2  673.90   14.18
   2  -1  -2  689.10   12.71
   2  -1  -2  695.48   13.77
   2  -1  -2  704.61   14.03
  -2  -1   2  679.95   14.00
  -2  -1   2  681.25   14.21
  -2  -1   2  695.31   13.94
   2  -1  -2  695.16   12.72
  -2   1   2  679.06   13.71
  -2   1   2  694.37   12.96
   2   1  -2  689.92   13.96
   2   1  -2  694.13   14.29
  -2   1   2  675.10   14.11
  -2   1   2  697.82   14.23
  -2   1   2  694.78   14.01
  -1  -1   2  472.40    9.90
  -1  -1   2  467.55    9.71
   1  -1  -2  459.32    9.63
  -1  -1   2  470.58    9.81
  -1   1   2  470.53    9.55
  -1   1   2  478.03    9.63
   1   1  -2  452.95    9.86
  -1   1   2  471.01    9.65
   1   1  -2  463.73    9.68
   1   1  -2  471.70    9.80
   1   1  -2  487.43    9.82
   0  -1  -2  536.97   10.02
   0  -1  -2  525.27   10.29
   0  -1  -2  515.59   10.79
   0  -1   2  529.99   10.87
   0  -1   2  537.68   10.92
   0  -1   2  544.38   10.70
   0  -1   2  538.04   10.48
   0  -1  -2  528.12   10.10
   0   1  -2  528.03   10.88
   0   1   2  545.48   10.13
   0   1  -2  512.31   10.42
   0   1   2  531.35   10.08
   0   1   2  546.74   10.33
   0   1   2  524.99   10.82
   0   1  -2  527.63   10.84
   0   1  -2  519.10   10.64
   1  -1   2   69.84    2.37
   1  -1   2   67.28    2.23
  -1  -1  -2   67.49    1.77
   1  -1   2   72.39    2.83
   1  -1   2   72.73    2.73
  -1  -1  -2   72.15    2.76
  -1  -1  -2   68.80    2.54
  -1  -1  -2   71.55    2.27
   1  -1   2   73.29    2.89
   1   1   2   72.41    2.29
   1   1   2   72.10    2.60
  -1   1  -2   66.21    2.75
   1   1   2   73.70    2.80
   1   1   2   74.28    2.62
  -1   1  -2   68.53    2.68
  -1   1  -2   67.01    2.24
   1   1   2   72.27    1.79
   2  -1   2  965.88   18.39
  -2  -1  -2  955.07   18.43
  -2  -1  -2  978.71   19.27
   2  -1   2  958.43   18.43
  -2  -1  -2  940.75   19.19
   2  -1   2  941.28   19.31
  -2  -1  -2  952.46   17.86
  -2   1  -2  937.05   19.34
   2   1   2  975.83   19.33
   2   1   2  973.65   19.33
   2   1   2  951.39   18.46
   2   1   2  962.35   17.86
  -2   1  -2  979.64   18.40
  -2   1  -2 1000.00   19.52
  -2   1  -2  965.76   18.43
  -2   1  -2  921.15   18.92
  -3  -1  -2   98.56    4.05
  -3  -1  -2   91.28    3.78
   3  -1   2   92.28    3.31
   3  -1   2   92.31    3.76
  -3  -1  -2   96.05    4.03
   3  -1   2   92.64    3.95
  -3  -1  -2   86.62    2.99
  -3  -1  -2   90.93    3.39
   3  -1   2   89.56    3.93
  -3   1  -2   92.36    3.30
  -3   1  -2   88.05    3.92
  -3   1  -2   87.79    3.71
   3   1   2   86.78    3.37
  -3   1  -2   91.90    3.23
   3   1   2   88.32    3.89
   3   1   2   91.18    3.81
   3   1   2   88.82    2.99
   3   1   2   89.24    3.91
  -3   1  -2   92.09    3.99
  -4  -1  -2  684.42   15.81
   4  -1   2  681.56   14.51
   4  -1   2  669.59   15.26
  -4  -1  -2  661.61   14.66
   4  -1   2  655.68   15.54
  -4  -1  -2  699.04   14.38
  -4  -1  -2  662.25   15.73
   4  -1   2  695.27   15.74
  -4  -1  -2  697.14   15.35
  -4   1  -2  692.16   15.77
  -4   1  -2  672.62   14.56
   4   1   2  666.56   14.19
  -4   1  -2  693.62   15.76
  -4   1  -2  679.55   14.58
   4   1   2  664.88   15.71
   4   1   2  658.81   15.27
   4   1   2  680.10   15.80
  -4   1  -2  668.04   14.41
   4   1   2  700.08   14.87
  -5  -1  -2   61.90    3.96
  -5  -1  -2   63.80    3.23
   5  -1   2   60.00    3.80
  -5  -1  -2   58.49    3.48
  -5  -1  -2   56.96    3.84
   5  -1   2   60.56    3.24
   5  -1   2   62.28    3.72
  -5  -1  -2   58.46    3.40
   5  -1   2   55.18    3.69
  -5   1  -2   65.55    3.39
  -5   1  -2   56.33    3.74
   5   1   2   62.71    3.77
  -5   1  -2   65.43    3.39
  -5   1  -2   54.27    3.74
   5   1   2   55.82    3.01
   5   1   2   57.60    3.81
  -5   1  -2   63.51    3.75
  -5   1  -2   60.14    3.15
   6  -1   2   15.60    2.33
  -6  -1  -2   16.81    2.91
  -6  -1  -2   11.81    2.20
   6  -1   2   14.37    2.43
   6  -1   2   21.96    3.29
   6  -1   2   15.48    2.86
  -6  -1  -2   13.85    2.09
  -6  -1  -2   12.14    2.49
  -6  -1  -2   15.87    2.40
   6   1   2   17.34    3.13
  -6   1  -2   16.35    2.89
  -6   1  -2   12.71    2.64
  -6   1  -2   20.99    2.97
   6   1   2   15.71    2.72
  -6   1  -2   14.11    2.30
  -6   1  -2   15.17    2.22
   6   1   2   14.93    2.80
   6   1   2   17.40    2.43
  -6   1  -2   14.32    2.24
   7  -1   2   55.03    4.22
  -7  -1  -2   60.83    4.62
  -7  -1  -2   52.32    3.94
  -7  -1  -2   54.60    4.44
   7  -1   2   50.20    4.00
   7  -1   2   55.28    4.25
  -7  -1  -2   57.37    4.03
   7  -1   2   54.05    3.74
  -7  -1  -2   51.33    3.61
  -7   1  -2   54.44    3.56
   7   1   2   52.27    4.26
   7   1   2   46.82    4.14
   7   1   2   57.50    3.96
  -7   1  -2   60.05    4.51
   7   1   2   51.36    4.10
  -7   1  -2   53.92    3.74
  -7   1  -2   55.93    4.39
  -7   1  -2   55.27    3.81
  -7   1  -2   54.68    4.21
  -8  -1  -2    5.35    2.04
  -8  -1  -2    3.85    1.69
  -8  -1  -2    2.20    1.68
   8  -1   2    4.44    2.06
  -8  -1  -2    7.63    2.56
   8  -1   2    3.61    2.03
  -8  -1  -2    3.46    1.65
   8  -1   2    1.75    1.85
   8  -1   2    2.96    1.68
   8   1   2    2.48    1.54
   8   1   2    2.17    1.95
   8   1   2    5.38    2.33
  -8   1  -2    4.94    1.91
  -8   1  -2    3.46    2.03
  -8   1  -2    4.96    1.91
  -8   1  -2    4.28    1.62
  -8   1  -2    4.25    2.14
   8   1   2    3.05    1.74
  -8   1  -2    4.87    2.23
   9  -1   2    0.25    1.69
  -9  -1  -2    4.14    2.53
   9  -1   2    2.84    2.05
  -9  -1  -2    1.74    1.80
   9  -1   2    2.37    1.95
  -9  -1  -2    1.98    1.49
   9  -1   2    4.82    2.23
  -9  -1  -2    4.30    2.39
  -9  -1  -2    0.65    1.71
   9   1   2    2.71    1.94
  -9   1  -2    2.79    1.75
  -9   1  -2   -0.49    1.71
   9   1   2    0.37    2.76
   9   1   2    3.66    2.30
  -9   1  -2    4.02    1.89
  -9   1  -2    2.09    1.79
   9   1   2    3.41    2.06
  -9   1  -2    1.38    1.56
 -10  -1  -2   -0.10    1.52
 -10  -1  -2   -0.21    1.68
  10  -1   2    0.09    1.57
 -10  -1  -2    3.56    2.13
 -10  -1  -2    4.56    2.58
  10  -1   2    2.47    2.07
  10  -1   2    0.65    1.31
  10   1   2    4.25    2.30
 -10   1  -2   -0.31    1.99
 -10   1  -2    4.91    2.39
 -10   1  -2   -1.37    1.60
  10   1   2    4.72    2.40
  10   1   2   -0.12    1.41
 -10   1  -2    1.84    1.88
  11  -1   2    1.44    1.94
 -11  -1  -2   -0.72    1.96
 -11  -1  -2    0.67    2.21
  11  -1   2    3.72    2.01
  11  -1   2   -2.25    1.57
 -11   1  -2    1.53    1.96
 -11   1  -2    6.16    2.78
  11   1   2    0.52    1.73
  11   1   2    1.10    1.85
 -11   1  -2    1.91    2.21
  11   1   2   -1.37    1.58
  11  -2  -2    4.48    1.89
 -11  -2   2    1.99    2.21
  11  -2  -2    3.91    2.10
  11  -2  -2    7.24    2.41
 -11  -2   2    6.84    2.84
 -11  -2   2    6.41    2.82
 -11   2   2    1.99    2.12
 -11   2   2    5.02    2.32
  11   2  -2    7.06    2.80
 -11   2   2    6.22    2.33
 -11   2   2    0.88    2.11
  11   2  -2    4.43    2.46
  11   2  -2    2.41    2.21
 -10  -2   2   12.49    3.22
  10  -2  -2    9.42    2.32
 -10  -2   2    7.46    2.59
  10  -2  -2    8.98    2.45
  10  -2  -2   10.88    3.01
 -10  -2   2    9.50    2.86
 -10   2   2    9.68    3.07
 -10   2   2   14.83    3.38
  10   2  -2    8.20    2.67
 -10   2   2    8.79    2.48
  10   2  -2    8.39    2.48
 -10   2   2    6.24    2.17
  10   2  -2    6.56    2.57
  -9  -2   2    3.89    2.28
  -9  -2   2    7.45    2.34
  -9  -2   2    3.29    2.19
   9  -2  -2    4.65    1.96
  -9  -2   2    1.13    2.39
   9  -2  -2    1.35    1.85
   9  -2  -2    3.41    1.80
  -9  -2   2    4.45    2.00
  -9   2   2    2.57    1.88
   9   2  -2    0.68    1.29
  -9   2   2    2.87    1.83
  -9   2   2    3.45    2.11
   9   2  -2    8.95    3.94
   9   2  -2    6.95    2.39
  -9   2   2    0.39    1.73
   9   2  -2    3.81    2.24
   9   2  -2    5.61    2.00
  -8  -2   2    1.66    1.67
  -8  -2   2    4.08    2.57
   8  -2  -2    0.61    1.09
  -8  -2   2    4.94    2.00
   8  -2  -2    3.88    2.01
   8  -2  -2    3.50    1.65
  -8  -2   2    2.09    1.47
  -8  -2   2    1.82    1.91
   8  -2  -2    2.91    1.45
   8   2  -2    2.56    1.92
   8   2  -2    3.70    1.74
  -8   2   2    2.98    1.79
  -8   2   2    0.49    1.49
   8   2  -2    4.15    1.76
   8   2  -2    1.92    1.51
   8   2  -2   -1.82    1.50
  -8   2   2    2.12    1.63
  -8   2   2    2.81    1.95
  -8   2   2    1.76    1.44
  -8   2   2    3.13    1.77
  -7  -2   2    5.82    1.87
  -7  -2   2   11.66    2.55
  -7  -2   2    6.98    2.27
   7  -2  -2    6.65    1.76
   7  -2  -2    9.16    1.86
   7  -2  -2    4.73    1.84
  -7  -2   2    7.76    2.09
  -7  -2   2    8.44    2.08
   7  -2  -2    6.16    1.87
  -7   2   2    7.54    1.86
  -7   2   2    4.74    1.63
   7   2  -2    5.68    1.84
  -7   2   2    4.18    1.78
  -7   2   2    8.01    2.21
   7   2  -2    3.20    1.84
   7   2  -2    6.75    2.00
  -7   2   2    7.49    1.96
   7   2  -2    4.48    1.71
   7   2  -2    3.79    1.82
  -7   2   2    7.84    2.33
  -6  -2   2   14.09    2.61
   6  -2  -2   12.71    1.89
  -6  -2   2   19.27    2.91
   6  -2  -2   14.71    2.43
   6  -2  -2   12.10    1.96
  -6  -2   2   14.70    2.22
   6  -2  -2   14.35    2.08
  -6  -2   2   18.60    2.90
  -6  -2   2   12.38    2.41
  -6   2   2   13.84    2.17
   6   2  -2   16.41    2.65
  -6   2   2   16.89    2.39
   6   2  -2   21.23    3.09
  -6   2   2   12.14    1.91
   6   2  -2   13.97    2.47
   6   2  -2   14.90    2.47
  -6   2   2   11.73    2.25
   6   2  -2    9.91    1.87
  -6   2   2   14.15    2.45
  -6   2   2   13.80    2.56
   5  -2  -2   55.98    2.86
   5  -2  -2   54.39    2.83
   5  -2  -2   56.02    3.46
  -5  -2   2   56.35    3.23
  -5  -2   2   60.98    3.68
  -5  -2   2   50.46    3.49
  -5  -2   2   53.46    3.67
   5  -2  -2   56.40    2.85
  -5  -2   2   53.29    3.54
  -5   2   2   50.19    2.96
  -5   2   2   51.90    2.81
   5   2  -2   57.45    3.26
   5   2  -2   54.66    3.45
  -5   2   2   51.03    3.47
  -5   2   2   58.87    3.13
   5   2  -2   59.01    3.71
   5   2  -2   55.12    3.44
   5   2  -2   55.55    3.53
  -5   2   2   49.15    3.39
  -5   2   2   52.01    3.37
   4  -2  -2   23.78    1.71
   4  -2  -2   24.69    1.79
  -4  -2   2   27.38    3.29
  -4  -2   2   22.34    2.28
   4  -2  -2   26.99    2.30
  -4  -2   2   22.67    2.01
  -4  -2   2   25.43    2.48
   4   2  -2   22.26    2.46
   4   2  -2   23.97    2.12
  -4   2   2   21.67    1.82
   4   2  -2   25.77    2.33
   4   2  -2   21.83    2.28
   4   2  -2   20.42    2.25
  -4   2   2   23.92    1.76
  -4   2   2   22.55    1.83
  -4   2   2   24.73    2.67
  -4   2   2   23.90    2.33
   3  -2  -2  132.29    4.51
   3  -2  -2  129.78    3.54
  -3  -2   2  132.89    4.81
  -3  -2   2  135.59    4.83
   3  -2  -2  131.86    3.55
  -3  -2   2  131.26    4.85
   3  -2  -2  133.46    3.94
  -3  -2   2  137.16    4.93
  -3  -2   2  135.41    4.33
  -3   2   2  138.22    3.85
   3   2  -2  134.30    4.86
  -3   2   2  137.06    4.55
  -3   2   2  135.52    3.92
  -3   2   2  147.00    5.02
   3   2  -2  133.45    4.78
   3   2  -2  132.19    4.72
   3   2  -2  133.02    4.79
  -3   2   2  133.11    3.82
  -2  -2   2   48.31    2.26
   2  -2  -2   48.67    1.36
  -2  -2   2   48.00    2.26
  -2  -2   2   46.92    2.58
   2  -2  -2   52.17    2.38
   2  -2  -2   43.38    2.50
  -2  -2   2   45.21    2.55
   2  -2  -2   49.58    2.06
   2  -2  -2   49.20    1.36
  -2  -2   2   47.53    2.64
  -2  -2   2   45.36    2.54
   2   2  -2   43.47    2.54
  -2   2   2   45.55    2.48
  -2   2   2   46.19    2.28
   2   2  -2   48.08    2.61
  -2   2   2   44.93    1.63
   2   2  -2   45.50    2.51
   2   2  -2   46.47    2.57
  -2   2   2   45.44    1.63
  -2   2   2   47.54    2.02
   1  -2  -2  122.34    3.39
  -1  -2   2  118.13    3.82
  -1  -2   2  117.01    3.56
  -1  -2   2  124.69    4.10
  -1  -2   2  127.28    4.11
   1  -2  -2  122.05    3.82
  -1  -2   2  122.37    4.04
  -1   2   2  120.87    3.49
  -1   2   2  122.68    3.52
  -1   2   2  124.28    2.78
   1   2  -2  121.58    4.00
   1   2  -2  123.31    4.07
   1   2  -2  118.12    4.03
   1   2  -2  127.93    3.64
  -1   2   2  118.58    3.74
  -1   2   2  124.27    2.79
   1   2  -2  126.86    3.91
  -1   2   2  123.54    3.39
   0  -2   2  410.83    9.14
   0  -2  -2  399.90    8.72
   0  -2   2  398.80    8.83
   0  -2   2  382.45    9.04
   0  -2   2  396.52    8.43
   0  -2  -2  400.18    7.95
   0  -2  -2  411.02    7.97
   0  -2  -2  387.71    8.39
   0  -2   2  390.00    8.55
   0   2  -2  394.34    8.77
   0   2   2  395.25    7.79
   0   2  -2  389.26    9.06
   0   2  -2  400.59    8.59
   0   2   2  393.02    7.79
   0   2   2  402.08    8.09
   0   2  -2  395.81    8.40
   0   2  -2  386.15    9.05
   0   2   2  403.15    8.11
   0   2   2  379.12    8.60
   0   2   2  395.05    8.40
  -1  -2  -2   11.32    1.40
   1  -2   2   10.91    1.06
  -1  -2  -2    7.45    0.95
  -1  -2  -2    9.23    0.83
   1  -2   2    9.52    1.53
   1  -2   2   11.03    1.49
  -1  -2  -2   10.90    1.17
   1  -2   2    9.77    1.55
  -1  -2  -2    9.86    1.53
   1  -2   2    7.95    1.36
   1   2   2   11.07    1.42
   1   2   2    9.78    1.13
  -1   2  -2   12.61    1.47
   1   2   2   10.48    0.84
   1   2   2   11.72    1.61
  -1   2  -2   11.36    1.06
  -1   2  -2    9.60    1.48
  -1   2  -2    7.36    1.14
   1   2   2   11.63    1.38
  -1   2  -2   11.49    1.48
  -2  -2  -2   82.95    3.42
   2  -2   2   84.24    3.49
   2  -2   2   81.60    2.57
  -2  -2  -2   80.40    2.80
   2  -2   2   87.26    3.69
   2  -2   2   82.03    3.18
  -2  -2  -2   87.97    2.67
  -2  -2  -2   82.48    3.50
  -2  -2  -2   77.14    3.37
   2  -2   2   84.93    3.63
  -2   2  -2   83.15    3.41
   2   2   2   85.77    2.81
   2   2   2   81.26    3.60
  -2   2  -2   84.24    3.22
   2   2   2   84.87    3.50
  -2   2  -2   86.71    3.68
   2   2   2   85.19    2.65
   2   2   2   87.03    3.55
  -3  -2  -2    7.73    1.52
  -3  -2  -2    7.44    1.18
  -3  -2  -2   11.92    1.94
   3  -2   2    8.78    1.69
   3  -2   2    9.88    1.67
   3  -2   2    9.43    1.74
  -3  -2  -2    8.25    1.73
   3  -2   2   11.29    1.30
  -3  -2  -2    8.34    1.26
   3  -2   2   12.09    1.92
   3   2   2    8.73    1.26
   3   2   2    9.26    1.81
  -3   2  -2    9.92    1.55
   3   2   2   10.17    1.84
  -3   2  -2    8.31    1.66
   3   2   2    5.78    1.22
  -3   2  -2   11.77    2.01
  -3   2  -2    8.28    1.74
  -3   2  -2    9.21    1.17
   3   2   2    9.35    1.26
  -4  -2  -2  357.14    9.86
  -4  -2  -2  341.64    9.64
   4  -2   2  335.54    8.91
   4  -2   2  327.06    9.28
  -4  -2  -2  333.49    8.36
   4  -2   2  347.65    9.60
   4  -2   2  335.65    7.99
  -4  -2  -2  349.17    9.53
   4  -2   2  324.08    9.39
  -4  -2  -2  345.29    8.49
   4   2   2  346.94    8.45
   4   2   2  332.62    9.66
  -4   2  -2  356.94    9.40
  -4   2  -2  340.00    9.66
  -4   2  -2  347.32    9.70
  -4   2  -2  340.00    7.96
  -4   2  -2  323.88    8.73
   4   2   2  344.44    8.41
   4   2   2  334.15    9.66
   5  -2   2  125.62    5.59
   5  -2   2  137.13    5.71
  -5  -2  -2  131.82    5.85
  -5  -2  -2  131.54    5.77
   5  -2   2  125.98    4.44
   5  -2   2  139.14    5.62
  -5  -2  -2  121.75    4.74
  -5  -2  -2  133.38    5.61
  -5  -2  -2  120.06    4.72
   5   2   2  128.29    4.72
   5   2   2  133.76    4.90
  -5   2  -2  121.81    4.29
  -5   2  -2  126.95    5.69
  -5   2  -2  119.06    5.06
   5   2   2  134.41    5.71
   5   2   2  132.21    5.82
   5   2   2  132.84    5.85
  -5   2  -2  123.34    5.33
  -5   2  -2  124.83    5.62
   6  -2   2   85.94    4.88
   6  -2   2   80.58    4.66
  -6  -2  -2   87.37    5.07
  -6  -2  -2   88.40    4.33
  -6  -2  -2   80.16    4.95
   6  -2   2   89.52    4.95
   6  -2   2   88.12    3.97
  -6  -2  -2   89.90    4.93
  -6   2  -2   83.55    4.75
   6   2   2   82.90    5.00
  -6   2  -2   84.26    4.36
  -6   2  -2   88.43    5.02
   6   2   2   91.30    4.24
   6   2   2   88.09    4.31
   6   2   2   85.42    4.98
   6   2   2   87.82    5.12
  -6   2  -2   78.30    4.84
  -6   2  -2   89.70    4.50
  -6   2  -2   87.24    3.84
   7  -2   2   42.58    3.15
   7  -2   2   46.29    3.93
   7  -2   2   39.71    3.68
  -7  -2  -2   46.04    3.90
  -7  -2  -2   43.73    4.14
   7  -2   2   48.38    4.07
  -7  -2  -2   41.87    3.50
  -7  -2  -2   42.99    3.38
  -7   2  -2   41.66    3.92
  -7   2  -2   39.64    3.44
   7   2   2   39.05    3.29
  -7   2  -2   44.06    4.01
  -7   2  -2   40.12    3.87
  -7   2  -2   46.23    3.60
  -7   2  -2   37.83    2.89
   7   2   2   40.99    3.87
   7   2   2   43.80    3.95
   7   2   2   41.81    3.88
   8  -2   2   19.48    2.75
  -8  -2  -2   26.74    4.35
  -8  -2  -2   27.46    3.88
   8  -2   2   25.53    3.70
  -8  -2  -2   20.34    3.13
   8  -2   2   12.41    3.59
  -8  -2  -2   19.55    3.35
  -8  -2  -2   27.08    3.44
   8  -2   2   18.73    3.27
   8   2   2   17.54    3.25
   8   2   2   25.35    3.37
  -8   2  -2   19.63    3.17
  -8   2  -2   21.67    3.20
  -8   2  -2   21.76    2.57
   8   2   2   21.16    3.56
  -8   2  -2   17.29    3.24
  -8   2  -2   18.90    3.34
   8   2   2   27.25    4.11
  -8   2  -2   28.94    4.43
   9  -2   2   10.40    2.99
   9  -2   2   16.45    2.70
  -9  -2  -2    8.72    2.87
  -9  -2  -2   11.62    2.97
  -9  -2  -2    6.78    2.73
  -9  -2  -2   11.57    2.62
   9  -2   2   10.93    4.10
   9  -2   2   10.47    2.87
  -9   2  -2   12.45    3.27
  -9   2  -2   13.94    2.77
   9   2   2   14.00    3.93
  -9   2  -2   10.40    2.33
  -9   2  -2   13.86    2.92
   9   2   2   10.39    4.10
   9   2   2    7.40    2.51
  -9   2  -2   16.05    3.49
   9   2   2   11.27    2.77
  10  -2   2    4.42    2.26
  10  -2   2    3.50    1.81
 -10  -2  -2    1.54    1.63
 -10  -2  -2    1.81    2.01
 -10  -2  -2    2.45    1.90
  10  -2   2    2.17    2.18
 -10  -2  -2    2.72    2.29
 -10   2  -2    5.79    1.95
 -10   2  -2    1.99    2.37
  10   2   2    2.59    2.09
  10   2   2    2.86    2.17
 -10   2  -2    6.93    2.79
  10   2   2    2.35    1.93
  11  -3  -2    5.57    2.69
  11  -3  -2    8.81    2.56
 -11  -3   2    2.46    2.11
 -11  -3   2    4.40    2.82
  11  -3  -2    6.49    2.07
 -11  -3   2    4.78    2.83
  11   3  -2    4.86    2.36
 -11   3   2    8.71    2.85
  11   3  -2    8.15    2.72
 -11   3   2    8.23    2.89
  11   3  -2   10.33    3.17
 -11   3   2    4.37    2.49
 -10  -3   2   13.19    3.50
 -10  -3   2    9.41    3.18
  10  -3  -2   12.29    2.70
  10  -3  -2   13.30    2.56
 -10  -3   2    8.97    2.87
  10  -3  -2    7.82    2.73
 -10   3   2   10.29    2.97
  10   3  -2    8.61    2.75
  10   3  -2    7.34    2.46
 -10   3   2   12.81    3.23
 -10   3   2    5.96    2.16
  10   3  -2    9.56    2.51
 -10   3   2    4.99    2.04
  -9  -3   2   16.33    3.35
   9  -3  -2   15.28    2.52
  -9  -3   2   18.69    3.22
  -9  -3   2   18.91    3.80
   9  -3  -2   15.63    3.28
  -9  -3   2   11.44    2.56
   9  -3  -2   15.76    2.80
   9   3  -2   20.26    3.80
  -9   3   2   11.92    2.57
  -9   3   2   15.74    3.01
  -9   3   2   14.42    2.54
   9   3  -2   13.38    2.95
  -9   3   2   21.43    3.96
   9   3  -2   15.16    3.05
   9   3  -2   12.22    3.41
   8  -3  -2    1.87    1.37
  -8  -3   2    2.73    1.76
  -8  -3   2    3.80    2.18
   8  -3  -2    4.45    1.48
  -8  -3   2    1.10    1.46
   8  -3  -2    0.90    1.18
   8  -3  -2    0.51    1.62
  -8  -3   2   -1.40    2.10
  -8  -3   2    1.93    1.61
   8   3  -2    0.79    1.28
  -8   3   2    0.68    1.28
  -8   3   2    5.33    2.26
   8   3  -2    2.70    1.68
   8   3  -2    2.50    1.92
  -8   3   2   -0.16    1.78
   8   3  -2    0.31    1.53
  -8   3   2   -1.21    1.57
  -8   3   2    0.87    1.46
  -8   3   2    2.06    1.71
   8   3  -2    1.67    1.87
   7  -3  -2   17.17    2.02
  -7  -3   2   23.92    3.69
  -7  -3   2   22.12    3.68
   7  -3  -2   12.42    2.58
   7  -3  -2   22.28    2.78
  -7  -3   2   21.20    3.47
  -7  -3   2   18.02    3.17
  -7  -3   2   22.82    3.03
   7  -3  -2   18.67    2.22
  -7   3   2   17.11    2.99
   7   3  -2   17.51    2.93
  -7   3   2   16.37    2.68
   7   3  -2   27.13    3.25
   7   3  -2   19.61    3.25
   7   3  -2   16.30    2.69
  -7   3   2   20.63    3.11
  -7   3   2   15.58    2.87
  -7   3   2   22.67    2.63
  -7   3   2   19.30    2.24
   7   3  -2   21.48    3.35
  -6  -3   2   21.98    2.28
   6  -3  -2   16.13    2.62
  -6  -3   2   25.73    3.57
   6  -3  -2   17.66    1.81
  -6  -3   2   15.25    2.71
  -6  -3   2   16.16    2.90
   6  -3  -2   16.26    1.91
   6  -3  -2   16.85    1.96
  -6  -3   2   18.07    2.85
   6   3  -2   22.85    3.10
   6   3  -2   22.78    3.36
   6   3  -2   15.73    2.27
  -6   3   2   22.80    3.02
  -6   3   2   19.31    2.25
  -6   3   2   17.33    2.77
  -6   3   2   16.33    2.83
   6   3  -2   19.29    2.89
   6   3  -2   17.97    2.84
  -6   3   2   15.79    2.26
  -6   3   2   16.76    1.85
   5  -3  -2   29.14    2.66
  -5  -3   2   33.22    3.09
  -5  -3   2   33.29    2.98
  -5  -3   2   30.67    2.94
   5  -3  -2   33.70    2.19
   5  -3  -2   33.01    2.19
  -5  -3   2   33.28    3.00
   5  -3  -2   30.98    2.02
  -5  -3   2   30.89    3.15
   5   3  -2   30.89    2.91
  -5   3   2   32.46    2.95
  -5   3   2   32.23    2.40
   5   3  -2   29.05    2.95
  -5   3   2   32.77    2.85
   5   3  -2   32.12    2.95
   5   3  -2   32.43    2.86
  -5   3   2   32.31    2.06
   5   3  -2   30.76    2.44
  -5   3   2   32.17    2.44
   4  -3  -2   32.38    2.74
   4  -3  -2   29.44    1.86
  -4  -3   2   30.29    2.22
   4  -3  -2   27.85    2.41
   4  -3  -2   32.33    1.84
  -4  -3   2   30.04    2.71
  -4  -3   2   33.37    2.87
   4  -3  -2   30.50    1.87
  -4  -3   2   34.15    3.02
  -4  -3   2   35.90    3.03
   4   3  -2   33.05    2.81
  -4   3   2   29.10    2.68
  -4   3   2   31.66    2.10
  -4   3   2   28.95    1.75
   4   3  -2   27.58    2.65
  -4   3   2   26.85    2.04
  -4   3   2   27.85    2.44
   4   3  -2   28.04    2.67
   4   3  -2   34.24    2.79
  -3  -3   2   17.79    2.14
   3  -3  -2   16.50    1.80
  -3  -3   2   14.71    1.57
   3  -3  -2   18.24    1.36
   3  -3  -2   17.58    1.30
  -3  -3   2   19.04    2.48
  -3  -3   2   14.42    2.22
   3  -3  -2   17.09    1.27
   3  -3  -2   11.83    1.91
  -3  -3   2   18.24    1.63
  -3  -3   2   20.26    2.49
  -3   3   2   15.97    1.29
   3   3  -2   15.51    2.18
   3   3  -2   12.10    1.79
   3   3  -2   15.13    2.15
   3   3  -2   14.75    2.06
  -3   3   2   18.13    1.50
  -3   3   2   15.74    1.48
  -3   3   2   18.49    2.38
  -3   3   2   20.83    1.95
  -2  -3   2   54.25    3.09
   2  -3  -2   53.80    1.85
  -2  -3   2   52.58    2.41
  -2  -3   2   58.99    3.26
  -2  -3   2   55.24    3.00
   2  -3  -2   52.40    3.00
   2  -3  -2   52.88    1.84
   2  -3  -2   52.24    2.49
   2   3  -2   56.44    3.04
  -2   3   2   55.88    2.13
  -2   3   2   55.17    2.95
  -2   3   2   50.34    2.11
  -2   3   2   54.29    2.16
   2   3  -2   56.91    3.15
  -2   3   2   52.84    2.45
  -2   3   2   56.19    2.15
   2   3  -2   56.23    3.09
   2   3  -2   52.47    3.03
   1  -3  -2    6.14    0.99
  -1  -3   2    3.20    1.16
  -1  -3   2    5.17    1.42
   1  -3  -2    6.75    0.88
   1  -3  -2    5.74    1.07
  -1  -3   2    3.43    1.14
   1  -3  -2    3.72    0.73
  -1  -3   2    5.22    1.45
  -1  -3   2    4.17    0.95
   1  -3  -2    3.89    1.16
   1   3  -2    3.95    1.39
   1   3  -2    2.40    0.97
  -1   3   2    5.36    0.89
   1   3  -2    5.79    1.11
  -1   3   2    4.69    0.85
   1   3  -2    4.03    1.32
   1   3  -2    3.11    1.09
  -1   3   2    4.13    0.89
  -1   3   2    3.15    0.91
  -1   3   2    3.96    1.20
   0  -3   2    2.20    0.87
   0  -3   2    0.59    1.06
   0  -3   2   -0.18    0.69
   0  -3  -2    0.33    0.87
   0  -3   2    0.72    0.75
   0  -3  -2    0.29    0.86
   0  -3  -2    0.75    0.67
   0  -3   2    1.15    0.98
   0  -3  -2    0.36    0.60
   0   3   2    1.34    0.76
   0   3  -2    0.58    0.92
   0   3   2    0.76    0.72
   0   3   2    0.71    0.43
   0   3  -2    0.20    0.71
   0   3  -2    0.50    0.69
   0   3   2   -0.81    0.78
   0   3  -2   -0.45    1.03
   0   3  -2    1.00    1.15
   0   3   2    0.02    0.75
   0   3   2    0.30    0.40
  -1  -3  -2  135.64    4.25
  -1  -3  -2  128.78    4.11
   1  -3   2  132.40    3.54
   1  -3   2  130.65    4.54
   1  -3   2  146.45    4.90
   1  -3   2  132.12    4.30
   1  -3   2  134.50    4.78
  -1  -3  -2  131.48    2.82
  -1  -3  -2  137.07    4.53
  -1  -3  -2  143.19    4.31
   1   3   2  139.20    4.22
   1   3   2  133.53    4.56
   1   3   2  136.41    2.83
  -1   3  -2  140.90    4.36
  -1   3  -2  127.75    3.51
   1   3   2  131.70    4.30
  -1   3  -2  138.88    4.87
   1   3   2  131.44    4.33
  -1   3  -2  131.95    4.54
  -1   3  -2  129.86    4.75
   2  -3   2  105.95    4.38
  -2  -3  -2  117.39    4.47
   2  -3   2  106.60    4.21
   2  -3   2  108.65    4.43
  -2  -3  -2  116.74    3.86
  -2  -3  -2  105.27    4.12
  -2  -3  -2  108.46    2.83
   2  -3   2  107.32    4.16
  -2  -3  -2  109.26    4.24
   2  -3   2  106.52    2.89
   2  -3   2  107.04    2.88
  -2   3  -2  115.26    4.51
  -2   3  -2  109.81    4.22
   2   3   2  112.43    4.44
   2   3   2  111.94    4.29
   2   3   2  108.79    3.75
  -2   3  -2  107.92    4.10
  -2   3  -2  121.81    4.64
   2   3   2  107.93    2.81
   2   3   2  107.89    4.27
   3  -3   2   10.73    1.80
  -3  -3  -2   11.78    1.26
  -3  -3  -2   14.68    2.33
   3  -3   2   12.81    2.05
   3  -3   2   10.74    1.77
  -3  -3  -2   13.10    1.86
   3  -3   2   10.23    1.01
   3  -3   2   11.04    0.97
  -3  -3  -2   11.99    1.94
  -3  -3  -2   13.56    2.53
   3  -3   2   17.08    2.99
   3   3   2   13.34    1.72
  -3   3  -2   13.80    2.07
   3   3   2   10.83    2.14
   3   3   2   10.63    1.77
  -3   3  -2   10.73    1.88
  -3   3  -2   13.00    1.93
   3   3   2   10.37    1.17
   3   3   2   14.27    2.23
  -3   3  -2   14.77    2.37
   4  -3   2  182.70    6.70
  -4  -3  -2  188.50    6.79
   4  -3   2  178.35    6.53
  -4  -3  -2  180.50    5.82
   4  -3   2  196.58    6.64
  -4  -3  -2  188.34    6.82
   4  -3   2  183.37    4.72
  -4  -3  -2  178.34    6.59
   4  -3   2  193.68    6.44
  -4  -3  -2  177.17    5.21
  -4   3  -2  187.21    6.46
   4   3   2  183.88    5.76
   4   3   2  182.03    5.25
   4   3   2  178.37    6.69
   4   3   2  179.30    6.66
  -4   3  -2  188.59    6.73
  -4   3  -2  181.01    4.66
   4   3   2  189.03    6.83
   5  -3   2   16.19    2.59
  -5  -3  -2   17.07    2.05
  -5  -3  -2   13.84    2.30
   5  -3   2   15.10    1.56
   5  -3   2   14.17    2.24
   5  -3   2   14.35    2.25
  -5  -3  -2   14.27    2.42
  -5  -3  -2   17.16    2.25
   5  -3   2   15.05    2.41
  -5  -3  -2   19.25    3.05
   5   3   2   17.77    1.88
  -5   3  -2   12.74    1.37
  -5   3  -2   19.34    2.61
   5   3   2   16.00    2.62
   5   3   2   14.30    2.64
  -5   3  -2   17.89    2.66
  -5   3  -2   22.03    3.24
   5   3   2   18.75    2.34
  -5   3  -2   12.91    2.14
   5   3   2   23.51    3.82
   6  -3   2    1.69    1.47
  -6  -3  -2    0.65    1.50
   6  -3   2    1.65    1.00
  -6  -3  -2    2.28    1.40
  -6  -3  -2    1.95    1.42
   6  -3   2    0.87    1.47
  -6  -3  -2    2.31    1.57
   6  -3   2    1.26    1.31
  -6  -3  -2    2.32    1.50
   6   3   2    1.33    1.10
  -6   3  -2    1.73    1.41
  -6   3  -2    2.51    1.65
   6   3   2    3.36    1.48
   6   3   2    0.28    1.21
   6   3   2    1.69    1.52
   6   3   2    2.30    1.88
  -6   3  -2    2.53    1.70
  -6   3  -2    2.93    1.06
  -6   3  -2    0.94    1.49
   7  -3   2   76.66    3.75
  -7  -3  -2   76.57    5.32
   7  -3   2   74.68    4.93
  -7  -3  -2   79.66    4.43
   7  -3   2   77.72    4.99
   7  -3   2   77.24    5.06
  -7  -3  -2   73.27    5.20
  -7  -3  -2   78.86    4.59
  -7  -3  -2   75.27    6.60
  -7   3  -2   81.30    3.70
  -7   3  -2   78.97    5.07
  -7   3  -2   71.85    5.05
   7   3   2   84.82    4.56
  -7   3  -2   83.72    4.85
  -7   3  -2   80.15    5.28
   7   3   2   75.42    5.20
   7   3   2   77.74    5.41
   7   3   2   69.70    4.11
  -7   3  -2   78.83    4.70
  -8  -3  -2    0.30    1.61
   8  -3   2    0.38    1.46
   8  -3   2    0.59    1.18
   8  -3   2   -0.24    1.42
  -8  -3  -2   -1.77    1.20
  -8  -3  -2    1.35    1.81
  -8  -3  -2   -0.67    1.35
  -8  -3  -2    0.81    1.71
   8  -3   2    0.68    1.32
  -8   3  -2    1.37    2.63
   8   3   2    0.80    1.57
  -8   3  -2    1.25    1.76
  -8   3  -2    0.27    1.59
   8   3   2    2.86    2.24
  -8   3  -2    1.34    1.25
   8   3   2    0.57    1.42
  -8   3  -2    1.26    1.47
   8   3   2    0.99    1.61
   8   3   2    1.19    1.38
   9  -3   2    0.63    1.05
   9  -3   2    1.91    1.77
  -9  -3  -2    1.66    1.96
  -9  -3  -2   11.21    3.44
  -9  -3  -2    2.06    2.08
   9  -3   2    3.43    2.04
  -9  -3  -2    4.34    2.18
   9   3   2    4.94    2.44
  -9   3  -2    5.26    1.51
  -9   3  -2    0.56    1.65
  -9   3  -2    1.73    1.71
  -9   3  -2    3.20    2.06
   9   3   2    3.59    1.95
   9   3   2    4.44    2.18
   9   3   2    1.45    1.57
   9   3   2    4.38    2.29
  -9   3  -2    0.60    1.67
 -10  -3  -2   -2.32    1.79
 -10  -3  -2    2.47    2.04
  10  -3   2   -1.60    1.65
  10  -3   2    1.06    1.61
  10  -3   2    1.22    1.13
 -10  -3  -2   -2.97    1.63
  10   3   2    2.79    2.17
  10   3   2    0.97    2.24
 -10   3  -2    0.56    1.79
 -10   3  -2    2.93    1.38
  10   3   2    2.12    1.72
 -10   3  -2   -0.23    1.68
 -10   3  -2    0.83    1.75
 -10  -4   2    1.58    2.03
  10  -4  -2    2.83    1.66
  10  -4  -2    2.38    2.10
 -10  -4   2    0.22    2.27
  10  -4  -2    2.47    1.34
 -10  -4   2   -0.79    1.61
 -10   4   2    2.70    2.07
 -10   4   2    2.38    1.84
  10   4  -2    1.38    1.68
  10   4  -2    3.45    2.19
  10   4  -2    5.00    2.04
 -10   4   2    2.13    1.50
 -10   4   2    2.55    1.87
  -9  -4   2    9.58    2.22
   9  -4  -2    7.05    2.60
  -9  -4   2    3.17    2.39
  -9  -4   2    4.15    2.53
  -9  -4   2    2.68    2.00
   9  -4  -2    4.23    1.44
   9  -4  -2    2.48    1.52
  -9   4   2    3.29    2.29
   9   4  -2    4.82    1.97
  -9   4   2    2.44    1.48
   9   4  -2    7.99    2.64
   9   4  -2    3.50    2.27
  -9   4   2    3.59    1.83
   9   4  -2    4.56    2.14
  -9   4   2    4.50    2.13
   8  -4  -2   20.70    2.48
   8  -4  -2   21.88    2.13
  -8  -4   2   16.56    3.16
  -8  -4   2   19.08    3.08
  -8  -4   2   15.89    3.13
   8  -4  -2   16.23    3.25
  -8  -4   2   18.59    3.54
  -8   4   2   17.40    2.90
   8   4  -2   19.93    3.41
   8   4  -2   16.61    3.28
  -8   4   2   18.47    2.92
   8   4  -2   15.79    3.07
   8   4  -2   19.82    3.37
  -8   4   2   20.01    2.22
   8   4  -2   19.66    3.08
  -8   4   2   19.11    3.35
  -7  -4   2    7.50    2.76
  -7  -4   2    9.74    2.72
  -7  -4   2    7.81    2.67
   7  -4  -2    6.70    1.63
   7  -4  -2    7.30    1.50
   7  -4  -2    4.75    1.92
  -7  -4   2    8.01    1.90
   7  -4  -2    5.43    1.60
  -7  -4   2    3.75    1.74
  -7   4   2    9.23    2.47
  -7   4   2    8.00    2.12
   7   4  -2    7.74    2.13
  -7   4   2    7.41    1.56
  -7   4   2    6.52    2.23
   7   4  -2    8.06    2.63
  -7   4   2    5.56    1.68
  -7   4   2    7.63    2.37
   7   4  -2   12.57    3.12
   7   4  -2    7.36    2.02
   7   4  -2    7.09    2.10
   6  -4  -2   46.05    3.64
   6  -4  -2   46.72    2.90
  -6  -4   2   45.96    3.11
  -6  -4   2   43.47    3.89
   6  -4  -2   45.61    2.37
  -6  -4   2   46.85    3.97
  -6  -4   2   43.92    3.87
  -6  -4   2   47.16    3.97
   6  -4  -2   46.67    2.93
   6   4  -2   40.46    3.04
   6   4  -2   45.29    3.78
   6   4  -2   39.29    3.63
  -6   4   2   43.06    3.17
  -6   4   2   46.48    3.25
  -6   4   2   41.05    3.43
   6   4  -2   37.53    3.58
  -6   4   2   50.50    2.49
  -6   4   2   48.10    3.94
  -5  -4   2   67.11    4.25
   5  -4  -2   54.13    2.84
  -5  -4   2   56.85    4.05
   5  -4  -2   56.49    3.95
   5  -4  -2   56.31    3.64
   5  -4  -2   54.65    2.36
  -5  -4   2   49.66    3.97
  -5  -4   2   55.78    4.90
  -5  -4   2   57.39    4.12
   5  -4  -2   55.38    2.85
   5   4  -2   57.92    3.87
   5   4  -2   58.64    4.07
  -5   4   2   55.33    3.21
  -5   4   2   56.50    3.62
  -5   4   2   56.03    3.88
  -5   4   2   49.82    2.30
   5   4  -2   52.52    3.88
   5   4  -2   55.19    3.87
  -5   4   2   57.19    3.21
  -4  -4   2   33.63    3.03
   4  -4  -2   32.92    2.92
  -4  -4   2   32.48    2.22
   4  -4  -2   36.11    2.09
  -4  -4   2   37.58    3.27
  -4  -4   2   30.68    2.18
   4  -4  -2   32.49    1.99
  -4  -4   2   31.63    2.95
   4  -4  -2   33.44    2.64
  -4  -4   2   34.62    3.17
  -4   4   2   33.37    2.88
   4   4  -2   27.90    2.77
  -4   4   2   32.37    1.68
   4   4  -2   33.42    2.88
  -4   4   2   31.88    2.60
   4   4  -2   25.01    2.66
   4   4  -2   38.40    3.12
  -4   4   2   34.05    2.29
   3  -4  -2   24.78    2.12
  -3  -4   2   31.37    2.78
   3  -4  -2   26.04    1.68
  -3  -4   2   26.40    2.73
  -3  -4   2   30.41    1.97
  -3  -4   2   23.59    1.83
   3  -4  -2   31.32    2.79
  -3  -4   2   27.95    2.81
   3  -4  -2   29.33    1.72
   3   4  -2   31.22    2.81
  -3   4   2   28.67    1.55
  -3   4   2   27.53    1.90
  -3   4   2   28.33    2.27
  -3   4   2   26.82    1.52
   3   4  -2   28.05    2.66
  -3   4   2   26.56    2.57
  -3   4   2   30.35    1.97
   3   4  -2   23.36    2.52
  -2  -4   2   41.19    2.95
  -2  -4   2   36.68    2.76
   2  -4  -2   34.05    1.82
  -2  -4   2   40.97    3.00
   2  -4  -2   38.59    2.85
   2  -4  -2   37.78    1.86
  -2  -4   2   37.58    2.07
  -2  -4   2   38.38    2.89
   2  -4  -2   36.11    2.13
   2   4  -2   35.99    2.83
  -2   4   2   38.28    2.74
   2   4  -2   40.10    2.74
  -2   4   2   35.22    1.83
  -2   4   2   37.63    2.16
  -2   4   2   39.28    1.87
   2   4  -2   35.73    2.84
  -2   4   2   35.69    2.03
  -2   4   2   38.07    2.09
  -1  -4   2  400.84   10.18
   1  -4  -2  385.95    9.86
  -1  -4   2  383.15   10.16
  -1  -4   2  392.88   10.22
  -1  -4   2  394.57    9.38
   1  -4  -2  399.86    8.55
   1  -4  -2  387.36    8.27
   1  -4  -2  385.68    8.74
   1  -4  -2  380.92    8.48
  -1  -4   2  378.23    8.66
   1   4  -2  383.17    8.71
  -1   4   2  379.26    8.80
   1   4  -2  374.48    9.29
  -1   4   2  388.02    9.83
   1   4  -2  392.72   10.22
   1   4  -2  365.35    9.86
  -1   4   2  382.76    8.80
   1   4  -2  392.41   10.28
  -1   4   2  374.02    8.68
  -1   4   2  386.42    8.24
   0  -4   2  328.31    8.77
   0  -4  -2  315.38    7.91
   0  -4   2  316.26    8.76
   0  -4   2  325.12    7.65
   0  -4   2  335.93    8.95
   0  -4  -2  299.46    8.22
   0  -4  -2  324.74    7.70
   0  -4  -2  325.27    7.71
   0  -4   2  310.27    7.64
   0   4   2  320.61    7.91
   0   4   2  327.73    8.03
   0   4  -2  329.92    8.92
   0   4  -2  304.61    8.74
   0   4  -2  328.84    7.74
   0   4   2  317.83    7.87
   0   4   2  321.79    8.32
   0   4  -2  308.76    8.61
   0   4  -2  319.69    7.62
   0   4   2  320.33    6.34
   1  -4   2  163.61    5.72
  -1  -4  -2  155.75    5.18
   1  -4   2  171.18    5.79
   1  -4   2  160.82    5.67
  -1  -4  -2  160.93    5.33
  -1  -4  -2  157.19    5.07
  -1  -4  -2  157.74    5.07
   1  -4   2  155.34    4.16
   1  -4   2  166.63    5.08
   1   4   2  152.29    5.17
  -1   4  -2  156.85    5.58
  -1   4  -2  164.03    5.77
  -1   4  -2  161.25    5.79
  -1   4  -2  158.70    4.95
  -1   4  -2  152.11    4.12
   1   4   2  161.88    5.22
   1   4   2  154.27    5.17
   1   4   2  169.52    5.44
   2  -4   2  102.59    2.67
   2  -4   2  100.00    2.67
  -2  -4  -2   97.57    4.00
   2  -4   2  109.12    4.59
  -2  -4  -2  104.75    4.43
  -2  -4  -2  101.79    4.42
  -2  -4  -2  101.75    2.16
   2  -4   2  101.63    4.18
   2  -4   2   96.90    4.35
  -2   4  -2   96.96    4.03
   2   4   2   94.48    4.28
   2   4   2   98.93    4.50
   2   4   2  102.11    2.15
   2   4   2  101.73    4.32
  -2   4  -2   98.88    4.36
   2   4   2   99.19    4.01
  -2   4  -2  100.39    4.55
   3  -4   2   22.90    2.42
  -3  -4  -2   24.60    1.35
   3  -4   2   23.47    0.98
   3  -4   2   23.05    2.47
   3  -4   2   19.53    2.63
  -3  -4  -2   19.04    2.24
  -3  -4  -2   21.22    2.34
   3  -4   2   24.15    1.00
  -3  -4  -2   22.80    2.22
  -3  -4  -2   24.52    2.47
  -3   4  -2   25.72    2.46
   3   4   2   23.17    1.30
   3   4   2   24.62    2.51
  -3   4  -2   20.49    2.32
  -3   4  -2   21.95    2.48
   3   4   2   27.13    2.84
  -3   4  -2   24.92    2.52
   3   4   2   23.98    2.52
   3   4   2   21.15    2.12
  -4  -4  -2   65.22    4.00
   4  -4   2   62.70    1.97
   4  -4   2   67.34    3.87
  -4  -4  -2   68.09    4.12
  -4  -4  -2   74.03    4.24
  -4  -4  -2   69.24    2.73
   4  -4   2   69.56    3.96
   4  -4   2   64.47    3.96
   4  -4   2   64.63    1.97
  -4  -4  -2   65.53    3.60
   4  -4   2   65.55    3.96
  -4   4  -2   61.16    3.75
  -4   4  -2   61.55    3.97
   4   4   2   65.40    3.44
  -4   4  -2   75.38    4.26
   4   4   2   61.41    4.00
   4   4   2   70.09    2.72
   4   4   2   69.98    4.22
  -4   4  -2   62.61    3.79
  -5  -4  -2   74.46    4.05
  -5  -4  -2   76.17    4.67
  -5  -4  -2   78.49    4.74
   5  -4   2   73.43    2.49
   5  -4   2   77.90    4.39
  -5  -4  -2   77.54    4.67
  -5  -4  -2   72.41    3.28
   5  -4   2   70.45    4.38
   5  -4   2   72.67    4.40
   5  -4   2   72.59    4.39
   5   4   2   76.01    4.83
  -5   4  -2   73.02    4.24
   5   4   2   74.42    3.26
   5   4   2   70.80    4.64
   5   4   2   73.13    4.57
  -5   4  -2   73.34    4.54
   5   4   2   75.32    3.96
  -5   4  -2   69.63    4.25
   6  -4   2   20.20    2.92
  -6  -4  -2   26.85    3.70
  -6  -4  -2   20.39    3.37
  -6  -4  -2   16.33    2.11
  -6  -4  -2   19.83    2.76
   6  -4   2   17.74    3.01
  -6  -4  -2   18.74    3.07
   6  -4   2   22.00    3.08
   6  -4   2   19.09    1.55
   6  -4   2   22.21    3.29
  -6   4  -2   25.98    3.58
   6   4   2   18.94    3.40
  -6   4  -2   22.29    3.15
   6   4   2   19.30    3.38
   6   4   2   20.65    3.24
   6   4   2   19.95    2.73
  -6   4  -2   30.44    4.04
  -6   4  -2   19.51    1.51
  -7  -4  -2    4.38    2.20
   7  -4   2    7.54    1.36
  -7  -4  -2    5.95    2.24
  -7  -4  -2    7.94    2.57
   7  -4   2    5.80    1.92
   7  -4   2    7.63    2.34
   7  -4   2    8.52    2.42
  -7  -4  -2    3.33    1.81
  -7  -4  -2    8.01    1.92
  -7   4  -2    8.81    2.57
  -7   4  -2    6.04    1.27
  -7   4  -2    8.03    2.36
  -7   4  -2    5.64    2.30
   7   4   2    5.34    1.86
   7   4   2    7.42    1.71
   7   4   2    4.67    2.17
  -7   4  -2    4.54    2.15
   7   4   2    3.16    2.50
   7   4   2    7.94    2.40
  -8  -4  -2    1.69    1.75
   8  -4   2    2.35    1.80
  -8  -4  -2    1.61    1.95
   8  -4   2   10.10    2.74
  -8  -4  -2    1.06    1.72
   8  -4   2    2.55    2.50
   8  -4   2    2.73    1.08
  -8  -4  -2    2.55    1.62
   8   4   2    4.77    2.76
   8   4   2    3.03    2.16
  -8   4  -2    1.75    1.07
   8   4   2    1.24    1.40
  -8   4  -2    2.38    1.91
  -8   4  -2    3.81    2.28
   8   4   2    0.43    1.35
  -8   4  -2    3.46    1.79
  -8   4  -2    2.50    1.78
   8   4   2    3.30    1.82
  -9  -4  -2    1.31    1.91
   9  -4   2   -1.54    1.53
   9  -4   2    0.50    1.64
  -9  -4  -2    1.61    1.79
  -9  -4  -2    3.77    2.37
  -9  -4  -2    1.96    1.93
   9   4   2    1.20    2.24
   9   4   2    2.78    1.57
   9   4   2    0.76    1.64
  -9   4  -2    0.88    0.91
  -9   4  -2    3.10    2.13
  -9   4  -2   -0.37    1.94
   9   4   2   -0.73    1.51
   9   4   2    1.19    1.65
  10  -4   2    1.03    1.96
 -10  -4  -2   -1.67    1.84
  10  -4   2    5.16    2.17
  10  -4   2    5.08    1.36
 -10  -4  -2    3.22    2.25
  10   4   2    4.38    2.38
 -10   4  -2   -1.42    1.71
  10   4   2    4.45    2.79
 -10   4  -2    2.38    1.39
 -10   4  -2    2.76    2.02
 -10   4  -2    8.38    2.94
 -10  -5   2    0.83    1.84
  10  -5  -2    2.60    1.73
  10  -5  -2   -0.66    1.76
 -10  -5   2   -0.24    1.75
 -10  -5   2   -2.35    2.11
  10  -5  -2    0.86    1.11
 -10   5   2    2.38    2.20
 -10   5   2   -0.02    1.45
  10   5  -2   -1.40    1.61
  10   5  -2   -0.69    1.67
 -10   5   2   -2.65    1.89
  10   5  -2    2.55    2.06
   9  -5  -2   23.18    3.20
  -9  -5   2   22.51    4.21
  -9  -5   2   20.47    3.01
  -9  -5   2   15.31    3.67
  -9  -5   2   17.04    3.83
   9  -5  -2   20.69    3.66
   9  -5  -2   20.72    1.88
  -9   5   2   20.67    4.00
  -9   5   2   18.38    3.48
   9   5  -2   19.21    4.00
   9   5  -2   25.85    4.37
  -9   5   2   17.04    3.30
  -9   5   2   16.86    1.90
  -8  -5   2    1.45    1.85
  -8  -5   2    1.85    1.40
   8  -5  -2    3.21    1.02
  -8  -5   2    3.63    1.85
  -8  -5   2    1.65    2.15
   8  -5  -2    4.19    1.59
  -8   5   2    2.56    1.73
  -8   5   2    3.87    2.18
   8   5  -2    1.25    1.61
  -8   5   2    1.88    1.00
  -8   5   2    1.74    1.64
   8   5  -2    5.04    2.32
   7  -5  -2    5.79    1.64
  -7  -5   2    3.15    1.69
   7  -5  -2    4.96    1.58
  -7  -5   2    4.34    2.41
  -7  -5   2    5.72    2.57
   7  -5  -2    5.54    1.06
   7  -5  -2    3.81    2.13
  -7  -5   2    6.28    2.16
  -7  -5   2    8.69    1.91
  -7   5   2    3.97    1.80
  -7   5   2    4.29    2.07
   7   5  -2   10.30    2.79
  -7   5   2   10.24    2.68
   7   5  -2    7.64    2.41
   7   5  -2   14.93    3.32
  -7   5   2    6.60    2.07
  -7   5   2    4.07    1.11
   7   5  -2    8.51    2.55
  -6  -5   2   10.62    1.85
  -6  -5   2    9.10    2.47
   6  -5  -2   10.39    2.30
  -6  -5   2   11.43    2.92
   6  -5  -2   11.25    1.93
  -6  -5   2    5.16    1.89
   6   5  -2   11.17    2.86
   6   5  -2    9.10    2.59
  -6   5   2   11.51    2.16
  -6   5   2    9.95    2.49
   6   5  -2   11.97    2.75
  -6   5   2    9.19    1.20
   6   5  -2    8.45    2.33
  -5  -5   2    8.76    2.42
  -5  -5   2    4.69    1.31
  -5  -5   2    8.07    2.43
  -5  -5   2    5.88    2.11
   5  -5  -2    7.03    1.44
  -5  -5   2    7.58    2.93
   5  -5  -2    7.13    1.47
  -5  -5   2    5.67    1.37
   5  -5  -2    6.52    2.04
   5  -5  -2    7.89    1.87
  -5   5   2    3.84    1.77
  -5   5   2    3.59    1.55
  -5   5   2    4.78    1.46
   5   5  -2    3.36    1.84
   5   5  -2   10.57    2.41
  -5   5   2    5.87    0.89
  -5   5   2    6.15    1.48
   5   5  -2    4.44    2.07
   5   5  -2    5.19    1.87
  -5   5   2    7.43    0.97
  -4  -5   2   36.61    3.31
   4  -5  -2   35.11    2.17
   4  -5  -2   36.70    3.25
  -4  -5   2   38.20    3.43
  -4  -5   2   33.13    2.23
  -4  -5   2   33.05    2.23
  -4  -5   2   34.09    3.35
   4  -5  -2   37.58    2.31
   4  -5  -2   34.66    2.71
  -4  -5   2   41.44    3.51
   4   5  -2   29.61    3.08
  -4   5   2   36.24    1.59
   4   5  -2   31.81    3.05
  -4   5   2   35.45    2.53
  -4   5   2   33.49    1.55
  -4   5   2   30.34    2.38
  -4   5   2   39.55    3.31
   4   5  -2   32.00    3.17
  -4   5   2   28.94    2.57
   4   5  -2   35.74    3.16
  -3  -5   2   20.27    2.77
   3  -5  -2   20.52    2.00
  -3  -5   2   20.81    1.72
  -3  -5   2   25.68    2.83
  -3  -5   2   26.76    3.34
   3  -5  -2   21.66    1.70
  -3  -5   2   14.28    2.10
   3  -5  -2   22.72    2.55
   3  -5  -2   20.91    1.70
  -3  -5   2   20.76    1.73
  -3   5   2   21.48    2.44
   3   5  -2   22.92    2.91
   3   5  -2   24.10    2.66
   3   5  -2   24.86    2.81
  -3   5   2   18.99    1.88
  -3   5   2   19.50    1.32
  -3   5   2   19.12    1.97
  -3   5   2   22.16    1.38
   3   5  -2   24.43    3.40
  -3   5   2   16.81    1.77
  -2  -5   2   25.71    1.78
  -2  -5   2   26.14    2.69
  -2  -5   2   20.44    2.87
   2  -5  -2   22.75    1.72
  -2  -5   2   22.61    2.52
   2  -5  -2   26.54    1.91
   2  -5  -2   22.35    1.77
   2  -5  -2   22.07    2.46
  -2   5   2   25.07    1.66
   2   5  -2   23.02    2.38
   2   5  -2   22.56    2.58
   2   5  -2   25.22    2.70
  -2   5   2   21.55    1.78
  -2   5   2   25.18    1.98
   2   5  -2   25.50    2.63
  -2   5   2   22.75    1.94
  -2   5   2   23.22    2.54
   1  -5  -2   54.71    2.64
  -1  -5   2   48.67    2.48
  -1  -5   2   56.48    3.56
   1  -5  -2   53.44    2.60
  -1  -5   2   54.58    3.52
   1  -5  -2   54.03    2.62
   1  -5  -2   53.66    2.21
  -1  -5   2   52.87    3.02
  -1  -5   2   59.97    3.68
  -1   5   2   55.88    2.23
   1   5  -2   54.83    3.65
   1   5  -2   54.90    3.04
  -1   5   2   53.38    2.81
  -1   5   2   55.89    2.87
  -1   5   2   51.01    3.34
   1   5  -2   54.60    3.52
   1   5  -2   51.57    3.47
   1   5  -2   52.88    2.50
  -1   5   2   54.67    2.63
   0  -5   2   85.77    4.29
   0  -5   2   85.75    3.41
   0  -5   2   85.32    4.32
   0  -5  -2   86.77    4.16
   0  -5   2   78.66    4.23
   0  -5  -2   84.02    3.58
   0  -5  -2   92.27    3.66
   0  -5   2   83.14    3.37
   0  -5  -2   89.32    3.62
   0   5   2   81.97    2.17
   0   5  -2   92.10    4.51
   0   5  -2   82.97    3.34
   0   5   2   90.64    3.86
   0   5  -2   82.30    4.33
   0   5   2   89.59    3.72
   0   5   2   82.03    3.68
   0   5  -2   84.47    3.34
  -1  -5  -2   62.33    3.24
   1  -5   2   64.34    3.80
   1  -5   2   60.50    3.09
  -1  -5  -2   63.81    3.53
  -1  -5  -2   58.01    3.28
   1  -5   2   66.28    3.82
   1  -5   2   58.68    3.61
   1  -5   2   63.04    2.50
  -1  -5  -2   57.49    3.14
  -1   5  -2   62.55    3.04
  -1   5  -2   58.30    2.37
   1   5   2   56.91    3.38
   1   5   2   66.65    3.50
   1   5   2   61.87    3.44
  -1   5  -2   65.02    3.75
   1   5   2   59.52    3.32
  -1   5  -2   51.63    3.53
  -1   5  -2   57.08    3.64
   2  -5   2  182.39    4.26
   2  -5   2  200.41    7.01
  -2  -5  -2  185.01    6.48
  -2  -5  -2  179.85    6.25
   2  -5   2  189.46    6.77
  -2  -5  -2  185.28    6.41
   2  -5   2  187.93    6.13
   2   5   2  197.96    6.73
  -2   5  -2  189.68    6.93
  -2   5  -2  185.09    6.68
   2   5   2  182.53    6.56
  -2   5  -2  193.11    6.97
   2   5   2  190.03    6.58
   2   5   2  192.02    7.09
  -2   5  -2  190.29    6.82
  -3  -5  -2   83.30    4.38
   3  -5   2   81.17    4.12
   3  -5   2   77.30    4.35
   3  -5   2   78.01    4.31
  -3  -5  -2   73.43    4.13
   3  -5   2   80.45    4.32
  -3  -5  -2   78.79    4.30
  -3  -5  -2   67.26    4.01
  -3  -5  -2   75.62    1.89
  -3   5  -2   73.82    4.29
  -3   5  -2   84.57    4.06
   3   5   2   72.06    4.29
  -3   5  -2   74.60    4.34
  -3   5  -2   67.85    4.11
   3   5   2   71.87    4.28
   3   5   2   77.51    3.94
   3   5   2   76.58    4.26
   4  -5   2   31.81    3.12
  -4  -5  -2   35.96    3.19
   4  -5   2   39.41    3.23
  -4  -5  -2   34.38    2.97
  -4  -5  -2   33.21    1.73
   4  -5   2   36.57    3.19
  -4  -5  -2   37.10    3.29
   4  -5   2   36.62    3.19
  -4  -5  -2   37.05    3.29
  -4   5  -2   36.59    3.22
   4   5   2   38.68    1.78
  -4   5  -2   38.44    3.21
   4   5   2   35.01    3.29
   4   5   2   32.99    2.84
   4   5   2   33.92    3.36
  -4   5  -2   28.62    3.00
   4   5   2   38.41    3.43
  -4   5  -2   41.70    3.46
   5  -5   2    5.54    1.82
   5  -5   2    5.12    1.90
   5  -5   2    2.59    1.67
  -5  -5  -2    4.33    1.82
  -5  -5  -2    3.45    1.11
  -5  -5  -2    4.62    1.81
   5  -5   2    6.45    2.08
  -5  -5  -2    1.40    1.15
  -5  -5  -2    7.64    2.28
  -5   5  -2    1.87    1.64
  -5   5  -2    5.07    2.00
   5   5   2    6.39    2.21
  -5   5  -2    4.45    1.56
   5   5   2    3.77    2.16
   5   5   2    3.37    1.01
   5   5   2    4.06    1.62
  -5   5  -2    4.49    1.80
   5   5   2    5.59    1.88
   6  -5   2    8.07    2.40
   6  -5   2    7.08    2.33
  -6  -5  -2    5.79    1.53
   6  -5   2    5.51    2.00
   6  -5   2    4.47    1.98
  -6  -5  -2    6.66    2.03
  -6  -5  -2    6.63    2.16
  -6  -5  -2    4.74    2.24
  -6  -5  -2    5.21    1.83
  -6   5  -2    7.87    2.40
  -6   5  -2    6.55    2.17
  -6   5  -2    5.44    2.09
   6   5   2    1.97    1.45
   6   5   2    5.12    2.04
   6   5   2    7.48    1.47
   6   5   2    5.04    1.82
  -6   5  -2    4.69    1.73
   6   5   2    3.95    2.34
   7  -5   2    5.32    0.82
  -7  -5  -2    6.14    1.78
  -7  -5  -2    8.06    2.85
   7  -5   2    5.13    0.81
   7  -5   2    5.85    2.08
  -7  -5  -2    9.59    2.57
  -7  -5  -2   10.29    2.85
   7  -5   2    5.25    2.25
   7  -5   2    4.11    2.03
  -7   5  -2    5.67    2.16
   7   5   2    3.55    1.94
   7   5   2    2.46    1.59
  -7   5  -2    6.94    2.27
   7   5   2    5.11    1.45
  -7   5  -2    5.86    2.82
   7   5   2    7.24    2.86
   7   5   2    5.36    1.90
   8  -5   2    2.92    1.82
   8  -5   2    0.87    0.70
  -8  -5  -2   -1.45    1.75
  -8  -5  -2   -0.12    1.38
  -8  -5  -2    2.42    2.24
  -8  -5  -2    0.15    1.53
   8  -5   2    1.87    1.93
   8   5   2    1.36    2.40
   8   5   2    7.71    3.53
   8   5   2    3.09    2.32
  -8   5  -2    1.05    1.88
   8   5   2    2.60    1.99
   8   5   2   -0.62    1.04
   9  -5   2    2.59    0.83
  -9  -5  -2    3.02    2.04
  -9  -5  -2    1.70    2.15
  -9  -5  -2    3.97    2.51
   9  -5   2    2.23    2.16
  -9  -5  -2    0.08    1.91
   9  -5   2    1.11    1.69
   9   5   2    3.83    2.58
   9   5   2    1.46    2.18
  -9   5  -2    3.41    2.20
  -9   5  -2    2.35    2.09
   9   5   2   -0.40    1.53
   9   5   2    0.83    2.19
   9   5   2    2.38    1.55
 -10  -5  -2    2.36    2.13
  -9  -6   2    5.95    2.34
  -9  -6   2    9.63    1.97
   9  -6  -2    5.36    2.44
  -9  -6   2    2.26    2.13
   9  -6  -2    4.17    1.69
  -9  -6   2    6.45    3.18
  -9   6   2    5.10    0.68
   9   6  -2    4.60    2.32
  -9   6   2    4.46    0.66
  -9   6   2    3.67    2.40
   9   6  -2    2.45    1.97
  -9   6   2    3.03    1.78
   8  -6  -2   -1.51    1.50
  -8  -6   2   -0.68    2.00
  -8  -6   2    2.62    2.00
  -8  -6   2    2.86    1.35
  -8  -6   2    1.73    2.09
  -8  -6   2    0.45    1.29
   8  -6  -2   -0.70    1.03
   8   6  -2   -0.45    1.71
  -8   6   2    1.29    1.60
   8   6  -2   -0.47    1.40
   8   6  -2   -0.15    1.69
  -8   6   2    3.34    1.75
  -8   6   2    1.38    1.94
  -7  -6   2    3.63    1.82
  -7  -6   2    4.26    2.30
  -7  -6   2    6.64    2.58
   7  -6  -2    4.08    2.05
  -7  -6   2    3.06    1.42
   7  -6  -2    6.16    1.54
  -7  -6   2    5.76    1.51
  -7   6   2    4.30    1.92
  -7   6   2    5.72    2.40
   7   6  -2    8.67    2.43
  -6  -6   2    3.66    2.21
  -6  -6   2    7.57    3.57
  -6  -6   2    4.66    2.49
   6  -6  -2    5.53    2.12
   6  -6  -2    6.24    2.33
  -6  -6   2    4.85    2.18
   6  -6  -2    6.01    1.55
   6  -6  -2    4.41    1.46
  -6  -6   2    7.85    1.73
  -6  -6   2    8.04    1.77
   6   6  -2    7.05    2.38
   6   6  -2    2.58    2.02
  -6   6   2    7.84    2.42
  -6   6   2    8.21    2.31
   6   6  -2    6.18    2.23
   6   6  -2    2.48    1.58
  -6   6   2    6.72    1.84
  -6   6   2    6.60    1.98
  -5  -6   2   18.74    3.42
   5  -6  -2   13.54    2.54
  -5  -6   2   14.87    2.02
   5  -6  -2    9.65    2.55
  -5  -6   2   15.52    1.97
  -5  -6   2    9.46    2.24
   5  -6  -2   15.75    2.63
  -5  -6   2   14.23    3.14
   5  -6  -2   15.77    2.13
  -5  -6   2   11.93    2.83
  -5   6   2   16.37    2.46
   5   6  -2   12.95    2.79
   5   6  -2   11.93    2.61
   5   6  -2   16.62    3.25
  -5   6   2   13.97    2.29
  -5   6   2   13.16    2.52
   5   6  -2   10.58    2.68
  -4  -6   2   43.70    3.89
  -4  -6   2   44.97    2.54
  -4  -6   2   43.13    2.49
   4  -6  -2   47.89    3.22
  -4  -6   2   49.44    4.02
   4  -6  -2   44.51    2.65
  -4  -6   2   44.86    4.07
   4  -6  -2   45.51    3.88
   4  -6  -2   44.30    2.67
  -4  -6   2   42.76    3.81
   4   6  -2   46.03    3.76
  -4   6   2   46.72    3.79
  -4   6   2   43.61    3.01
   4   6  -2   44.35    3.82
   4   6  -2   47.15    3.97
  -4   6   2   43.05    1.56
  -4   6   2   41.35    3.09
  -4   6   2   44.82    1.54
   4   6  -2   40.96    3.78
  -4   6   2   50.81    3.15
   3  -6  -2   12.00    1.67
  -3  -6   2    9.84    2.39
  -3  -6   2   10.84    1.48
   3  -6  -2   12.60    1.79
  -3  -6   2   10.86    1.50
  -3  -6   2   11.65    2.34
  -3  -6   2    6.78    2.16
   3  -6  -2   10.95    2.46
   3  -6  -2   11.01    1.77
  -3  -6   2   13.76    2.69
   3   6  -2    9.54    2.34
   3   6  -2    9.75    2.14
  -3   6   2   11.46    1.95
  -3   6   2    9.04    1.01
   3   6  -2   13.56    2.41
  -3   6   2   10.42    1.87
  -3   6   2   10.62    1.22
  -3   6   2    8.44    1.94
  -3   6   2   13.75    2.55
   3   6  -2    8.24    1.93
  -2  -6   2   50.63    2.50
   2  -6  -2   51.44    2.76
   2  -6  -2   55.36    2.72
   2  -6  -2   58.99    3.98
  -2  -6   2   54.87    3.91
  -2  -6   2   50.89    3.48
  -2  -6   2   51.87    3.76
  -2  -6   2   49.17    3.72
  -2   6   2   54.79    2.72
   2   6  -2   51.79    3.84
   2   6  -2   47.65    3.25
  -2   6   2   53.22    3.10
  -2   6   2   52.17    3.67
   2   6  -2   53.97    3.92
  -2   6   2   50.29    3.02
   2   6  -2   52.93    3.95
  -2   6   2   51.24    2.45
   1  -6  -2  156.74    5.19
   1  -6  -2  151.30    6.26
  -1  -6   2  154.16    6.34
   1  -6  -2  153.72    4.91
   1  -6  -2  150.88    5.13
  -1  -6   2  150.00    6.38
   1  -6  -2  143.63    4.15
  -1  -6   2  147.67    4.66
  -1  -6   2  151.24    5.47
  -1  -6   2  148.56    6.31
  -1   6   2  152.83    5.51
   1   6  -2  146.53    6.23
   1   6  -2  148.37    4.66
   1   6  -2  148.70    6.32
  -1   6   2  146.68    4.88
   1   6  -2  150.62    5.45
  -1   6   2  162.67    5.66
  -1   6   2  150.18    4.18
  -1   6   2  145.85    6.06
   0  -6  -2  103.33    4.96
   0  -6   2  103.09    5.19
   0  -6  -2  105.60    4.34
   0  -6   2   98.88    4.99
   0  -6   2  101.51    5.03
   0  -6   2   99.15    3.86
   0  -6  -2  106.87    4.35
   0  -6  -2   97.95    4.12
   0  -6   2  102.97    3.99
   0   6  -2  100.36    3.83
   0   6   2  103.19    4.29
   0   6   2  103.74    4.88
   0   6  -2   97.01    5.01
   0   6   2  100.01    2.41
   0   6  -2  102.67    5.18
   0   6  -2   96.77    5.84
   0   6   2  104.87    4.56
   0   6   2  101.24    4.51
   0   6  -2   99.94    3.91
  -1  -6  -2   17.11    2.47
  -1  -6  -2   16.49    2.35
   1  -6   2   15.93    2.13
   1  -6   2   16.54    2.73
   1  -6   2   14.61    1.49
  -1  -6  -2   17.76    2.62
  -1  -6  -2   17.94    2.34
   1  -6   2   19.57    2.98
   1  -6   2   21.37    3.02
   1   6   2   12.90    2.49
   1   6   2   16.31    2.62
   1   6   2   19.98    2.74
  -1   6  -2   13.59    1.92
  -1   6  -2   17.66    2.84
  -1   6  -2   11.27    2.16
   1   6   2   16.77    2.60
  -1   6  -2   13.77    1.39
  -1   6  -2   16.58    2.83
   2  -6   2   16.15    2.60
   2  -6   2   16.09    1.11
   2  -6   2   14.11    2.31
   2  -6   2   19.73    2.56
  -2  -6  -2   16.22    2.51
   2  -6   2   22.07    3.18
  -2  -6  -2   13.72    2.08
  -2  -6  -2   22.85    2.98
  -2  -6  -2   24.20    3.18
   2   6   2   16.90    2.62
  -2   6  -2   17.08    1.07
   2   6   2   17.38    2.55
  -2   6  -2   21.59    3.03
  -2   6  -2   12.76    2.21
  -2   6  -2   18.06    2.95
  -2   6  -2   17.98    2.41
   2   6   2   19.95    2.80
   2   6   2   17.66    2.70
   3  -6   2    4.51    1.81
   3  -6   2    2.85    1.43
  -3  -6  -2    2.42    1.15
  -3  -6  -2    5.21    1.81
   3  -6   2    4.96    1.78
  -3  -6  -2    4.98    1.76
   3  -6   2    3.59    1.49
  -3  -6  -2    4.51    1.86
  -3   6  -2    4.27    1.65
   3   6   2    8.03    2.20
  -3   6  -2   10.19    2.32
   3   6   2    2.06    1.76
  -3   6  -2    5.76    1.73
  -3   6  -2    3.03    1.41
   3   6   2    5.47    2.01
   3   6   2    2.74    1.66
  -4  -6  -2   37.63    1.30
  -4  -6  -2   40.46    1.35
   4  -6   2   42.46    3.61
   4  -6   2   34.86    3.28
  -4  -6  -2   41.29    3.74
  -4  -6  -2   40.01    3.44
  -4  -6  -2   42.70    3.61
   4  -6   2   42.25    3.53
   4  -6   2   41.39    3.78
  -4  -6  -2   42.68    3.69
   4   6   2   38.79    3.59
  -4   6  -2   35.04    3.38
  -4   6  -2   43.37    3.77
   4   6   2   40.89    3.80
   4   6   2   37.32    3.82
  -4   6  -2   41.43    3.31
  -4   6  -2   44.36    3.80
   4   6   2   38.65    3.36
   5  -6   2   34.08    3.52
  -5  -6  -2   41.14    3.94
  -5  -6  -2   31.73    3.56
   5  -6   2   32.65    3.55
  -5  -6  -2   36.86    1.98
   5  -6   2   42.22    3.67
  -5  -6  -2   41.51    3.65
   5  -6   2   36.71    3.51
  -5  -6  -2   33.08    3.68
   5   6   2   39.82    3.98
   5   6   2   35.96    3.28
   5   6   2   34.34    4.41
  -5   6  -2   38.26    3.59
  -5   6  -2   34.01    3.61
   5   6   2   34.43    3.65
  -5   6  -2   36.65    3.70
  -5   6  -2   33.97    3.52
   6  -6   2    6.32    2.29
  -6  -6  -2   11.01    2.55
  -6  -6  -2    3.93    1.77
  -6  -6  -2    8.53    2.69
   6  -6   2    8.52    2.56
  -6  -6  -2    3.77    2.14
   6  -6   2    6.51    2.30
   6  -6   2    2.98    1.81
  -6  -6  -2    5.82    1.36
  -6   6  -2    6.31    1.92
   6   6   2    8.51    1.40
  -6   6  -2    9.09    2.62
   6   6   2    8.50    2.10
  -6   6  -2    4.10    1.84
   6   6   2    9.39    2.48
   6   6   2    6.60    2.29
  -6   6  -2   11.47    2.85
   6   6   2    8.72    2.95
   7  -6   2    2.03    1.87
  -7  -6  -2   -0.13    1.69
  -7  -6  -2    1.29    1.97
  -7  -6  -2   -2.07    0.96
   7  -6   2   -0.22    2.21
   7  -6   2   -0.89    1.63
  -7  -6  -2    0.44    1.91
   7   6   2    2.07    1.20
   7   6   2    2.03    2.38
   7   6   2    1.73    1.70
  -7   6  -2    0.86    1.52
   7   6   2   -2.04    1.20
   7   6   2    0.69    2.07
  -7   6  -2   -0.10    1.57
  -8  -6  -2    3.66    2.43
   8  -6   2    8.91    2.68
  -8  -6  -2    3.26    1.55
  -8  -6  -2    7.09    2.59
  -8  -6  -2    1.46    1.71
   8   6   2    3.20    2.02
   8   6   2    5.51    2.18
   8   6   2   10.35    3.10
   8   6   2    4.09    1.32
   8   6   2    2.64    2.04
  -8   6  -2    5.42    2.07
  -8   6  -2    9.28    2.77
  -9  -6  -2    0.55    1.80
  -9  -6  -2    1.73    2.33
   9  -6   2    1.13    1.99
   9  -6   2    0.67    1.83
   9   6   2    1.32    1.24
   9   6   2    4.65    2.26
  -9   6  -2    0.66    1.95
   9   6   2    2.12    2.58
  -9   6  -2    5.57    2.69
  -9   6  -2   -0.89    1.81
   9   6   2    1.77    2.41
  -9  -7   2    1.91    1.48
   9  -7  -2    1.55    1.91
  -9  -7   2    1.62    1.74
  -9  -7   2   -0.42    1.89
  -9  -7   2    2.14    2.67
  -9  -7   2    6.93    2.62
   9  -7  -2    0.51    1.30
  -9   7   2    0.63    2.11
   9   7  -2    1.70    2.27
  -9   7   2   -1.47    1.36
  -9   7   2    0.05    1.44
   9   7  -2   -0.23    1.86
  -8  -7   2   10.45    1.93
   8  -7  -2    5.17    1.78
  -8  -7   2    6.08    2.68
  -8  -7   2    2.35    2.70
   8  -7  -2    3.82    2.16
  -8  -7   2    4.67    2.24
  -8  -7   2    3.07    1.43
  -8   7   2    3.58    1.88
  -8   7   2    5.31    2.12
   8   7  -2    6.55    2.82
   8   7  -2    3.18    2.36
   8   7  -2    3.46    2.51
  -7  -7   2    7.25    1.67
  -7  -7   2    9.05    3.19
  -7  -7   2    5.24    2.13
   7  -7  -2    5.60    2.37
  -7  -7   2    5.83    2.22
   7  -7  -2    8.08    1.83
  -7  -7   2    4.24    1.42
   7   7  -2    7.80    2.82
   7   7  -2    5.14    2.32
  -7   7   2    4.47    1.74
  -7   7   2    6.31    1.98
   7   7  -2    5.51    2.66
  -6  -7   2   -2.66    1.08
  -6  -7   2    0.42    1.65
  -6  -7   2    1.04    0.99
  -6  -7   2   -0.26    2.08
   6  -7  -2    1.48    2.33
  -6  -7   2    0.27    0.86
   6  -7  -2    1.60    1.67
   6  -7  -2    2.38    1.30
   6   7  -2   -0.50    1.83
  -6   7   2    0.63    1.29
  -6   7   2    1.49    1.62
   6   7  -2    0.99    1.54
   6   7  -2    0.35    1.69
   5  -7  -2    1.18    1.37
  -5  -7   2    1.43    1.50
  -5  -7   2    9.74    2.89
  -5  -7   2    1.66    0.94
  -5  -7   2   -0.18    1.87
  -5  -7   2    2.59    2.02
   5  -7  -2    1.24    1.20
  -5  -7   2    0.62    0.86
   5  -7  -2   -0.28    1.60
   5  -7  -2    2.06    1.20
  -5   7   2    1.56    1.82
   5   7  -2    1.67    1.96
   5   7  -2    1.39    1.62
  -5   7   2    3.44    1.72
   5   7  -2   -0.85    2.43
  -5   7   2    0.05    1.14
   5   7  -2    1.66    1.93
  -5   7   2    1.87    1.45
  -4  -7   2   16.43    3.29
   4  -7  -2   12.11    2.84
  -4  -7   2    8.66    1.47
   4  -7  -2   11.41    1.89
  -4  -7   2   11.43    2.77
  -4  -7   2    9.68    1.51
  -4  -7   2    9.82    2.47
   4  -7  -2   11.82    1.93
   4  -7  -2   11.67    2.18
  -4  -7   2    8.57    2.37
   4   7  -2   10.22    2.47
   4   7  -2   13.08    3.07
   4   7  -2    9.49    2.72
  -4   7   2   10.55    2.18
  -4   7   2   15.04    3.14
   4   7  -2    9.98    2.97
  -4   7   2    8.82    1.95
  -4   7   2   13.82    2.40
  -3  -7   2   12.62    2.76
  -3  -7   2   13.36    1.64
   3  -7  -2   14.87    3.01
  -3  -7   2   16.13    3.02
  -3  -7   2   18.48    3.44
   3  -7  -2   10.39    1.82
   3  -7  -2   17.13    2.29
  -3  -7   2   14.03    1.54
  -3   7   2   11.26    1.32
   3   7  -2   13.77    2.96
  -3   7   2   17.66    3.11
   3   7  -2   12.95    2.53
  -3   7   2   16.70    2.60
   3   7  -2   13.12    2.56
  -3   7   2   13.55    1.18
   3   7  -2   10.89    2.63
  -3   7   2   11.51    2.04
  -3   7   2   15.19    2.09
   2  -7  -2   50.53    4.04
  -2  -7   2   41.03    3.39
   2  -7  -2   41.81    2.81
  -2  -7   2   52.57    4.09
  -2  -7   2   48.35    4.08
  -2  -7   2   45.04    2.44
   2  -7  -2   47.75    2.61
  -2  -7   2   49.36    3.95
   2   7  -2   46.32    3.90
  -2   7   2   46.51    3.23
  -2   7   2   43.20    3.12
  -2   7   2   51.01    4.01
   2   7  -2   43.75    3.87
   2   7  -2   38.81    3.84
  -2   7   2   47.50    2.48
   2   7  -2   46.61    3.40
  -2   7   2   47.74    2.62
  -1  -7   2   24.69    3.60
  -1  -7   2   26.59    3.65
  -1  -7   2   21.15    1.88
  -1  -7   2   27.90    3.66
  -1  -7   2   23.69    2.52
   1  -7  -2   18.14    1.86
   1  -7  -2   20.77    2.19
   1  -7  -2   22.38    3.31
   1  -7  -2   20.90    1.48
   1  -7  -2   19.58    2.11
  -1   7   2   19.51    2.28
   1   7  -2   18.86    2.97
   1   7  -2   25.05    3.64
  -1   7   2   20.37    1.51
  -1   7   2   22.34    2.37
  -1   7   2   22.67    2.12
   1   7  -2   17.21    2.70
   1   7  -2   28.57    3.88
   1   7  -2   22.52    1.80
  -1   7   2   22.17    3.18
   0  -7   2    1.84    1.10
   0  -7  -2    5.39    1.59
   0  -7   2    3.06    1.79
   0  -7  -2    2.82    1.59
   0  -7   2    4.05    1.97
   0  -7   2    6.26    1.99
   0  -7   2    6.20    1.51
   0  -7  -2    4.47    1.39
   0  -7  -2    3.59    1.40
   0   7  -2    4.18    1.50
   0   7   2    3.91    1.45
   0   7   2    4.35    1.68
   0   7  -2    3.69    1.64
   0   7   2    4.76    1.55
   0   7  -2    4.81    1.21
   0   7   2    7.04    2.18
   0   7  -2    2.58    1.21
   0   7  -2    5.68    2.11
   1  -7   2   82.37    4.86
   1  -7   2   92.29    5.30
  -1  -7  -2   88.85    4.44
  -1  -7  -2   92.13    4.58
   1  -7   2   85.64    4.96
   1  -7   2  101.25    4.21
  -1  -7  -2   91.97    5.04
   1  -7   2   89.77    3.44
  -1  -7  -2   84.77    4.43
   1   7   2   88.72    4.80
  -1   7  -2   96.93    5.45
  -1   7  -2   93.14    4.12
   1   7   2   82.19    4.53
   1   7   2   87.95    4.98
   1   7   2   83.52    4.50
  -1   7  -2   87.03    3.37
  -1   7  -2   92.39    5.18
  -1   7  -2   85.61    5.10
  -2  -7  -2   93.50    4.90
  -2  -7  -2   90.76    5.06
   2  -7   2   94.41    5.19
   2  -7   2   93.46    2.79
  -2  -7  -2   88.52    4.85
   2  -7   2   89.45    5.13
   2  -7   2   87.37    5.31
   2  -7   2   89.86    4.40
  -2  -7  -2  100.91    5.06
   2   7   2   99.32    5.22
  -2   7  -2   91.34    5.23
   2   7   2   93.08    5.06
  -2   7  -2   91.44    2.75
   2   7   2   98.72    5.13
  -2   7  -2  104.37    5.65
   2   7   2   99.62    5.35
  -2   7  -2   99.29    5.53
  -2   7  -2   90.22    4.27
  -3  -7  -2   91.03    5.08
   3  -7   2  100.56    4.94
   3  -7   2   98.31    5.74
   3  -7   2   95.50    5.26
  -3  -7  -2   90.98    5.13
  -3  -7  -2   98.01    5.39
   3  -7   2   90.88    5.26
  -3  -7  -2   92.34    5.18
   3   7   2   91.15    5.42
  -3   7  -2   95.27    5.45
  -3   7  -2   86.14    5.30
  -3   7  -2   89.03    4.66
   3   7   2   95.88    5.43
   3   7   2   87.12    5.11
   3   7   2   98.88    5.52
  -3   7  -2   92.82    5.43
   4  -7   2   41.28    5.99
   4  -7   2   36.94    3.89
   4  -7   2   40.10    3.76
   4  -7   2   36.41    3.43
  -4  -7  -2   37.43    3.55
  -4  -7  -2   41.19    3.77
  -4  -7  -2   43.48    3.88
   4   7   2   35.85    3.69
   4   7   2   47.56    4.25
  -4   7  -2   42.00    3.96
  -4   7  -2   42.01    3.93
   4   7   2   39.64    3.69
  -4   7  -2   37.38    3.73
   4   7   2   45.75    4.42
  -4   7  -2   36.82    3.46
  -5  -7  -2    2.45    1.88
  -5  -7  -2    0.47    1.66
  -5  -7  -2   -2.32    1.59
  -5  -7  -2    2.17    1.65
   5  -7   2    1.86    1.82
   5  -7   2    1.53    1.84
   5  -7   2    1.40    1.47
  -5   7  -2    0.78    1.70
  -5   7  -2    0.09    1.32
  -5   7  -2    0.76    1.80
   5   7   2    1.91    2.38
   5   7   2    0.66    1.43
   5   7   2    1.75    1.50
  -5   7  -2    1.36    1.90
   5   7   2    2.38    1.93
  -6  -7  -2    2.82    0.80
  -6  -7  -2    2.09    1.85
  -6  -7  -2    6.92    2.29
   6  -7   2    2.04    1.94
   6  -7   2    0.85    1.62
  -6  -7  -2    2.71    1.72
  -6  -7  -2    1.94    0.88
   6   7   2    3.90    2.31
   6   7   2    2.90    2.03
  -6   7  -2    4.20    2.18
   6   7   2    2.93    2.33
  -6   7  -2    0.85    1.83
   6   7   2    1.50    2.07
  -6   7  -2    2.10    1.85
   7  -7   2    2.42    2.07
  -7  -7  -2    2.87    2.02
  -7  -7  -2    1.79    1.53
   7  -7   2   -2.62    1.28
   7  -7   2   -0.92    1.15
  -7  -7  -2    0.71    0.99
  -7  -7  -2   -0.63    3.01
   7   7   2    5.50    2.33
  -7   7  -2    0.81    1.68
   7   7   2    3.04    1.83
   7   7   2   -1.18    1.64
  -7   7  -2    1.01    1.73
   7   7   2    1.79    2.31
  -8  -7  -2    2.61    2.60
   8  -7   2    7.48    2.46
   8  -7   2    3.99    2.22
  -8  -7  -2    0.48    1.30
   8   7   2    5.44    2.74
   8   7   2    4.45    2.55
  -8   7  -2    4.00    2.27
  -8   7  -2    0.50    1.91
   8   7   2    7.19    2.87
   8  -8  -2    0.61    1.55
   8  -8  -2    3.46    1.39
  -8  -8   2    4.45    2.52
  -8  -8   2    0.41    1.11
  -8  -8   2   -3.19    1.85
  -8  -8   2    2.07    2.09
   8   8  -2    3.61    2.25
   8   8  -2    0.49    2.94
  -8   8   2    0.63    1.34
   8   8  -2    2.01    1.84
  -8   8   2   -0.97    1.40
   7  -8  -2   -0.56    1.62
  -7  -8   2    2.82    2.37
   7  -8  -2   -0.39    1.15
  -7  -8   2    1.38    1.05
  -7  -8   2    3.66    1.21
  -7  -8   2   -1.31    1.49
   7  -8  -2    2.64    1.88
  -7   8   2    1.39    1.48
   7   8  -2    1.58    2.16
  -7   8   2   -0.06    1.52
   7   8  -2    1.14    2.06
   7   8  -2   -2.14    1.42
  -6  -8   2   11.29    3.14
  -6  -8   2   11.45    1.74
   6  -8  -2   12.59    3.35
  -6  -8   2   14.18    3.52
  -6  -8   2   10.86    1.70
   6  -8  -2   15.23    2.42
  -6  -8   2   12.35    3.50
   6  -8  -2   10.96    2.60
   6   8  -2   11.13    3.00
   6   8  -2   12.31    3.18
  -6   8   2   15.79    2.85
  -6   8   2   10.05    2.23
  -6   8   2   11.63    2.74
   6   8  -2   15.40    3.72
   5  -8  -2    8.38    2.77
  -5  -8   2    9.93    1.53
  -5  -8   2    4.25    2.90
  -5  -8   2   11.97    2.69
   5  -8  -2   11.74    2.21
  -5  -8   2    7.86    1.42
  -5  -8   2    5.88    2.26
   5  -8  -2    8.86    2.07
  -5   8   2   12.38    2.55
   5   8  -2    5.91    2.35
   5   8  -2   16.77    3.66
  -5   8   2   10.57    2.44
   5   8  -2   10.78    3.10
  -5   8   2    5.28    1.87
   4  -8  -2    0.28    1.68
  -4  -8   2   -0.15    1.84
   4  -8  -2   -0.63    1.05
  -4  -8   2    2.05    0.94
  -4  -8   2    1.00    1.51
  -4  -8   2    1.50    0.91
   4  -8  -2    0.81    1.13
  -4  -8   2   -0.28    1.96
  -4  -8   2    2.01    1.92
  -4   8   2    1.51    1.39
   4   8  -2    2.53    1.74
  -4   8   2    0.97    1.43
   4   8  -2    2.44    1.87
   4   8  -2    0.31    1.48
   4   8  -2    0.93    1.97
  -4   8   2    0.15    1.06
  -3  -8   2   49.93    4.41
  -3  -8   2   51.20    2.60
  -3  -8   2   48.06    2.47
  -3  -8   2   50.35    4.24
   3  -8  -2   48.13    3.22
  -3  -8   2   49.10    4.57
  -3  -8   2   49.77    4.38
   3  -8  -2   51.63    3.29
   3  -8  -2   46.79    4.48
   3  -8  -2   51.33    3.18
   3   8  -2   47.24    3.95
  -3   8   2   52.46    2.19
  -3   8   2   50.02    3.78
   3   8  -2   54.76    4.69
  -3   8   2   49.33    3.21
  -3   8   2   53.50    2.15
   3   8  -2   48.70    4.47
  -3   8   2   48.48    4.42
   3   8  -2   46.01    4.28
  -3   8   2   50.05    3.66
  -2  -8   2   49.33    2.60
   2  -8  -2   43.81    4.08
   2  -8  -2   48.57    3.26
   2  -8  -2   43.00    2.57
  -2  -8   2   45.41    4.10
  -2  -8   2   44.36    3.77
  -2  -8   2   44.68    4.23
  -2  -8   2   52.51    4.56
  -2   8   2   50.76    2.78
  -2   8   2   51.05    3.73
   2   8  -2   45.83    4.28
   2   8  -2   45.81    3.61
   2   8  -2   48.83    4.60
  -2   8   2   48.17    2.68
  -2   8   2   43.87    4.00
  -2   8   2   49.56    3.63
   2   8  -2   55.72    4.65
   1  -8  -2   40.98    3.10
   1  -8  -2   44.26    4.13
  -1  -8   2   41.29    2.56
  -1  -8   2   33.56    3.66
   1  -8  -2   32.72    2.88
   1  -8  -2   36.13    1.92
  -1  -8   2   35.08    3.82
   1  -8  -2   43.24    2.78
  -1  -8   2   40.90    3.83
  -1  -8   2   40.92    3.27
   1   8  -2   41.12    3.88
   1   8  -2   37.88    2.35
  -1   8   2   38.14    1.96
  -1   8   2   40.24    3.38
  -1   8   2   42.11    3.41
  -1   8   2   43.31    2.93
   1   8  -2   40.25    3.15
  -1   8   2   38.58    4.44
   1   8  -2   37.50    3.86
   1   8  -2   38.41    3.97
   0  -8   2   16.69    2.96
   0  -8   2   15.40    2.38
   0  -8   2   10.19    2.17
   0  -8  -2   12.69    2.25
   0  -8  -2   14.33    2.95
   0  -8   2    9.70    2.64
   0  -8   2   14.73    2.07
   0  -8  -2   13.89    2.25
   0  -8  -2   21.50    2.97
   0   8  -2    9.03    2.22
   0   8  -2   17.83    1.90
   0   8   2   20.77    2.79
   0   8  -2   13.54    2.98
   0   8   2   19.94    3.13
   0   8   2   15.15    2.87
   0   8  -2   23.20    3.75
   0   8  -2   15.09    2.16
   0   8   2   16.35    2.67
  -1  -8  -2   31.62    3.10
  -1  -8  -2   25.55    2.80
   1  -8   2   29.03    2.63
  -1  -8  -2   32.96    3.53
   1  -8   2   34.64    3.53
   1  -8   2   25.85    3.69
  -1  -8  -2   30.34    2.98
   1  -8   2   29.61    3.95
   1  -8   2   24.50    2.06
  -1   8  -2   31.90    3.45
  -1   8  -2   28.61    2.51
   1   8   2   32.49    3.26
   1   8   2   32.16    3.36
  -1   8  -2   41.69    4.20
   1   8   2   29.88    3.22
  -1   8  -2   25.92    2.03
   1   8   2   34.05    4.22
  -1   8  -2   31.21    3.63
  -2  -8  -2   12.97    2.76
  -2  -8  -2   14.80    2.57
   2  -8   2   16.80    2.53
   2  -8   2   17.98    3.27
  -2  -8  -2   19.31    2.91
  -2  -8  -2   24.33    3.33
   2  -8   2   15.85    3.31
   2  -8   2   15.81    1.23
   2   8   2   15.97    2.82
  -2   8  -2   17.28    3.24
   2   8   2   21.43    3.35
  -2   8  -2   17.38    1.22
  -2   8  -2   16.03    2.31
   2   8   2   20.91    3.48
  -2   8  -2   10.84    2.47
   2   8   2   16.30    3.29
  -2   8  -2   19.10    3.64
  -3  -8  -2   45.18    3.97
   3  -8   2   41.71    4.30
  -3  -8  -2   44.33    4.08
   3  -8   2   47.20    3.61
   3  -8   2   34.72    3.72
  -3  -8  -2   43.42    3.94
   3  -8   2   37.11    3.68
  -3   8  -2   43.75    4.17
  -3   8  -2   50.51    4.54
   3   8   2   40.82    4.07
  -3   8  -2   45.74    4.14
   3   8   2   45.92    4.13
  -3   8  -2   43.98    3.48
   3   8   2   42.39    4.12
   3   8   2   45.42    4.27
  -4  -8  -2   21.66    3.78
   4  -8   2   12.03    2.58
  -4  -8  -2   18.34    3.21
   4  -8   2   15.01    2.83
  -4  -8  -2   15.06    2.68
  -4  -8  -2   20.01    3.51
   4  -8   2   19.88    3.60
   4   8   2   18.12    3.40
  -4   8  -2   19.87    3.58
   4   8   2   18.31    3.53
   4   8   2   23.51    3.96
  -4   8  -2   21.66    3.16
  -4   8  -2   21.77    3.82
   4   8   2   15.81    2.97
  -5  -8  -2    1.94    1.45
   5  -8   2    1.51    1.97
   5  -8   2    4.18    1.96
  -5  -8  -2    4.41    2.00
   5   8   2    3.69    1.90
   5   8   2    4.51    2.79
   5   8   2    4.59    2.43
  -5   8  -2    7.14    2.38
  -5   8  -2    4.17    1.98
   5   8   2    6.65    2.33
  -5   8  -2    1.79    1.92
   6  -8   2    1.45    1.79
   6  -8   2    4.61    2.20
  -6  -8  -2    5.58    2.37
   6  -8   2    3.46    2.08
  -6  -8  -2    1.94    1.37
   6   8   2    0.60    1.81
  -6   8  -2    6.14    2.41
   6   8   2    1.57    2.50
  -6   8  -2    2.63    1.76
   6   8   2    4.31    2.32
   6   8   2    6.89    2.67
  -7  -8  -2    0.06    1.84
   7  -8   2    2.77    2.01
   7  -8   2    2.30    1.87
  -7  -8  -2    0.66    0.55
  -7  -8  -2    0.18    1.46
  -7  -8  -2   -1.33    0.62
   7  -8   2    0.20    1.67
   7   8   2   -1.31    1.87
   7   8   2    1.17    1.94
  -7   8  -2    0.14    1.41
  -7   8  -2   -0.05    1.35
   7   8   2    1.39    2.23
  -8  -8  -2    2.43    0.92
   8  -8   2    4.57    2.23
   8  -8   2    3.16    2.45
  -8  -8  -2    2.41    1.23
   8  -8   2    2.48    2.17
  -8  -8  -2    6.57    2.52
  -8  -8  -2    1.36    1.78
   8   8   2    1.49    1.62
   8   8   2    5.33    2.97
  -8   8  -2    3.47    2.12
   8   8   2    6.08    2.53
  -8   8  -2    1.45    1.90
  -7  -9   2    1.78    2.26
   7  -9  -2    2.23    2.41
   7  -9  -2    6.42    1.75
  -7  -9   2    5.19    2.95
   7  -9  -2    3.47    2.03
  -7  -9   2    4.31    1.22
   7   9  -2    5.80    2.42
  -7   9   2    1.86    1.55
  -7   9   2    1.81    1.78
   7   9  -2    6.73    2.84
   7   9  -2    2.58    2.16
  -6  -9   2    1.81    1.75
   6  -9  -2    0.64    1.60
  -6  -9   2    2.08    2.26
   6  -9  -2    2.19    2.21
  -6  -9   2    2.20    1.03
  -6  -9   2    3.49    2.62
   6  -9  -2    6.21    1.60
  -6  -9   2    5.52    1.20
  -6   9   2    2.40    1.50
   6   9  -2    3.69    2.28
   6   9  -2    1.81    2.21
  -6   9   2    2.58    1.67
   6   9  -2   -0.19    1.84
  -6   9   2   -0.41    1.79
  -5  -9   2    4.23    2.20
   5  -9  -2    4.29    1.73
  -5  -9   2    2.88    1.01
  -5  -9   2    2.82    0.81
  -5  -9   2    0.74    2.13
   5  -9  -2    1.84    1.91
   5  -9  -2    2.75    1.44
  -5  -9   2    2.08    2.26
  -5   9   2    1.55    1.65
   5   9  -2    2.43    2.05
   5   9  -2    5.05    2.52
  -5   9   2   -0.52    1.26
   5   9  -2    1.12    1.50
  -5   9   2    2.31    1.56
   4  -9  -2    8.87    2.86
   4  -9  -2    7.06    1.87
  -4  -9   2    6.91    1.25
  -4  -9   2    7.78    2.78
  -4  -9   2    6.44    2.43
  -4  -9   2   12.29    3.29
   4  -9  -2    9.55    2.07
  -4  -9   2    4.60    2.51
  -4  -9   2    8.26    1.26
   4   9  -2    7.64    2.59
   4   9  -2    6.78    2.50
   4   9  -2    8.97    3.76
  -4   9   2    8.79    2.21
  -4   9   2   12.07    2.53
  -4   9   2    5.98    1.98
  -3  -9   2    3.90    1.91
   3  -9  -2   -0.74    0.87
  -3  -9   2    1.58    0.75
   3  -9  -2    3.14    1.44
  -3  -9   2   -0.67    1.75
  -3  -9   2    0.41    2.17
  -3  -9   2    2.34    0.94
  -3  -9   2   -0.57    1.17
   3  -9  -2   -0.26    1.81
   3   9  -2    2.91    1.90
  -3   9   2    2.91    0.77
  -3   9   2   -0.57    1.24
   3   9  -2   -0.38    1.13
   3   9  -2    1.67    1.76
  -3   9   2    2.85    1.73
  -3   9   2    0.80    0.63
  -3   9   2    3.03    1.77
   2  -9  -2   63.69    5.22
  -2  -9   2   57.66    4.84
  -2  -9   2   56.35    4.26
   2  -9  -2   55.60    2.90
  -2  -9   2   56.94    4.82
  -2  -9   2   53.89    2.72
  -2  -9   2   60.25    2.75
  -2   9   2   57.84    2.98
  -2   9   2   56.51    4.51
   2   9  -2   57.59    4.17
  -2   9   2   55.02    2.91
  -2   9   2   52.69    4.05
   2   9  -2   51.68    4.70
   1  -9  -2   86.80    4.67
   1  -9  -2   83.53    5.83
   1  -9  -2   83.88    4.09
  -1  -9   2   94.13    5.93
  -1  -9   2   91.39    5.85
   1  -9  -2   84.93    2.90
  -1  -9   2   91.06    4.79
  -1  -9   2   91.87    3.75
  -1  -9   2   91.56    6.12
  -1   9   2   84.07    5.66
   1   9  -2   91.83    6.09
   1   9  -2   85.04    5.75
  -1   9   2   97.21    5.50
   1   9  -2   86.26    3.58
  -1   9   2   85.12    2.88
  -1   9   2   98.04    5.43
   1   9  -2   91.35    4.70
  -1   9   2   81.25    4.53
   0  -9   2    6.34    2.43
   0  -9   2    2.98    1.50
   0  -9  -2    4.78    2.30
   0  -9   2   12.24    3.20
   0  -9  -2    4.42    1.57
   0  -9   2    3.73    1.94
   0  -9   2    3.19    1.36
   0  -9  -2    2.25    1.57
   0   9  -2    8.00    2.51
   0   9   2    3.68    1.72
   0   9  -2    7.80    2.73
   0   9   2    2.84    1.84
   0   9   2    3.77    1.88
   0   9   2    8.81    2.79
   0   9  -2    6.84    2.20
   0   9  -2    5.82    1.65
   1  -9   2   64.16    3.67
   1  -9   2   59.10    5.52
   1  -9   2   60.83    4.80
  -1  -9  -2   67.72    4.50
  -1  -9  -2   67.59    5.12
  -1  -9  -2   66.79    4.29
   1  -9   2   68.27    4.99
   1  -9   2   66.10    3.18
   1   9   2   72.69    4.91
  -1   9  -2   70.70    3.74
   1   9   2   62.83    4.32
   1   9   2   59.58    4.90
  -1   9  -2   61.64    5.04
   1   9   2   66.52    4.88
  -1   9  -2   63.19    5.02
  -1   9  -2   62.47    3.13
   2  -9   2   10.01    1.07
  -2  -9  -2    6.36    2.39
  -2  -9  -2   13.86    2.78
   2  -9   2    9.13    3.28
   2  -9   2   16.10    3.31
  -2  -9  -2   12.30    2.66
   2  -9   2   11.66    2.14
   2  -9   2    9.36    2.92
  -2   9  -2   12.63    2.23
   2   9   2    9.94    2.93
  -2   9  -2    8.92    1.00
  -2   9  -2    9.95    2.46
   2   9   2   13.86    3.00
  -2   9  -2    7.14    2.68
   2   9   2   14.81    3.20
   2   9   2   13.10    2.83
   3  -9   2   15.44    2.65
   3  -9   2   19.66    3.85
  -3  -9  -2   16.79    3.34
  -3  -9  -2   15.78    3.26
  -3  -9  -2   11.12    2.76
   3   9   2   13.26    3.13
  -3   9  -2   12.94    2.90
   3   9   2   14.28    3.06
   3   9   2    6.42    2.67
  -3   9  -2    9.94    2.91
  -3   9  -2   15.09    2.60
   3   9   2   10.30    2.47
   4  -9   2    6.95    2.18
   4  -9   2    9.72    2.97
   4  -9   2    8.20    2.42
  -4  -9  -2    7.30    2.71
  -4  -9  -2    7.63    2.59
   4   9   2    6.12    2.32
  -4   9  -2    8.04    2.68
  -4   9  -2    6.40    2.29
  -4   9  -2    9.87    2.86
   4   9   2    6.82    2.34
   5  -9   2   14.41    2.97
  -5  -9  -2    7.31    2.69
   5  -9   2    8.93    2.99
   5  -9   2    8.56    2.48
   5   9   2    9.67    3.21
   5   9   2    6.87    3.13
   5   9   2    9.65    2.98
  -5   9  -2   10.49    2.66
  -5   9  -2    5.51    2.21
   6  -9   2    1.76    2.19
   6  -9   2    3.32    1.93
  -6  -9  -2    1.51    1.89
  -6  -9  -2    2.49    2.11
   6  -9   2    4.24    2.51
   6   9   2    1.30    2.66
   6   9   2    1.75    2.00
  -6   9  -2    1.99    1.71
   6   9   2    3.23    2.39
  -6   9  -2    4.97    2.46
  -7  -9  -2    2.78    1.90
   7   9   2    0.10    1.87
  -7   9  -2    2.64    2.21
   6 -10  -2    7.02    2.86
   6 -10  -2    2.39    1.65
  -6 -10   2    2.77    0.89
  -6 -10   2    3.97    0.85
  -6 -10   2    2.64    2.40
  -6 -10   2    5.98    3.12
   6  10  -2    2.25    2.04
   6  10  -2    4.35    2.33
  -6  10   2    5.35    2.17
  -6  10   2    4.93    2.31
   6  10  -2    0.18    2.22
  -5 -10   2    1.70    2.16
  -5 -10   2    2.87    0.68
   5 -10  -2    0.69    2.13
   5 -10  -2    2.06    1.54
  -5 -10   2    0.56    0.69
   5 -10  -2    3.20    1.56
  -5 -10   2   -0.13    1.72
  -5  10   2    1.54    1.60
  -5  10   2    1.16    1.77
   5  10  -2    0.58    1.89
   5  10  -2    3.69    2.15
  -5  10   2    0.10    1.56
   5  10  -2    1.96    2.11
   4 -10  -2    3.79    2.33
  -4 -10   2    2.13    0.76
   4 -10  -2    1.97    1.33
  -4 -10   2   -1.26    1.78
   4 -10  -2    3.33    1.52
  -4 -10   2    0.36    1.58
  -4  10   2    1.20    1.58
  -4  10   2    6.05    2.04
   4  10  -2    4.15    2.21
   4  10  -2    1.30    1.61
  -4  10   2    2.55    1.59
   4  10  -2    1.17    1.65
  -3 -10   2   17.11    1.33
   3 -10  -2   18.92    2.40
   3 -10  -2   19.47    2.87
  -3 -10   2   12.51    2.76
  -3 -10   2   14.68    1.36
  -3 -10   2   13.83    3.57
  -3 -10   2   17.60    3.53
   3 -10  -2   11.97    3.40
  -3  10   2   18.32    1.13
  -3  10   2   13.33    2.98
   3  10  -2   18.41    3.89
   3  10  -2   19.23    3.37
  -3  10   2   17.22    1.13
  -3  10   2   11.60    2.05
   3  10  -2   14.57    3.24
  -3  10   2   19.71    3.49
  -2 -10   2   15.05    3.15
  -2 -10   2   25.68    1.71
   2 -10  -2   24.93    1.95
  -2 -10   2   29.16    3.96
  -2 -10   2   20.65    1.70
   2 -10  -2   28.41    4.41
  -2 -10   2   22.00    3.98
   2  10  -2   25.05    4.39
  -2  10   2   24.30    3.81
   2  10  -2   18.22    2.99
  -2  10   2   20.98    1.93
  -2  10   2   18.75    3.07
   2  10  -2   26.61    4.55
  -2  10   2   21.86    1.95
  -1 -10   2    9.02    2.99
   1 -10  -2    8.46    2.08
  -1 -10   2    3.21    2.45
   1 -10  -2   10.30    1.92
  -1 -10   2    9.29    1.52
   1 -10  -2    7.70    2.90
  -1 -10   2    7.86    2.17
  -1  10   2    7.66    0.88
   1  10  -2   10.44    2.15
  -1  10   2    7.56    2.45
   1  10  -2    7.84    3.00
  -1  10   2    8.33    1.76
   1  10  -2    7.63    1.34
   1  10  -2    8.53    2.40
  -1  10   2    4.42    1.93
   0 -10  -2   11.98    2.51
   0 -10   2   14.74    2.25
   0 -10   2   16.58    3.80
   0 -10   2   11.78    3.03
   0 -10  -2   17.75    2.77
   0 -10  -2    8.96    2.92
   0  10   2   16.08    2.61
   0  10   2   15.04    2.94
   0  10  -2   17.94    3.80
   0  10  -2   13.85    2.29
   0  10  -2   13.56    1.96
   0  10  -2   21.32    4.17
   0  10   2   10.69    2.46
  -1 -10  -2    4.53    2.36
   1 -10   2    0.45    1.95
  -1 -10  -2    2.49    1.74
   1 -10   2    2.24    2.12
   1 -10   2    0.98    1.02
   1 -10   2    0.39    1.04
  -1 -10  -2    2.32    1.43
   1  10   2    0.20    1.44
   1  10   2    0.64    1.64
  -1  10  -2    2.55    1.67
  -1  10  -2    0.89    1.66
   1  10   2    0.28    1.66
  -1  10  -2    0.95    1.06
  -1  10  -2    1.80    0.90
  -2 -10  -2   36.42    4.92
   2 -10   2   24.76    2.65
   2 -10   2   22.67    1.25
   2 -10   2   25.04    4.50
  -2 -10  -2   18.48    2.98
  -2 -10  -2   28.49    3.82
   2  10   2   23.07    3.65
   2  10   2   17.14    3.26
  -2  10  -2   20.35    1.14
  -2  10  -2   19.61    3.61
   2  10   2   15.53    2.94
  -2  10  -2   23.20    2.96
  -2  10  -2   20.82    3.60
  -3 -10  -2   24.85    4.13
   3 -10   2   35.22    5.23
  -3 -10  -2   34.70    3.83
   3 -10   2   24.89    4.31
   3 -10   2   32.69    3.23
   3  10   2   37.61    4.33
  -3  10  -2   33.75    5.03
  -3  10  -2   30.87    3.73
   3  10   2   35.28    4.13
  -3  10  -2   39.59    4.44
   3  10   2   26.29    3.99
  -4 -10  -2   11.24    2.97
   4 -10   2    9.15    2.23
   4 -10   2    8.71    3.09
   4 -10   2    8.55    2.55
  -4  10  -2   10.89    2.74
  -4  10  -2    9.82    2.58
   4  10   2    9.32    2.70
  -4  10  -2   12.40    2.85
   4  10   2   12.91    3.17
   4  10   2   11.57    3.09
   5 -10   2    1.21    2.03
  -5 -10  -2    3.43    2.18
  -5 -10  -2    3.60    1.90
   5 -10   2    8.63    2.41
   5 -10   2    0.02    1.68
   5  10   2   -0.04    1.66
  -5  10  -2    4.39    2.47
   5  10   2    2.73    2.40
  -5  10  -2    1.27    1.86
   5  10   2    4.95    2.53
   4 -11  -2    1.71    1.68
  -4 -11   2    1.15    1.52
   4 -11  -2    2.49    1.11
  -4 -11   2    9.24    3.25
   4 -11  -2    3.91    2.66
   4  11  -2    2.63    1.51
  -4  11   2    0.82    1.66
   4  11  -2    2.06    1.98
   4  11  -2    3.42    1.88
  -4  11   2    1.56    1.59
  -4  11   2    2.27    1.61
   3 -11  -2    2.66    1.12
  -3 -11   2    1.37    2.07
   3 -11  -2    2.82    2.28
  -3 -11   2    3.65    2.32
   3 -11  -2    2.71    1.63
  -3  11   2    3.17    1.32
   3  11  -2    1.09    2.09
  -3  11   2    5.10    2.17
   3  11  -2   -0.28    1.20
   3  11  -2    2.89    2.65
  -3  11   2    2.44    1.55
  -2 -11   2    0.38    2.11
  -2 -11   2    2.70    0.62
   2 -11  -2    1.32    0.76
  -2 -11   2    0.51    1.54
   2 -11  -2    2.73    1.67
  -2 -11   2   -1.11    1.76
  -2 -11   2    2.97    0.67
   2 -11  -2   -1.13    1.96
  -2  11   2    1.02    0.80
  -2  11   2    2.72    1.78
  -2  11   2    0.13    1.37
   2  11  -2    1.54    1.96
   2  11  -2   10.59    4.30
   2  11  -2    2.43    1.72
  -2  11   2    1.13    0.81
   1 -11  -2    0.92    1.20
  -1 -11   2    2.61    1.81
  -1 -11   2    0.79    1.66
   1 -11  -2   -0.27    1.84
  -1 -11   2    1.58    2.20
   1 -11  -2    2.88    2.25
   1  11  -2   -0.43    1.48
  -1  11   2    2.42    1.11
  -1  11   2    1.38    1.96
  -1  11   2    3.83    2.18
   1  11  -2    1.99    1.37
   1  11  -2    0.18    1.69
   0 -11  -2    6.04    2.64
   0 -11   2    7.42    2.27
   0 -11   2    2.28    2.33
   0 -11  -2    3.75    1.91
   0 -11   2    3.44    1.58
   0 -11  -2    3.42    1.75
   0  11   2    5.45    2.23
   0  11  -2    6.03    1.64
   0  11   2    5.09    2.27
   0  11   2    1.63    1.34
   0  11  -2    3.80    1.20
   0  11  -2    3.55    1.75
   0  11  -2    3.69    2.12
  -1 -11  -2    8.50    2.33
   1 -11   2    5.68    1.53
  -1 -11  -2    4.02    2.27
   1 -11   2    5.69    1.40
   1 -11   2    2.50    2.65
   1 -11   2    1.81    1.87
  -1 -11  -2    9.71    2.55
  -1  11  -2    7.82    1.32
   1  11   2    4.13    2.10
  -1  11  -2    9.00    1.70
  -1  11  -2    5.05    2.50
  -1  11  -2    3.57    2.03
   1  11   2    4.22    1.77
   1  11   2    9.97    3.04
  -2 -11  -2    5.92    2.26
  -2 -11  -2    8.52    2.81
   2 -11   2    6.72    3.04
   2 -11   2    6.62    1.59
   2  11   2    8.32    2.36
   2  11   2    5.51    2.49
  -2  11  -2    6.57    2.82
  -2  11  -2    8.67    2.68
  -2  11  -2    4.73    1.58
   2  11   2    6.10    2.59
   3 -11   2    4.40    2.44
  -3 -11  -2    5.20    2.32
   3 -11   2    8.23    2.05
  -3 -11  -2    5.77    2.53
   3 -11   2    1.48    2.28
  -3  11  -2    4.52    1.78
   3  11   2    7.21    2.41
  -3  11  -2    7.01    2.52
   3  11   2    4.77    2.26
  -3  11  -2    4.30    2.23
   3  11   2    4.34    2.13
 -11   0   3    3.61    2.11
  11   0  -3    9.83    2.85
 -11   0   3    3.64    2.30
 -11   0   3    6.89    2.76
  11   0  -3    7.47    2.71
  11   0  -3    2.52    2.21
 -10   0   3   12.88    2.92
 -10   0   3   14.27    3.01
  10   0  -3   26.06    4.03
  10   0  -3   15.77    3.28
  10   0  -3   25.15    3.83
 -10   0   3   22.10    4.07
 -10   0   3   16.49    3.55
  -9   0   3    1.50    2.01
  -9   0   3   -1.74    1.57
  -9   0   3   -0.91    1.20
   9   0  -3   -1.18    1.13
   9   0  -3    1.66    1.77
  -9   0   3    2.54    1.88
   9   0  -3    3.02    2.00
  -8   0   3   11.12    2.48
   8   0  -3   12.43    2.35
   8   0  -3   13.52    2.73
  -8   0   3    6.60    2.13
   8   0  -3    9.67    2.15
   8   0  -3   14.99    2.84
  -8   0   3   11.79    2.83
  -8   0   3    7.81    2.40
   7   0  -3    2.43    1.49
   7   0  -3    0.98    1.46
   7   0  -3    2.07    1.31
   7   0  -3    2.33    1.32
   7   0  -3    2.44    1.62
  -7   0   3    5.75    1.93
  -7   0   3    2.34    1.36
  -7   0   3    3.18    1.70
  -7   0   3    3.06    1.84
  -7   0   3    1.77    1.40
  -6   0   3  248.38    7.95
  -6   0   3  249.82    8.19
  -6   0   3  243.90    7.95
   6   0  -3  260.52    7.78
   6   0  -3  249.80    8.30
  -6   0   3  248.40    8.09
   6   0  -3  265.07    8.34
  -6   0   3  257.66    8.79
   6   0  -3  264.77    8.66
   6   0  -3  259.80    7.77
  -5   0   3   64.89    3.36
   5   0  -3   60.44    3.52
   5   0  -3   70.99    3.77
  -5   0   3   69.81    3.76
   5   0  -3   71.35    3.33
  -5   0   3   65.49    3.85
  -5   0   3   64.73    3.40
   5   0  -3   61.91    3.18
  -5   0   3   64.01    3.62
   5   0  -3   57.37    3.54
   4   0  -3    1.88    1.20
   4   0  -3    0.69    1.18
   4   0  -3    0.84    0.84
   4   0  -3    1.64    0.85
  -4   0   3    0.56    1.13
  -4   0   3   -0.60    0.74
  -4   0   3   -0.10    0.95
   4   0  -3   -0.53    1.01
  -4   0   3    0.78    0.94
  -4   0   3    0.81    1.09
   3   0  -3   77.76    3.47
   3   0  -3   75.21    3.34
  -3   0   3   74.80    2.88
   3   0  -3   77.13    3.48
  -3   0   3   80.17    3.41
  -3   0   3   77.05    3.38
  -3   0   3   81.88    3.56
   3   0  -3   78.63    2.82
  -3   0   3   73.54    2.88
   3   0  -3   74.46    2.75
  -2   0   3   36.20    2.28
  -2   0   3   37.93    2.16
  -2   0   3   32.01    2.05
   2   0  -3   35.74    2.13
  -2   0   3   34.28    1.68
   2   0  -3   33.93    1.58
   2   0  -3   34.03    1.58
   2   0  -3   35.81    2.21
  -2   0   3   32.11    1.67
  -1   0   3   40.02    2.10
  -1   0   3   36.38    1.61
  -1   0   3   33.45    1.58
   1   0  -3   37.69    1.82
   1   0  -3   37.07    2.19
   1   0  -3   39.46    2.08
   1   0  -3   33.70    1.51
   1   0  -3   33.09    1.50
  -1   0   3   36.62    1.80
  -1   0   3   34.57    2.09
   0   0   3  206.72    4.46
   0   0  -3  213.15    5.04
   0   0   3  207.77    5.08
   0   0   3  209.39    5.51
   0   0  -3  206.84    5.30
   0   0  -3  204.42    4.45
   0   0  -3  207.78    5.00
   0   0   3  205.96    5.31
   1   0   3   67.75    2.85
  -1   0  -3   67.08    2.85
  -1   0  -3   67.86    1.54
   1   0   3   69.52    2.77
   1   0   3   66.79    2.82
   1   0   3   70.32    2.86
  -1   0  -3   66.65    2.79
  -1   0  -3   67.90    2.76
   1   0   3   66.89    1.54
  -2   0  -3  499.60   11.64
  -2   0  -3  514.52    9.87
   2   0   3  517.80   11.75
  -2   0  -3  529.76   11.77
   2   0   3  516.58   11.81
   2   0   3  535.48   11.46
   2   0   3  519.29   11.53
  -2   0  -3  522.71   11.37
  -2   0  -3  513.64   11.48
  -2   0  -3  512.36    9.88
   3   0   3    2.30    1.21
  -3   0  -3   -0.31    1.05
  -3   0  -3    3.27    1.36
  -3   0  -3    2.19    1.16
   3   0   3    2.39    1.23
   3   0   3    3.22    1.37
  -3   0  -3    0.50    0.92
  -3   0  -3    3.13    0.79
  -3   0  -3    2.37    0.74
   3   0   3    1.95    1.21
  -4   0  -3  443.93   11.63
   4   0   3  442.57   11.64
   4   0   3  432.42   11.48
  -4   0  -3  434.62   10.73
  -4   0  -3  432.16    9.78
   4   0   3  430.67   10.85
  -4   0  -3  448.01    9.82
  -4   0  -3  451.33   11.64
  -4   0  -3  388.40   13.73
   4   0   3  429.07   10.86
   5   0   3    7.30    1.95
   5   0   3   10.22    2.03
  -5   0  -3    8.63    2.09
  -5   0  -3    7.63    1.37
  -5   0  -3   11.96    2.18
  -5   0  -3    6.38    1.70
   5   0   3    5.65    1.66
  -5   0  -3    8.16    1.50
  -5   0  -3    4.72    1.44
   5   0   3    9.45    2.23
  -6   0  -3   79.01    4.91
  -6   0  -3   74.73    3.81
  -6   0  -3   81.13    4.27
  -6   0  -3   81.02    4.33
   6   0   3   83.38    5.00
   6   0   3   74.00    4.69
  -6   0  -3   74.92    4.81
   6   0   3   80.75    4.43
   6   0   3   83.50    4.58
  -6   0  -3   85.83    4.63
  -7   0  -3    1.85    1.23
   7   0   3    0.70    1.38
   7   0   3   -0.25    1.37
  -7   0  -3   -0.41    1.45
   7   0   3    4.06    1.90
  -7   0  -3    0.14    1.36
  -7   0  -3    3.84    1.69
  -7   0  -3    0.23    1.13
   7   0   3    0.06    1.24
   8   0   3   30.87    3.66
  -8   0  -3   29.11    3.89
  -8   0  -3   28.68    3.09
  -8   0  -3   34.49    4.66
   8   0   3   31.77    3.65
  -8   0  -3   27.17    2.97
   8   0   3   32.23    3.59
  -8   0  -3   38.36    5.16
  -8   0  -3   34.31    3.40
   8   0   3   33.29    3.94
   9   0   3   23.46    3.72
   9   0   3   13.84    2.85
  -9   0  -3   26.68    3.09
  -9   0  -3   17.00    3.55
  -9   0  -3   14.31    3.07
   9   0   3   28.11    4.26
   9   0   3   17.43    3.37
  -9   0  -3   25.61    3.78
  -9   0  -3   22.81    3.33
 -10   0  -3    7.71    2.58
 -10   0  -3    2.88    2.42
  10   0   3    1.10    2.02
 -10   0  -3    1.70    1.95
  10   0   3    1.07    2.10
 -10   0  -3    3.01    1.72
  11  -1  -3    5.38    1.94
 -11  -1   3    1.90    2.12
 -11  -1   3    3.00    2.10
  11  -1  -3    4.71    2.34
 -11  -1   3    0.78    1.81
  11   1  -3    2.68    1.97
 -11   1   3    6.20    2.86
 -11   1   3    3.37    2.21
  11   1  -3   -0.45    1.51
  11   1  -3    2.64    1.97
 -11   1   3   -0.06    1.66
 -10  -1   3    4.05    2.44
  10  -1  -3    3.42    1.90
 -10  -1   3    3.93    2.24
  10  -1  -3    1.36    1.69
  10  -1  -3    0.27    1.73
 -10  -1   3    3.13    1.87
  10   1  -3    2.94    1.77
 -10   1   3    0.45    2.09
 -10   1   3    3.04    2.40
 -10   1   3    3.86    2.35
 -10   1   3    2.63    1.70
  10   1  -3    5.53    2.29
  10   1  -3    0.41    1.86
   9  -1  -3   11.62    2.50
  -9  -1   3   12.02    3.20
   9  -1  -3   10.23    2.53
  -9  -1   3    9.04    3.00
  -9  -1   3   11.43    2.68
  -9  -1   3   10.53    2.66
   9   1  -3   10.19    2.43
  -9   1   3   11.21    2.49
   9   1  -3    7.69    2.47
  -9   1   3   14.06    3.17
   9   1  -3   13.91    2.88
  -9   1   3    7.95    2.77
  -9   1   3   12.63    2.73
  -8  -1   3    6.11    2.32
  -8  -1   3    4.75    1.97
   8  -1  -3    2.78    1.85
  -8  -1   3    4.72    1.78
   8  -1  -3    3.85    1.66
   8  -1  -3    4.92    1.85
  -8  -1   3    4.89    2.05
   8  -1  -3    4.56    1.66
  -8  -1   3    2.52    2.04
  -8   1   3    1.12    1.47
  -8   1   3    3.69    1.81
  -8   1   3    6.59    2.21
  -8   1   3    7.38    2.15
  -8   1   3    2.69    1.91
   8   1  -3    3.25    1.79
   8   1  -3    4.52    1.68
   8   1  -3    7.44    2.21
   8   1  -3    5.08    2.07
   8   1  -3    5.47    1.59
  -8   1   3    6.57    2.17
  -7  -1   3   19.23    2.81
  -7  -1   3   25.83    2.84
   7  -1  -3   20.57    2.29
  -7  -1   3   28.42    3.61
   7  -1  -3   24.76    2.47
   7  -1  -3   31.05    3.70
  -7  -1   3   29.42    3.34
  -7  -1   3   29.32    3.08
   7  -1  -3   24.09    3.05
  -7   1   3   20.14    3.20
   7   1  -3   25.12    2.77
   7   1  -3   26.20    3.01
  -7   1   3   26.57    2.87
  -7   1   3   28.43    3.16
   7   1  -3   24.39    3.20
   7   1  -3   26.91    3.10
  -7   1   3   33.95    3.20
  -7   1   3   25.04    2.78
   7   1  -3   22.75    3.07
  -7   1   3   26.62    2.76
  -6  -1   3    0.63    1.23
   6  -1  -3    1.40    1.28
  -6  -1   3    0.05    0.99
   6  -1  -3    1.94    0.97
  -6  -1   3    0.47    1.17
   6  -1  -3    0.97    0.95
   6  -1  -3    0.94    1.21
  -6  -1   3    0.90    1.19
  -6  -1   3    0.27    1.33
   6   1  -3    0.31    1.18
   6   1  -3   -0.42    1.15
  -6   1   3    0.05    1.35
   6   1  -3   -0.03    1.18
  -6   1   3    0.25    1.10
  -6   1   3    0.02    1.12
   6   1  -3    0.59    0.93
  -6   1   3    0.94    1.06
   6   1  -3    0.43    0.90
  -6   1   3   -0.04    1.03
   5  -1  -3   84.65    3.47
  -5  -1   3   86.79    4.43
  -5  -1   3   88.13    4.20
  -5  -1   3   86.94    4.10
  -5  -1   3   81.85    4.35
   5  -1  -3   81.04    3.39
  -5  -1   3   83.99    4.81
   5  -1  -3   96.89    4.43
   5  -1  -3   85.23    3.98
  -5   1   3   82.54    4.37
  -5   1   3   86.88    4.28
   5   1  -3   87.78    4.39
  -5   1   3   85.03    3.75
   5   1  -3   83.63    3.93
   5   1  -3   86.46    4.16
  -5   1   3   90.67    3.83
   5   1  -3   88.34    4.00
  -5   1   3   85.60    3.93
   5   1  -3   92.84    4.51
  -4  -1   3  190.97    6.07
   4  -1  -3  189.30    5.88
   4  -1  -3  180.88    5.02
  -4  -1   3  181.53    5.89
  -4  -1   3  187.89    6.26
   4  -1  -3  192.22    6.20
  -4  -1   3  187.22    6.40
  -4  -1   3  197.60    6.12
   4  -1  -3  188.51    5.04
   4   1  -3  187.24    6.29
  -4   1   3  182.24    6.18
   4   1  -3  191.34    6.11
   4   1  -3  189.68    5.83
  -4   1   3  190.12    5.82
   4   1  -3  195.53    7.26
  -4   1   3  186.37    5.32
  -4   1   3  191.22    5.37
  -4   1   3  182.75    6.31
   4   1  -3  194.49    5.86
  -3  -1   3   64.94    3.28
  -3  -1   3   71.79    3.23
  -3  -1   3   66.80    3.04
   3  -1  -3   64.95    3.04
   3  -1  -3   76.08    2.26
  -3  -1   3   68.48    3.39
   3  -1  -3   69.69    3.23
   3  -1  -3   69.47    2.17
  -3  -1   3   68.70    3.09
   3   1  -3   63.64    3.21
  -3   1   3   72.63    3.25
  -3   1   3   73.33    3.38
   3   1  -3   71.23    3.02
  -3   1   3   71.53    2.48
   3   1  -3   67.65    2.98
  -3   1   3   67.20    2.45
   3   1  -3   66.31    3.33
  -3   1   3   69.80    3.07
  -2  -1   3    8.96    1.47
  -2  -1   3    5.42    1.26
  -2  -1   3    5.11    1.24
  -2  -1   3    7.16    1.22
  -2  -1   3    8.81    1.53
   2  -1  -3    5.20    1.17
  -2  -1   3    7.20    1.26
   2  -1  -3    6.77    1.35
  -2   1   3    6.91    0.74
   2   1  -3    8.55    1.48
   2   1  -3    7.88    1.28
   2   1  -3    7.30    1.28
  -2   1   3    6.68    0.70
  -2   1   3    5.69    1.19
  -2   1   3    7.08    1.24
   2   1  -3    8.79    1.67
  -2   1   3    6.06    1.20
   1  -1  -3  190.05    5.31
  -1  -1   3  196.55    5.24
  -1  -1   3  199.91    5.20
  -1  -1   3  188.89    5.16
  -1  -1   3  191.07    5.29
  -1  -1   3  196.52    5.44
  -1   1   3  191.07    5.06
  -1   1   3  204.09    4.93
  -1   1   3  199.76    4.03
   1   1  -3  203.48    5.21
   1   1  -3  191.48    5.09
  -1   1   3  199.19    4.96
   1   1  -3  191.73    5.42
   1   1  -3  201.94    5.34
  -1   1   3  200.53    5.36
  -1   1   3  201.21    4.04
   0  -1   3  212.69    5.74
   0  -1   3  231.12    5.83
   0  -1  -3  216.55    5.37
   0  -1   3  224.98    5.76
   0  -1   3  225.64    5.28
   0  -1   3  223.16    5.85
   0  -1  -3  224.77    4.98
   0   1   3  227.14    5.08
   0   1  -3  222.05    5.23
   0   1  -3  224.55    5.78
   0   1   3  221.21    5.89
   0   1  -3  217.84    5.74
   0   1   3  227.74    5.11
   0   1   3  220.99    5.40
   0   1  -3  227.35    5.81
   0   1   3  223.12    4.77
   0   1  -3  223.19    5.75
   1  -1   3  269.50    6.55
  -1  -1  -3  259.20    6.89
  -1  -1  -3  279.98    6.36
   1  -1   3  280.08    7.06
   1  -1   3  267.94    6.58
   1  -1   3  277.15    7.01
   1  -1   3  265.06    5.90
  -1  -1  -3  260.57    6.42
   1  -1   3  276.24    6.84
  -1  -1  -3  271.06    5.01
  -1  -1  -3  276.98    6.54
   1   1   3  266.74    6.92
  -1   1  -3  283.36    6.83
   1   1   3  261.39    6.52
  -1   1  -3  261.58    6.90
   1   1   3  270.70    6.55
  -1   1  -3  264.03    5.88
   1   1   3  266.86    5.01
   1   1   3  260.64    6.27
  -1   1  -3  259.32    6.85
   2  -1   3  117.71    3.40
   2  -1   3  125.45    4.54
   2  -1   3  119.73    3.94
  -2  -1  -3  125.68    4.37
  -2  -1  -3  124.44    3.89
   2  -1   3  128.43    4.59
  -2  -1  -3  124.34    4.32
  -2  -1  -3  120.32    2.82
  -2  -1  -3  119.06    4.34
   2  -1   3  123.97    4.35
   2   1   3  122.91    4.34
  -2   1  -3  125.82    4.54
   2   1   3  126.39    4.49
   2   1   3  118.69    3.86
  -2   1  -3  121.37    3.44
  -2   1  -3  118.99    3.93
   2   1   3  116.45    4.26
  -2   1  -3  117.50    4.21
   2   1   3  119.48    2.80
  -3  -1  -3   64.85    3.46
   3  -1   3   62.47    2.61
  -3  -1  -3   64.98    2.30
  -3  -1  -3   69.44    3.54
   3  -1   3   65.61    3.58
  -3  -1  -3   65.52    3.07
  -3  -1  -3   69.73    3.39
   3  -1   3   67.44    3.40
   3  -1   3   70.96    3.64
   3  -1   3   67.45    3.04
   3   1   3   63.77    2.26
   3   1   3   61.55    2.99
   3   1   3   64.93    3.50
  -3   1  -3   61.46    3.48
  -3   1  -3   63.63    3.53
  -3   1  -3   70.49    3.48
  -3   1  -3   62.89    2.61
  -3   1  -3   64.66    2.97
   3   1   3   70.21    3.64
   4  -1   3  237.96    6.82
  -4  -1  -3  228.04    7.23
  -4  -1  -3  232.01    7.60
   4  -1   3  236.75    7.35
  -4  -1  -3  235.81    6.86
   4  -1   3  238.89    7.76
   4  -1   3  228.03    7.64
  -4  -1  -3  232.64    6.03
  -4  -1  -3  221.95    7.54
  -4   1  -3  231.79    7.66
  -4   1  -3  236.24    7.27
  -4   1  -3  234.32    6.41
  -4   1  -3  246.09    7.80
   4   1   3  237.82    7.41
  -4   1  -3  221.47    6.28
   4   1   3  237.23    7.73
   4   1   3  245.17    7.79
  -4   1  -3  225.62    6.65
   4   1   3  245.34    7.01
  -5  -1  -3   40.52    2.45
  -5  -1  -3   42.04    3.00
   5  -1   3   39.15    3.27
   5  -1   3   37.70    2.83
   5  -1   3   37.53    3.27
  -5  -1  -3   35.98    3.26
  -5  -1  -3   31.59    2.81
  -5  -1  -3   35.41    3.20
   5  -1   3   33.59    2.92
  -5   1  -3   37.42    2.56
   5   1   3   38.03    2.85
   5   1   3   39.69    3.38
  -5   1  -3   37.43    3.30
   5   1   3   36.98    3.33
  -5   1  -3   33.60    2.43
  -5   1  -3   34.01    3.08
  -5   1  -3   36.02    2.61
   5   1   3   40.48    3.24
  -5   1  -3   42.00    3.42
  -6  -1  -3   16.89    2.15
  -6  -1  -3   14.56    2.74
  -6  -1  -3   23.92    2.99
   6  -1   3   15.93    2.38
   6  -1   3   17.97    3.12
   6  -1   3   19.88    3.31
  -6  -1  -3   23.32    4.54
  -6  -1  -3   16.92    2.66
   6  -1   3   15.28    2.70
   6   1   3   10.51    2.35
  -6   1  -3   10.03    2.46
  -6   1  -3   20.69    3.02
   6   1   3   15.45    2.68
   6   1   3   18.06    2.86
  -6   1  -3   17.04    2.28
  -6   1  -3   19.73    2.94
   6   1   3   14.35    2.32
  -6   1  -3   15.23    2.24
  -6   1  -3   13.86    2.59
   7  -1   3  130.08    6.65
   7  -1   3  133.65    5.87
  -7  -1  -3  117.96    5.80
   7  -1   3  129.61    6.68
   7  -1   3  129.75    6.32
  -7  -1  -3  123.15    6.08
  -7  -1  -3  120.78    6.60
  -7  -1  -3  136.91    5.56
  -7  -1  -3  131.72    5.47
  -7  -1  -3  130.88    7.88
  -7   1  -3  123.76    6.20
   7   1   3  137.17    6.15
  -7   1  -3  118.35    6.55
  -7   1  -3  126.39    5.60
   7   1   3  127.08    6.67
  -7   1  -3  147.56    5.86
   7   1   3  131.19    6.75
  -7   1  -3  135.03    5.73
   7   1   3  125.94    6.33
  -7   1  -3  133.11    6.78
  -8  -1  -3   12.31    2.61
   8  -1   3    7.25    2.15
  -8  -1  -3    7.54    2.88
   8  -1   3    4.96    1.88
  -8  -1  -3    7.30    2.35
  -8  -1  -3    4.18    1.76
  -8  -1  -3    4.88    2.14
  -8  -1  -3    9.41    2.12
   8  -1   3   10.26    2.67
   8  -1   3    8.45    2.52
  -8   1  -3    3.46    2.97
   8   1   3    9.75    2.31
  -8   1  -3    6.44    2.27
  -8   1  -3    8.43    2.27
   8   1   3    9.54    2.85
  -8   1  -3    7.43    2.49
   8   1   3    7.33    2.60
   8   1   3   10.22    2.90
  -8   1  -3   10.10    2.27
  -8   1  -3    8.55    2.05
  -9  -1  -3   12.26    2.59
   9  -1   3   16.62    3.31
  -9  -1  -3   19.89    3.82
  -9  -1  -3   15.37    2.69
   9  -1   3   11.87    2.77
  -9  -1  -3   16.98    3.43
   9  -1   3   19.23    3.72
  -9  -1  -3   13.41    3.32
   9  -1   3   16.79    3.08
   9   1   3   17.58    3.11
  -9   1  -3   15.22    2.86
  -9   1  -3   15.44    3.77
  -9   1  -3   16.64    3.01
  -9   1  -3   15.41    2.87
   9   1   3   24.03    4.31
   9   1   3   13.72    3.24
  10  -1   3    4.59    2.08
 -10  -1  -3    6.25    2.61
 -10  -1  -3    3.78    2.02
  10  -1   3    2.93    2.35
 -10  -1  -3    6.40    2.62
 -10  -1  -3    6.42    2.05
  10  -1   3    0.55    2.17
 -10   1  -3    2.79    2.10
 -10   1  -3    4.06    1.69
 -10   1  -3    1.76    1.97
 -10   1  -3    1.51    1.81
 -10   1  -3    2.69    1.91
  10   1   3    6.28    2.29
  10   1   3    4.45    2.31
  10   1   3    2.68    1.72
  11  -2  -3    5.97    2.16
 -11  -2   3    4.10    2.57
 -11  -2   3    4.65    2.01
  11  -2  -3   11.33    2.56
  11  -2  -3    2.62    2.32
 -11  -2   3    9.27    2.93
 -11   2   3    5.53    2.42
  11   2  -3   11.41    2.97
 -11   2   3   10.60    2.82
 -11   2   3    9.54    3.31
  11   2  -3    6.60    2.27
  11   2  -3    8.99    2.68
 -11   2   3    9.46    3.06
 -10  -2   3    2.23    1.74
  10  -2  -3    5.34    1.97
 -10  -2   3    0.27    2.08
  10  -2  -3    4.09    1.87
 -10  -2   3    5.03    2.48
  10  -2  -3    2.48    2.03
  10   2  -3    4.81    2.14
 -10   2   3    2.22    2.38
 -10   2   3    6.13    2.28
 -10   2   3    5.18    2.33
  10   2  -3    1.67    1.77
  10   2  -3    2.70    2.13
 -10   2   3    5.14    2.50
   9  -2  -3   19.28    3.01
  -9  -2   3   12.62    2.94
   9  -2  -3   16.90    2.82
   9  -2  -3   13.11    3.06
  -9  -2   3    8.00    2.35
  -9  -2   3   14.35    3.90
  -9  -2   3   13.15    2.63
  -9   2   3   21.79    3.50
   9   2  -3   19.90    3.58
   9   2  -3   15.82    3.14
   9   2  -3   13.59    2.82
  -9   2   3   11.64    3.65
  -9   2   3   16.56    2.92
  -8  -2   3   10.50    2.50
   8  -2  -3   13.03    2.35
  -8  -2   3   13.74    3.22
   8  -2  -3   11.54    2.71
  -8  -2   3   11.63    2.85
   8  -2  -3   14.18    2.47
  -8  -2   3    8.93    2.27
   8  -2  -3   15.78    2.50
   8   2  -3   13.01    2.79
  -8   2   3   10.58    2.49
  -8   2   3   17.21    3.24
  -8   2   3   18.01    3.37
   8   2  -3   16.41    2.88
  -8   2   3   12.01    2.45
  -8   2   3   12.87    2.89
   8   2  -3    9.04    2.66
  -8   2   3   15.07    2.74
   8   2  -3   11.60    2.76
   8   2  -3   12.59    2.85
  -7  -2   3    9.04    2.31
  -7  -2   3    4.08    1.64
   7  -2  -3    2.40    1.23
  -7  -2   3    7.37    2.37
   7  -2  -3    4.22    1.37
  -7  -2   3    2.66    1.64
   7  -2  -3    5.75    1.72
   7  -2  -3    3.64    1.73
  -7  -2   3    3.87    1.76
  -7   2   3    2.12    1.59
   7   2  -3    1.83    1.48
  -7   2   3    3.54    1.74
   7   2  -3    2.75    1.83
  -7   2   3    5.69    1.79
  -7   2   3    6.08    2.02
   7   2  -3    5.92    1.94
   7   2  -3    5.41    1.99
  -7   2   3    4.54    1.66
   7   2  -3    4.44    1.78
  -7   2   3    5.18    1.82
  -6  -2   3   50.90    3.63
  -6  -2   3   46.87    3.67
  -6  -2   3   50.61    3.42
   6  -2  -3   49.63    2.80
   6  -2  -3   57.64    3.80
  -6  -2   3   46.39    3.75
   6  -2  -3   51.85    3.17
   6  -2  -3   50.91    2.83
  -6  -2   3   45.85    3.65
  -6   2   3   50.52    3.79
  -6   2   3   45.05    3.42
   6   2  -3   54.51    3.68
   6   2  -3   57.62    3.70
   6   2  -3   54.58    3.79
   6   2  -3   48.53    3.75
  -6   2   3   45.76    3.05
   6   2  -3   51.86    3.47
  -6   2   3   49.56    3.74
  -6   2   3   44.41    3.34
  -6   2   3   46.39    3.04
   5  -2  -3    2.33    0.88
  -5  -2   3    2.70    1.55
  -5  -2   3    2.22    1.32
   5  -2  -3    2.40    0.89
  -5  -2   3    2.70    1.48
   5  -2  -3    1.43    1.03
  -5  -2   3    2.67    1.30
  -5  -2   3    2.51    1.35
   5  -2  -3    1.02    1.22
  -5   2   3    1.12    1.14
  -5   2   3    2.00    1.31
  -5   2   3    1.72    1.36
  -5   2   3    1.25    1.09
  -5   2   3    2.80    1.08
   5   2  -3    3.07    1.35
   5   2  -3    1.62    1.22
   5   2  -3    3.47    1.58
   5   2  -3    3.61    1.63
   5   2  -3    1.70    1.09
  -5   2   3    2.01    0.98
  -4  -2   3   22.28    2.52
   4  -2  -3   17.47    1.82
   4  -2  -3   22.96    1.40
  -4  -2   3   21.47    2.28
   4  -2  -3   20.56    1.35
  -4  -2   3   20.09    2.18
   4  -2  -3   19.35    2.08
  -4  -2   3   18.87    1.98
   4   2  -3   21.13    2.14
   4   2  -3   17.78    2.02
  -4   2   3   26.26    3.44
   4   2  -3   20.20    2.65
  -4   2   3   18.75    1.63
  -4   2   3   24.08    2.33
  -4   2   3   15.79    1.70
  -4   2   3   21.50    2.29
  -3  -2   3    5.89    1.30
  -3  -2   3    5.03    1.58
  -3  -2   3    5.78    1.31
   3  -2  -3    4.95    1.11
  -3  -2   3    9.45    1.81
  -3  -2   3    7.55    1.65
  -3  -2   3    4.15    1.12
   3  -2  -3    6.12    1.51
  -3   2   3    8.42    0.98
   3   2  -3    5.36    1.57
  -3   2   3    6.98    0.97
   3   2  -3    6.23    1.43
  -3   2   3    6.25    1.24
   3   2  -3   10.08    1.85
   3   2  -3   10.01    1.81
  -3   2   3    7.44    1.59
  -3   2   3    6.27    1.41
  -3   2   3    5.57    1.43
   2  -2  -3  127.63    4.09
  -2  -2   3  130.86    4.57
  -2  -2   3  124.74    4.48
  -2  -2   3  127.79    4.21
  -2  -2   3  131.73    4.62
  -2  -2   3  131.66    4.59
   2  -2  -3  130.69    4.19
   2   2  -3  127.46    4.45
  -2   2   3  128.71    4.38
   2   2  -3  124.00    4.49
  -2   2   3  129.26    4.08
   2   2  -3  130.71    4.49
   2   2  -3  121.86    4.53
  -2   2   3  128.18    4.12
  -1  -2   3   10.90    1.44
  -1  -2   3   12.77    1.73
   1  -2  -3    9.51    1.31
  -1  -2   3    8.94    1.38
  -1  -2   3   10.93    1.61
  -1  -2   3   15.71    1.95
  -1   2   3   11.89    1.25
  -1   2   3    9.10    1.14
   1   2  -3   12.21    1.67
   1   2  -3   15.41    2.02
  -1   2   3   11.18    1.46
  -1   2   3   10.55    0.63
   1   2  -3   10.92    1.55
  -1   2   3    9.85    1.30
  -1   2   3   11.71    0.67
   1   2  -3   12.92    1.63
  -1   2   3   10.66    1.41
   0  -2  -3   50.77    1.79
   0  -2   3   51.48    2.43
   0  -2   3   52.11    2.81
   0  -2  -3   49.62    2.00
   0  -2  -3   47.94    1.77
   0  -2  -3   53.26    2.10
   0  -2   3   49.33    2.70
   0  -2   3   50.88    2.49
   0  -2   3   53.13    2.61
   0  -2  -3   53.36    2.65
   0   2   3   50.19    1.97
   0   2  -3   51.53    2.46
   0   2   3   54.26    2.66
   0   2  -3   49.92    2.76
   0   2  -3   55.73    2.82
   0   2   3   49.52    2.00
   0   2   3   49.11    1.94
   0   2  -3   53.64    2.59
   0   2   3   48.75    2.02
   0   2  -3   46.32    2.43
  -1  -2  -3  363.04    8.09
   1  -2   3  355.48    8.56
   1  -2   3  361.16    9.04
  -1  -2  -3  346.15    8.72
  -1  -2  -3  345.04    7.52
  -1  -2  -3  345.35    7.32
   1  -2   3  357.96    8.17
   1  -2   3  358.10    8.97
   1  -2   3  344.73    7.97
  -1  -2  -3  348.99    8.05
  -1   2  -3  347.15    8.48
  -1   2  -3  348.36    8.09
   1   2   3  357.71    8.83
  -1   2  -3  335.44    8.78
   1   2   3  370.21    7.61
   1   2   3  344.72    7.31
   1   2   3  356.69    8.24
  -1   2  -3  365.94    8.94
   1   2   3  349.21    8.21
  -2  -2  -3   74.70    3.36
   2  -2   3   71.40    3.64
   2  -2   3   74.59    3.64
   2  -2   3   79.03    3.52
  -2  -2  -3   73.34    2.70
  -2  -2  -3   77.93    3.60
   2  -2   3   72.32    2.80
   2  -2   3   75.47    2.86
   2  -2   3   76.38    3.03
  -2  -2  -3   76.40    2.44
  -2   2  -3   69.97    3.59
   2   2   3   73.17    2.39
   2   2   3   77.74    3.44
   2   2   3   70.66    3.36
   2   2   3   78.22    3.65
  -2   2  -3   66.75    3.55
  -2   2  -3   73.05    2.97
  -2   2  -3   80.61    3.54
   2   2   3   74.57    2.73
  -3  -2  -3   10.22    1.29
  -3  -2  -3   10.36    1.95
  -3  -2  -3    7.87    1.31
  -3  -2  -3   10.53    1.94
   3  -2   3   11.09    2.08
   3  -2   3    8.67    1.33
   3  -2   3    8.46    1.47
   3  -2   3    8.56    1.53
  -3  -2  -3   12.26    3.17
   3  -2   3    6.65    1.68
   3   2   3   12.59    2.24
  -3   2  -3   10.53    1.54
   3   2   3    6.24    1.39
  -3   2  -3    8.49    1.91
   3   2   3   13.32    1.46
  -3   2  -3   17.34    3.01
  -3   2  -3   10.38    1.48
   3   2   3   11.85    2.09
   3   2   3    8.49    1.41
  -4  -2  -3  421.00    9.43
  -4  -2  -3  420.26   11.25
   4  -2   3  391.20    9.56
   4  -2   3  404.19   11.17
   4  -2   3  401.40   11.15
  -4  -2  -3  409.49   11.17
   4  -2   3  392.32    9.97
  -4  -2  -3  417.39    9.91
   4  -2   3  419.47   10.97
  -4  -2  -3  404.12   10.97
  -4   2  -3  429.84   10.12
   4   2   3  385.83   11.03
   4   2   3  401.09    9.84
  -4   2  -3  400.63    9.57
   4   2   3  401.08   11.17
   4   2   3  413.25   11.13
  -4   2  -3  419.43   11.37
  -4   2  -3  405.37   11.24
   4   2   3  410.77    9.35
  -4   2  -3  394.71   10.68
  -5  -2  -3    3.54    1.35
  -5  -2  -3    4.84    1.79
   5  -2   3    6.46    1.86
  -5  -2  -3    3.91    1.55
  -5  -2  -3    2.04    1.42
   5  -2   3    8.07    2.07
   5  -2   3    5.24    1.35
  -5  -2  -3    3.82    1.23
   5  -2   3    5.62    1.80
   5   2   3    7.61    2.15
  -5   2  -3    3.98    1.80
  -5   2  -3    6.14    1.43
   5   2   3    5.09    1.68
  -5   2  -3    1.77    1.29
   5   2   3    7.83    2.72
   5   2   3    4.00    1.19
  -5   2  -3    4.91    1.72
  -5   2  -3    3.54    1.21
   5   2   3    2.80    1.27
  -6  -2  -3   70.14    4.75
  -6  -2  -3   68.40    4.70
  -6  -2  -3   69.40    3.66
  -6  -2  -3   69.37    4.43
   6  -2   3   69.95    3.70
  -6  -2  -3   67.94    3.93
   6  -2   3   70.96    4.64
   6  -2   3   66.71    4.52
   6  -2   3   61.39    4.21
   6   2   3   64.12    3.49
   6   2   3   71.43    4.74
  -6   2  -3   65.03    4.30
   6   2   3   80.56    4.94
   6   2   3   73.98    4.03
  -6   2  -3   74.02    3.99
  -6   2  -3   70.70    4.76
   6   2   3   65.85    4.57
  -6   2  -3   71.82    3.90
  -6   2  -3   72.02    4.75
   7  -2   3   31.47    2.98
   7  -2   3   30.25    3.53
  -7  -2  -3   28.08    3.91
  -7  -2  -3   30.35    3.22
   7  -2   3   32.67    3.71
  -7  -2  -3   35.24    4.67
   7  -2   3   34.41    3.57
  -7  -2  -3   28.35    2.84
  -7  -2  -3   28.89    3.37
  -7   2  -3   28.49    2.90
  -7   2  -3   33.09    3.61
   7   2   3   29.98    2.96
  -7   2  -3   30.90    3.10
  -7   2  -3   33.75    3.84
   7   2   3   34.58    3.96
   7   2   3   32.63    3.76
   7   2   3   25.38    3.67
  -7   2  -3   30.23    2.73
  -7   2  -3   26.83    4.00
   8  -2   3   28.98    4.38
  -8  -2  -3   37.48    5.12
  -8  -2  -3   28.17    4.04
   8  -2   3   26.39    3.89
  -8  -2  -3   26.35    3.36
  -8  -2  -3   27.20    4.38
   8  -2   3   30.17    3.56
  -8  -2  -3   22.98    3.87
  -8   2  -3   21.50    3.53
   8   2   3   26.76    4.04
  -8   2  -3   23.13    3.30
   8   2   3   24.22    3.38
  -8   2  -3   20.66    3.12
  -8   2  -3   19.02    3.30
   8   2   3   28.04    4.03
  -8   2  -3   20.18    2.73
  -9  -2  -3    8.55    2.79
   9  -2   3    8.79    2.63
  -9  -2  -3   18.76    4.01
  -9  -2  -3   11.27    2.46
  -9  -2  -3    9.61    2.42
   9  -2   3   12.38    3.00
   9  -2   3   10.70    2.43
   9  -2   3   12.66    4.32
  -9  -2  -3   14.99    3.48
  -9   2  -3   13.15    3.19
  -9   2  -3   17.14    3.84
  -9   2  -3   10.32    2.36
  -9   2  -3   16.55    2.94
   9   2   3    9.72    3.08
   9   2   3   11.22    2.74
   9   2   3    6.62    2.28
   9   2   3   12.05    2.94
  -9   2  -3   11.90    2.80
 -10  -2  -3    0.32    1.38
  10  -2   3    3.71    2.20
 -10  -2  -3    2.56    2.00
 -10  -2  -3    5.36    2.51
 -10  -2  -3   -0.35    1.59
  10  -2   3    3.17    1.71
  10  -2   3    0.81    2.07
 -10   2  -3   -1.78    1.29
  10   2   3    1.93    2.11
 -10   2  -3    3.94    2.04
 -10   2  -3    0.14    1.59
  10   2   3   -0.73    1.52
  10   2   3    1.49    2.03
 -11  -3   3    4.45    1.85
 -11  -3   3   -1.16    1.65
  11  -3  -3    1.69    2.04
  11  -3  -3    3.34    2.07
 -11  -3   3   -0.62    2.27
  11   3  -3    0.46    1.89
 -11   3   3    0.79    1.98
 -11   3   3   -0.23    2.15
 -11   3   3   -0.95    1.55
  11   3  -3    2.47    1.97
 -11   3   3    1.57    1.98
  11   3  -3   -1.47    1.64
  10  -3  -3    3.67    1.77
 -10  -3   3    5.78    2.54
 -10  -3   3    0.13    2.00
  10  -3  -3    5.34    2.52
 -10  -3   3    4.05    2.51
  10  -3  -3    6.69    1.97
 -10   3   3    6.37    2.24
  10   3  -3    6.19    2.40
 -10   3   3    6.40    2.76
 -10   3   3    6.77    2.47
  10   3  -3    4.35    2.20
 -10   3   3    5.83    2.30
  10   3  -3    2.60    1.87
  -9  -3   3   35.07    4.21
  -9  -3   3   41.70    3.90
   9  -3  -3   28.89    2.98
   9  -3  -3   32.49    3.09
  -9  -3   3   33.19    4.72
   9  -3  -3   28.08    4.18
  -9  -3   3   33.13    4.52
  -9   3   3   29.49    4.45
  -9   3   3   33.64    3.62
   9   3  -3   39.53    4.31
  -9   3   3   37.03    3.73
   9   3  -3   36.43    3.80
  -9   3   3   31.07    3.23
   9   3  -3   34.57    3.91
  -8  -3   3   23.39    3.99
  -8  -3   3   27.04    2.99
   8  -3  -3   26.57    2.61
   8  -3  -3   27.69    3.88
   8  -3  -3   23.75    2.54
  -8  -3   3   30.47    4.19
   8  -3  -3   27.00    2.69
  -8  -3   3   36.21    3.96
  -8   3   3   33.97    3.33
   8   3  -3   23.95    3.77
  -8   3   3   24.31    3.74
   8   3  -3   25.97    3.57
   8   3  -3   27.28    3.86
  -8   3   3   24.27    3.53
   8   3  -3   34.42    3.36
  -8   3   3   30.48    3.20
  -8   3   3   26.36    2.88
  -8   3   3   31.86    4.38
  -7  -3   3   -0.11    1.55
   7  -3  -3   -0.83    1.20
  -7  -3   3   -1.46    1.21
  -7  -3   3    0.14    1.09
   7  -3  -3    0.59    0.99
  -7  -3   3    1.08    1.51
   7  -3  -3   -0.38    1.03
  -7  -3   3   -1.50    1.74
  -7   3   3    0.04    1.13
   7   3  -3    0.80    1.28
  -7   3   3   -0.09    1.17
   7   3  -3    0.15    1.40
   7   3  -3   -0.48    1.49
  -7   3   3   -0.61    1.44
   7   3  -3   -1.08    1.18
  -7   3   3    1.41    1.30
  -7   3   3    1.00    1.36
   7   3  -3   -1.38    1.22
  -7   3   3    4.33    2.79
  -6  -3   3    0.69    1.31
  -6  -3   3    2.55    1.29
  -6  -3   3    0.64    1.63
  -6  -3   3    1.32    1.36
  -6  -3   3    1.03    1.51
   6  -3  -3    1.85    0.96
   6  -3  -3    1.34    0.95
   6  -3  -3    1.51    1.39
   6  -3  -3    0.32    0.99
  -6   3   3   -0.40    0.95
  -6   3   3    1.13    1.43
   6   3  -3    0.55    1.52
  -6   3   3    2.51    1.23
  -6   3   3    1.41    1.48
  -6   3   3    0.30    1.27
   6   3  -3   -0.04    1.22
   6   3  -3    1.06    1.27
   6   3  -3   -0.54    1.08
  -6   3   3    0.60    1.18
   6   3  -3    1.02    1.19
   5  -3  -3   47.72    2.64
  -5  -3   3   39.37    2.85
   5  -3  -3   53.03    3.49
  -5  -3   3   42.79    3.37
  -5  -3   3   50.40    3.67
   5  -3  -3   42.70    2.17
  -5  -3   3   42.19    3.42
   5  -3  -3   43.86    2.19
  -5  -3   3   44.49    3.57
  -5   3   3   40.45    2.46
   5   3  -3   43.30    3.26
   5   3  -3   54.42    3.67
  -5   3   3   42.83    2.57
  -5   3   3   46.27    3.51
   5   3  -3   45.71    3.50
  -5   3   3   43.83    3.20
  -5   3   3   44.83    2.62
   5   3  -3   47.82    3.65
  -5   3   3   44.90    3.47
  -4  -3   3   34.64    2.93
  -4  -3   3   27.64    2.84
  -4  -3   3   24.57    2.21
   4  -3  -3   28.70    2.02
  -4  -3   3   33.93    2.43
   4  -3  -3   28.26    1.44
  -4  -3   3   30.34    2.78
  -4  -3   3   30.79    2.93
   4  -3  -3   28.37    1.43
  -4   3   3   29.70    2.00
  -4   3   3   29.36    1.88
   4   3  -3   34.08    2.80
   4   3  -3   33.06    3.67
  -4   3   3   28.62    2.41
   4   3  -3   32.17    2.80
  -4   3   3   32.07    2.78
  -4   3   3   29.38    1.86
   4   3  -3   28.82    2.84
   3  -3  -3   19.39    1.97
  -3  -3   3   23.67    2.40
  -3  -3   3   25.84    2.08
   3  -3  -3   22.59    2.29
  -3  -3   3   24.24    2.00
  -3  -3   3   20.84    2.33
  -3  -3   3   27.92    2.63
  -3   3   3   24.75    1.79
   3   3  -3   23.74    2.43
  -3   3   3   24.25    2.10
   3   3  -3   22.27    2.36
   3   3  -3   22.90    2.28
  -3   3   3   21.52    1.42
  -3   3   3   22.61    2.31
  -3   3   3   22.89    1.36
   3   3  -3   21.69    2.43
  -2  -3   3  145.00    5.30
   2  -3  -3  143.18    4.46
  -2  -3   3  140.15    5.23
  -2  -3   3  141.95    5.18
  -2  -3   3  132.42    4.48
   2  -3  -3  142.95    5.00
  -2  -3   3  146.01    5.05
  -2   3   3  140.07    3.38
   2   3  -3  136.18    5.13
  -2   3   3  137.66    4.30
   2   3  -3  136.26    4.93
   2   3  -3  136.65    4.48
  -2   3   3  145.21    4.95
  -2   3   3  136.40    3.35
   2   3  -3  134.80    5.07
  -2   3   3  130.43    4.23
   2   3  -3  138.00    5.09
  -2   3   3  143.53    4.39
  -1  -3   3    9.18    1.74
  -1  -3   3    9.39    1.61
  -1  -3   3   11.45    1.84
   1  -3  -3    9.78    1.61
  -1  -3   3    8.41    1.37
  -1  -3   3    5.47    1.27
  -1   3   3    9.89    0.95
   1   3  -3    7.39    1.38
  -1   3   3    8.01    0.87
  -1   3   3    9.45    1.15
   1   3  -3    9.06    1.74
   1   3  -3   12.60    2.03
   1   3  -3   12.17    1.85
   1   3  -3    7.39    1.41
  -1   3   3    8.00    1.30
  -1   3   3    7.84    1.35
   0  -3   3  126.60    4.76
   0  -3   3  128.66    4.85
   0  -3  -3  126.10    4.08
   0  -3   3  126.73    4.24
   0  -3  -3  130.88    3.53
   0  -3   3  120.62    4.02
   0  -3   3  123.73    4.50
   0  -3  -3  134.03    3.56
   0  -3  -3  127.29    4.43
   0   3   3  129.81    3.75
   0   3  -3  124.02    4.75
   0   3  -3  114.97    4.10
   0   3   3  130.35    3.40
   0   3   3  123.64    4.32
   0   3   3  125.05    4.02
   0   3   3  126.50    3.77
   0   3  -3  126.44    4.52
   0   3   3  127.75    3.36
   0   3  -3  122.33    4.04
   0   3  -3  133.74    4.89
  -1  -3  -3  107.90    3.78
   1  -3   3  108.74    4.14
   1  -3   3  117.91    3.67
  -1  -3  -3  114.49    3.83
  -1  -3  -3  111.99    3.65
  -1  -3  -3  120.68    4.45
   1  -3   3  111.58    4.22
   1  -3   3  119.18    4.64
  -1  -3  -3  114.25    3.01
  -1   3  -3  113.47    4.15
   1   3   3  103.83    3.86
  -1   3  -3  111.53    4.20
   1   3   3  117.34    3.04
  -1   3  -3  110.24    4.56
   1   3   3  112.10    3.63
  -1   3  -3  116.10    4.65
   1   3   3  117.33    4.03
  -1   3  -3  116.98    3.64
   1   3   3  119.08    4.51
   2  -3   3    3.24    1.22
   2  -3   3    4.69    0.98
   2  -3   3    5.88    1.60
   2  -3   3    2.76    1.19
  -2  -3  -3    3.04    1.38
  -2  -3  -3    5.16    1.48
   2  -3   3    6.68    1.78
  -2  -3  -3    3.47    0.99
   2  -3   3    4.91    0.97
  -2  -3  -3    2.45    0.72
   2   3   3    4.11    1.54
   2   3   3    4.45    1.50
   2   3   3    4.76    1.09
   2   3   3    6.19    0.94
   2   3   3    2.45    1.04
  -2   3  -3    3.45    1.48
  -2   3  -3    4.55    1.31
  -2   3  -3    1.82    1.29
  -2   3  -3    3.75    1.42
  -3  -3  -3   50.17    3.90
   3  -3   3   48.98    3.21
   3  -3   3   44.92    3.28
  -3  -3  -3   42.38    3.15
  -3  -3  -3   45.91    2.21
  -3  -3  -3   41.93    2.96
   3  -3   3   46.78    2.16
   3  -3   3   48.64    3.33
   3  -3   3   50.48    2.97
  -3  -3  -3   44.14    2.41
   3  -3   3   41.63    2.06
   3   3   3   48.23    3.19
   3   3   3   40.92    2.13
  -3   3  -3   41.77    3.16
  -3   3  -3   42.52    2.97
   3   3   3   47.72    3.16
   3   3   3   44.01    3.22
   3   3   3   45.19    2.34
  -3   3  -3   44.59    3.24
  -3   3  -3   42.40    2.75
   4  -3   3  142.58    6.06
   4  -3   3  148.89    5.54
   4  -3   3  153.42    5.99
  -4  -3  -3  149.10    4.89
  -4  -3  -3  145.68    5.99
  -4  -3  -3  150.46    6.02
  -4  -3  -3  144.75    5.97
  -4  -3  -3  142.72    4.67
   4  -3   3  146.74    4.44
   4   3   3  152.24    6.28
  -4   3  -3  151.25    6.22
   4   3   3  146.73    4.80
  -4   3  -3  160.21    6.12
   4   3   3  150.71    6.13
   4   3   3  138.91    5.98
  -4   3  -3  142.47    5.72
   4   3   3  144.05    4.67
  -5  -3  -3   79.05    4.63
  -5  -3  -3   72.53    4.46
  -5  -3  -3   71.50    3.59
   5  -3   3   72.68    3.99
  -5  -3  -3   74.25    3.53
  -5  -3  -3   68.95    4.31
   5  -3   3   80.97    4.58
   5  -3   3   75.29    4.52
   5  -3   3   69.42    3.14
   5   3   3   66.62    3.38
   5   3   3   74.45    3.53
   5   3   3   70.64    4.51
  -5   3  -3   76.97    4.67
  -5   3  -3   74.87    4.61
  -5   3  -3   69.26    4.35
  -5   3  -3   69.65    3.90
   5   3   3   78.17    4.71
   5   3   3   67.96    4.42
  -5   3  -3   71.70    3.08
   6  -3   3  121.87    6.08
  -6  -3  -3  116.81    4.98
  -6  -3  -3  128.85    6.39
   6  -3   3  121.43    4.61
   6  -3   3  119.86    6.11
  -6  -3  -3  117.45    6.06
  -6  -3  -3  131.16    6.47
  -6  -3  -3  121.43    7.63
   6  -3   3  118.22    6.12
  -6   3  -3  126.81    6.04
   6   3   3  123.21    5.06
   6   3   3  122.85    6.29
   6   3   3  112.03    6.10
  -6   3  -3  123.67    6.36
  -6   3  -3  115.51    4.42
  -6   3  -3  125.11    6.37
   6   3   3  117.56    6.15
   6   3   3  120.61    4.92
  -6   3  -3  121.41    5.49
   7  -3   3   97.41    5.84
   7  -3   3  101.40    5.93
  -7  -3  -3  105.43    6.04
  -7  -3  -3  102.03    5.03
   7  -3   3   95.21    5.73
  -7  -3  -3  101.57    4.96
   7  -3   3   98.18    4.41
  -7  -3  -3   87.37    5.86
  -7  -3  -3   92.20    5.85
   7   3   3   99.27    6.06
  -7   3  -3   90.34    5.55
   7   3   3   96.80    6.03
  -7   3  -3  102.96    6.11
   7   3   3   97.12    4.74
  -7   3  -3   93.96    5.15
   7   3   3   90.87    4.75
   7   3   3   97.32    6.12
  -7   3  -3  100.36    6.08
  -7   3  -3   99.63    5.28
  -8  -3  -3    8.00    2.58
   8  -3   3    8.46    2.04
   8  -3   3   10.80    2.85
   8  -3   3    6.35    2.26
  -8  -3  -3    5.94    2.11
  -8  -3  -3    6.44    2.15
  -8  -3  -3    9.25    2.94
   8  -3   3   10.46    2.69
   8   3   3    5.84    2.47
  -8   3  -3   10.14    2.43
  -8   3  -3    7.73    2.29
  -8   3  -3    9.45    1.91
  -8   3  -3   11.05    2.59
  -8   3  -3   12.25    2.99
   8   3   3   11.18    3.20
   8   3   3    8.80    2.24
   8   3   3    9.85    3.10
   8   3   3    8.07    2.10
  -9  -3  -3    7.17    2.44
   9  -3   3    9.17    2.64
  -9  -3  -3   11.62    3.54
   9  -3   3   12.07    2.31
  -9  -3  -3   13.24    3.42
  -9  -3  -3    7.45    2.48
   9  -3   3   11.38    2.66
  -9   3  -3   13.85    2.93
   9   3   3   14.70    2.77
   9   3   3   12.84    3.57
  -9   3  -3    9.23    3.07
  -9   3  -3   11.43    2.33
   9   3   3   11.46    3.35
  -9   3  -3    8.88    2.66
  -9   3  -3   10.38    2.97
   9   3   3    8.26    3.04
  10  -3   3    4.04    2.55
  10  -3   3   10.10    2.12
 -10  -3  -3    4.63    2.19
  10  -3   3    8.03    2.94
 -10  -3  -3   10.44    3.43
 -10  -3  -3   11.63    3.65
 -10   3  -3    3.73    2.05
 -10   3  -3    9.51    2.18
 -10   3  -3   14.31    3.78
  10   3   3   12.87    3.46
 -10   3  -3   13.02    3.10
  10   3   3   10.74    3.32
  10   3   3    6.94    2.35
  10   3   3    5.20    2.61
  10  -4  -3   16.64    2.54
  10  -4  -3   16.37    3.47
 -10  -4   3   17.34    4.04
  10  -4  -3   17.30    2.77
 -10  -4   3   19.24    4.72
  10   4  -3   20.23    3.41
 -10   4   3   13.37    2.60
  10   4  -3   20.46    3.77
  10   4  -3   14.20    3.61
 -10   4   3   15.88    3.59
 -10   4   3   17.01    3.44
 -10   4   3   18.38    3.63
   9  -4  -3   26.66    2.76
   9  -4  -3   27.14    2.63
  -9  -4   3   24.71    4.25
   9  -4  -3   26.87    4.02
  -9  -4   3   19.88    3.66
  -9  -4   3   32.53    4.91
  -9  -4   3   23.13    3.31
   9   4  -3   20.81    3.94
   9   4  -3   21.87    3.63
  -9   4   3   23.48    3.72
   9   4  -3   33.13    4.28
  -9   4   3   23.66    4.17
  -9   4   3   24.98    3.15
  -9   4   3   23.12    3.44
  -8  -4   3   10.29    2.84
  -8  -4   3    8.97    2.96
   8  -4  -3    8.88    1.86
  -8  -4   3    6.08    2.38
   8  -4  -3    6.13    2.38
  -8  -4   3    7.95    2.11
  -8   4   3    9.34    2.69
   8   4  -3    5.74    2.06
   8   4  -3    5.49    3.43
   8   4  -3   12.16    2.87
  -8   4   3   10.12    2.05
   8   4  -3    9.39    2.74
  -8   4   3    8.56    2.24
  -8   4   3    8.91    2.07
  -7  -4   3   15.41    2.62
  -7  -4   3   11.89    3.01
  -7  -4   3    9.24    2.07
  -7  -4   3   13.49    2.84
   7  -4  -3   12.95    2.01
   7  -4  -3   14.59    2.93
   7  -4  -3   12.09    1.83
   7  -4  -3   12.51    1.98
  -7  -4   3   10.12    2.91
  -7   4   3   14.28    2.80
  -7   4   3   12.04    2.16
  -7   4   3   10.40    2.64
   7   4  -3    7.90    2.31
   7   4  -3   13.49    2.98
   7   4  -3   12.94    2.79
  -7   4   3   15.89    3.26
  -7   4   3   11.70    1.92
  -7   4   3   17.38    2.61
   7   4  -3   11.66    2.86
  -6  -4   3   20.69    3.51
   6  -4  -3   15.13    1.63
   6  -4  -3   17.90    1.77
  -6  -4   3   21.84    3.41
  -6  -4   3   24.23    2.97
   6  -4  -3   16.86    2.79
  -6  -4   3   17.41    3.12
   6  -4  -3   16.06    1.71
  -6  -4   3   14.21    2.81
  -6   4   3   18.17    2.54
   6   4  -3   12.30    2.31
  -6   4   3   14.89    1.73
  -6   4   3   16.22    2.84
   6   4  -3   21.22    3.26
  -6   4   3   15.18    2.79
   6   4  -3   21.74    3.00
   6   4  -3   19.19    3.21
  -6   4   3   14.23    2.05
  -6   4   3   17.66    2.89
  -5  -4   3   40.76    3.66
  -5  -4   3   30.32    3.22
   5  -4  -3   35.33    1.94
  -5  -4   3   30.08    3.15
   5  -4  -3   33.19    2.13
  -5  -4   3   33.06    3.23
   5  -4  -3   32.77    1.89
  -5  -4   3   33.62    2.63
   5  -4  -3   32.91    2.83
  -5  -4   3   30.64    2.58
  -5   4   3   35.65    2.44
   5   4  -3   30.20    3.09
   5   4  -3   30.23    3.13
  -5   4   3   35.45    2.41
  -5   4   3   30.33    3.11
   5   4  -3   31.52    3.14
  -5   4   3   37.18    2.94
   5   4  -3   34.77    3.21
  -5   4   3   30.28    2.02
   4  -4  -3   50.66    1.93
   4  -4  -3   51.29    3.67
  -4  -4   3   49.62    2.89
  -4  -4   3   58.28    3.75
   4  -4  -3   48.28    1.91
  -4  -4   3   45.00    3.50
   4  -4  -3   50.96    3.17
  -4  -4   3   48.43    2.86
  -4  -4   3   45.59    3.63
   4   4  -3   44.11    3.50
   4   4  -3   46.09    3.55
  -4   4   3   50.56    2.50
  -4   4   3   42.11    3.23
  -4   4   3   46.02    2.36
  -4   4   3   41.67    2.92
   4   4  -3   54.18    3.70
  -3  -4   3  175.63    6.43
   3  -4  -3  182.31    6.57
  -3  -4   3  177.84    5.61
  -3  -4   3  184.02    6.73
   3  -4  -3  177.02    5.77
  -3  -4   3  194.56    5.79
   3  -4  -3  184.76    4.04
   3  -4  -3  185.90    4.03
  -3  -4   3  178.30    6.73
  -3  -4   3  180.88    6.70
  -3   4   3  193.60    5.27
  -3   4   3  181.59    5.77
   3   4  -3  181.11    6.66
  -3   4   3  186.59    4.99
   3   4  -3  191.78    6.81
   3   4  -3  192.72    6.87
   3   4  -3  180.59    6.53
  -3   4   3  187.43    6.58
  -3   4   3  191.52    5.25
  -3   4   3  191.31    4.99
  -2  -4   3   91.20    4.18
   2  -4  -3  100.88    3.68
  -2  -4   3  100.05    4.68
   2  -4  -3  100.37    2.46
  -2  -4   3  105.64    6.83
   2  -4  -3  102.00    4.50
  -2  -4   3   99.03    3.79
   2  -4  -3   97.36    2.43
  -2  -4   3  102.15    4.69
   2   4  -3   99.69    4.62
   2   4  -3   99.62    4.66
   2   4  -3  107.29    3.85
  -2   4   3  100.32    4.47
  -2   4   3   99.91    3.18
   2   4  -3   98.07    4.35
  -2   4   3  102.12    3.63
  -2   4   3  101.60    3.61
  -2   4   3   97.15    3.58
   2   4  -3   99.91    4.65
  -2   4   3   98.66    3.60
  -1  -4   3   80.64    4.05
   1  -4  -3   84.34    3.84
  -1  -4   3   95.39    4.41
   1  -4  -3   81.40    2.54
   1  -4  -3   86.70    3.50
  -1  -4   3   89.66    3.76
   1  -4  -3   85.33    2.59
  -1  -4   3   86.54    3.47
  -1  -4   3   79.47    4.10
  -1   4   3   86.28    3.00
   1   4  -3   83.58    3.67
   1   4  -3   84.79    4.66
   1   4  -3   84.90    3.43
   1   4  -3   83.80    4.17
  -1   4   3   82.66    2.98
  -1   4   3   81.08    2.85
  -1   4   3   83.29    3.78
  -1   4   3   89.11    3.52
   1   4  -3   82.80    4.13
   0  -4   3  137.33    5.36
   0  -4   3  142.12    5.28
   0  -4  -3  136.40    4.80
   0  -4  -3  142.47    4.88
   0  -4   3  136.00    5.40
   0  -4   3  135.67    4.67
   0  -4  -3  138.99    4.08
   0  -4   3  136.01    4.44
   0   4   3  137.25    3.43
   0   4  -3  127.63    5.28
   0   4   3  129.97    4.64
   0   4   3  138.60    3.45
   0   4  -3  141.19    5.27
   0   4  -3  135.57    5.37
   0   4   3  136.30    4.34
   0   4  -3  134.06    4.60
   0   4   3  135.72    4.34
   0   4   3  138.63    4.83
   0   4  -3  137.11    4.45
   1  -4   3   22.22    2.15
  -1  -4  -3   22.83    2.01
   1  -4   3   23.98    1.70
   1  -4   3   25.00    2.51
  -1  -4  -3   23.46    1.94
   1  -4   3   22.33    2.30
  -1  -4  -3   23.40    1.88
   1  -4   3   24.58    2.54
  -1  -4  -3   27.30    2.37
  -1   4  -3   23.85    2.47
   1   4   3   24.70    1.03
  -1   4  -3   24.67    2.44
   1   4   3   23.12    1.03
   1   4   3   24.12    2.03
   1   4   3   23.20    2.26
   1   4   3   26.13    2.13
   1   4   3   23.29    2.03
  -1   4  -3   21.94    2.11
  -1   4  -3   25.01    1.68
   2  -4   3   88.35    4.11
  -2  -4  -3   85.79    3.85
   2  -4   3   86.14    4.34
   2  -4   3   84.16    2.88
  -2  -4  -3   85.54    3.58
  -2  -4  -3   85.45    4.21
   2  -4   3   87.67    4.10
  -2  -4  -3   83.75    3.80
   2  -4   3   79.40    4.30
  -2  -4  -3   87.70    2.37
   2  -4   3   86.87    2.90
   2   4   3   86.38    2.37
   2   4   3   83.53    4.26
   2   4   3   82.45    4.61
  -2   4  -3   82.09    4.29
  -2   4  -3   87.26    4.02
  -2   4  -3   90.54    4.69
   2   4   3   94.02    3.70
   2   4   3   85.85    4.02
  -2   4  -3   84.09    4.38
  -3  -4  -3   32.52    2.93
  -3  -4  -3   30.39    2.68
  -3  -4  -3   30.19    2.59
   3  -4   3   35.21    3.15
  -3  -4  -3   34.41    2.42
   3  -4   3   29.91    1.59
   3  -4   3   28.35    2.88
   3  -4   3   32.56    2.77
  -3  -4  -3   32.36    1.66
   3  -4   3   31.37    1.62
   3   4   3   36.06    2.90
  -3   4  -3   32.51    2.63
  -3   4  -3   32.92    3.04
   3   4   3   34.42    2.38
   3   4   3   29.81    1.60
  -3   4  -3   32.31    2.76
  -3   4  -3   34.02    3.04
   3   4   3   25.47    2.77
   3   4   3   30.87    2.79
  -4  -4  -3   19.37    2.98
  -4  -4  -3   14.31    2.03
  -4  -4  -3   16.39    2.58
   4  -4   3   14.24    1.26
  -4  -4  -3   14.71    1.62
   4  -4   3   13.56    1.21
   4  -4   3   15.96    2.69
  -4  -4  -3   19.26    3.01
   4  -4   3   14.17    2.31
   4  -4   3   19.01    2.81
   4  -4   3   17.49    2.62
   4   4   3   16.94    2.81
  -4   4  -3   13.18    2.24
   4   4   3   11.19    2.44
  -4   4  -3   13.60    2.38
   4   4   3   11.43    1.81
   4   4   3   13.55    2.49
   4   4   3   12.85    1.40
  -4   4  -3   19.69    2.64
  -4   4  -3   17.73    2.62
  -5  -4  -3   13.43    2.60
   5  -4   3   11.72    1.28
  -5  -4  -3    8.82    2.03
   5  -4   3   14.85    2.75
  -5  -4  -3   12.94    2.63
   5  -4   3    8.91    1.97
  -5  -4  -3   11.11    1.71
  -5  -4  -3   13.43    2.23
   5  -4   3   13.01    1.51
   5  -4   3   13.44    2.75
   5  -4   3    9.99    2.31
  -5   4  -3   15.33    2.95
  -5   4  -3   13.00    2.37
   5   4   3   11.32    2.47
  -5   4  -3   13.51    2.45
   5   4   3   12.02    1.71
  -5   4  -3   13.01    2.77
   5   4   3   10.38    2.62
   5   4   3   13.58    2.75
   5   4   3   12.06    2.36
   6  -4   3   14.82    2.64
  -6  -4  -3   13.88    2.66
  -6  -4  -3   14.39    2.43
   6  -4   3   16.86    3.07
  -6  -4  -3   16.83    3.11
  -6  -4  -3   18.09    3.17
   6  -4   3   16.74    3.18
   6  -4   3   19.62    1.83
  -6  -4  -3   14.10    2.11
   6  -4   3   17.21    3.14
   6   4   3   17.34    2.49
   6   4   3   22.66    3.79
  -6   4  -3   17.97    2.89
  -6   4  -3   17.76    3.08
   6   4   3   17.08    2.22
   6   4   3   15.65    3.30
   6   4   3   19.30    3.05
  -7  -4  -3    3.54    1.54
  -7  -4  -3    4.75    1.98
   7  -4   3    1.94    1.18
   7  -4   3    5.49    2.20
   7  -4   3    3.48    1.81
  -7  -4  -3    1.24    1.69
  -7  -4  -3    3.11    1.85
  -7  -4  -3    0.61    1.79
   7  -4   3    5.05    2.27
  -7   4  -3    1.09    1.64
  -7   4  -3    4.12    2.12
  -7   4  -3    3.30    1.11
   7   4   3    1.62    1.50
  -7   4  -3    5.25    2.30
  -7   4  -3    2.53    1.52
   7   4   3    2.39    1.91
   7   4   3    3.36    1.48
   7   4   3    2.85    1.54
   7   4   3   -0.89    2.02
   8  -4   3    3.94    1.30
  -8  -4  -3    1.04    1.63
   8  -4   3    2.64    2.16
  -8  -4  -3    1.02    1.81
   8  -4   3    1.12    1.86
   8  -4   3   -1.11    2.34
  -8  -4  -3    1.15    1.67
  -8  -4  -3    0.65    1.80
  -8   4  -3    4.13    2.45
   8   4   3    3.28    1.65
  -8   4  -3    2.50    1.21
   8   4   3    5.45    2.53
  -8   4  -3    0.63    1.89
   8   4   3    1.68    1.45
  -8   4  -3    5.21    2.27
   8   4   3    3.42    2.70
   8   4   3    4.80    1.87
  -8   4  -3    2.40    1.96
  -9  -4  -3    2.12    2.07
  -9  -4  -3    0.76    1.95
   9  -4   3    2.58    2.01
   9  -4   3    2.63    1.16
   9  -4   3    1.47    2.00
  -9  -4  -3   -0.44    1.62
  -9  -4  -3    1.65    1.83
   9   4   3    0.29    1.57
  -9   4  -3    2.77    2.06
   9   4   3    3.07    2.17
  -9   4  -3    3.80    2.34
   9   4   3    1.88    2.59
   9   4   3    4.71    1.84
  -9   4  -3    3.46    1.27
   9   4   3    5.24    2.75
 -10  -4  -3   -0.26    1.84
  10  -4   3    2.16    2.22
  10  -4   3    0.73    2.21
 -10  -4  -3    1.48    1.79
 -10   4  -3    4.55    2.58
  10   4   3    2.35    2.57
  10   4   3    4.56    2.42
 -10   4  -3   -0.58    1.86
 -10   4  -3    4.13    2.20
  10   4   3    2.75    1.59
 -10   4  -3    3.70    1.36
  10   4   3    6.37    3.38
 -10  -5   3   -0.99    2.24
 -10  -5   3    3.17    2.44
 -10  -5   3    2.90    1.87
  10  -5  -3    2.46    1.46
  10  -5  -3    2.39    2.08
  10  -5  -3    5.23    1.29
 -10   5   3    3.27    2.47
 -10   5   3    2.25    1.67
  10   5  -3    3.76    2.26
 -10   5   3    4.41    2.08
 -10   5   3    2.09    1.40
  10   5  -3    3.50    2.51
   9  -5  -3   12.03    3.05
  -9  -5   3    5.63    2.79
   9  -5  -3    8.56    1.66
  -9  -5   3   11.21    2.61
  -9  -5   3   12.87    3.69
  -9  -5   3   15.13    4.17
   9  -5  -3   10.89    2.11
  -9   5   3    8.25    3.03
  -9   5   3   10.73    2.71
   9   5  -3    8.71    2.79
  -9   5   3    7.27    2.12
   9   5  -3   13.32    3.37
  -8  -5   3    2.39    1.40
  -8  -5   3    0.48    1.73
   8  -5  -3    1.68    2.03
   8  -5  -3    0.23    0.85
   8  -5  -3    1.86    1.21
  -8  -5   3    1.13    2.24
  -8  -5   3    0.34    1.74
   8   5  -3   -0.10    1.15
  -8   5   3    5.02    1.90
   8   5  -3    1.14    2.00
  -8   5   3   -1.45    1.00
   8   5  -3    1.05    1.85
  -8   5   3    0.22    1.37
  -8   5   3    1.39    1.87
  -7  -5   3   20.68    2.85
  -7  -5   3   23.12    3.04
   7  -5  -3   23.76    3.40
   7  -5  -3   16.71    1.95
  -7  -5   3   21.94    3.84
  -7  -5   3   28.65    4.22
  -7  -5   3   23.75    4.12
   7  -5  -3   21.97    1.89
  -7  -5   3   19.90    3.70
   7  -5  -3   21.45    2.08
  -7   5   3   18.37    1.93
  -7   5   3   23.55    3.49
   7   5  -3   24.40    3.85
   7   5  -3   17.89    3.03
  -7   5   3   23.42    2.73
   7   5  -3   18.17    3.11
  -7   5   3   13.25    2.89
   7   5  -3   18.12    3.38
  -7   5   3   26.50    3.97
  -7   5   3   18.90    2.74
  -6  -5   3   10.84    3.03
   6  -5  -3   11.83    2.13
  -6  -5   3    8.54    2.68
  -6  -5   3    9.37    1.95
  -6  -5   3   10.94    2.63
  -6  -5   3    9.93    2.03
  -6  -5   3    7.16    2.05
   6  -5  -3    9.25    2.23
  -6   5   3   10.92    2.36
  -6   5   3    7.64    1.40
   6   5  -3    5.88    2.63
   6   5  -3    7.59    2.31
  -6   5   3    7.85    2.35
   6   5  -3   12.85    2.76
   6   5  -3    9.55    2.62
  -6   5   3   13.16    2.15
  -5  -5   3   45.92    4.07
  -5  -5   3   42.18    3.95
   5  -5  -3   43.65    3.82
  -5  -5   3   43.58    2.95
  -5  -5   3   41.23    3.73
   5  -5  -3   45.34    2.26
  -5  -5   3   45.80    3.02
   5  -5  -3   45.66    3.42
  -5  -5   3   47.18    3.97
  -5   5   3   46.11    2.85
  -5   5   3   47.07    2.31
   5   5  -3   48.91    4.03
  -5   5   3   48.01    3.92
  -5   5   3   49.28    2.95
   5   5  -3   48.57    3.93
   5   5  -3   44.62    3.90
  -5   5   3   45.68    2.26
  -5   5   3   52.49    3.55
   5   5  -3   49.90    4.01
   4  -5  -3   61.64    2.38
  -4  -5   3   63.08    3.23
  -4  -5   3   62.51    3.27
   4  -5  -3   62.30    2.39
  -4  -5   3   58.53    4.06
  -4  -5   3   66.61    4.42
   4  -5  -3   58.36    4.13
  -4  -5   3   61.45    4.34
   4  -5  -3   65.35    3.63
  -4  -5   3   58.89    4.12
  -4   5   3   63.67    4.14
  -4   5   3   61.42    2.64
  -4   5   3   65.73    3.09
   4   5  -3   58.65    4.12
  -4   5   3   58.07    3.48
   4   5  -3   62.26    4.23
  -4   5   3   56.10    2.55
   4   5  -3   60.10    4.13
  -4   5   3   61.18    3.01
  -3  -5   3    6.01    1.88
  -3  -5   3    3.02    1.38
  -3  -5   3    8.84    2.16
   3  -5  -3    7.70    1.03
   3  -5  -3    7.70    1.03
  -3  -5   3    5.87    2.00
   3  -5  -3    8.32    2.25
   3  -5  -3    6.34    1.37
  -3  -5   3    5.77    1.42
  -3  -5   3    3.56    1.15
  -3   5   3    4.39    1.03
   3   5  -3    3.41    1.45
  -3   5   3    6.54    1.28
   3   5  -3    3.74    1.69
  -3   5   3    6.70    1.85
  -3   5   3    7.08    1.32
  -3   5   3    5.17    1.35
  -3   5   3    5.16    1.09
   3   5  -3    7.39    2.72
   3   5  -3    3.53    1.70
   2  -5  -3   68.74    2.48
  -2  -5   3   65.61    3.13
  -2  -5   3   75.32    4.28
  -2  -5   3   70.83    3.82
  -2  -5   3   77.88    4.36
   2  -5  -3   68.45    3.91
  -2  -5   3   69.43    4.16
   2  -5  -3   70.18    3.04
   2  -5  -3   67.21    2.45
  -2   5   3   73.23    3.04
  -2   5   3   71.44    3.98
  -2   5   3   73.50    3.03
   2   5  -3   69.44    4.16
   2   5  -3   68.96    4.16
   2   5  -3   72.64    3.22
  -2   5   3   70.59    3.01
  -2   5   3   69.86    3.09
   2   5  -3   71.85    4.24
  -2   5   3   70.81    3.03
  -1  -5   3  101.58    4.95
  -1  -5   3  104.26    4.31
   1  -5  -3  104.52    3.40
   1  -5  -3  101.00    3.27
  -1  -5   3  110.50    5.11
   1  -5  -3   98.61    3.34
  -1  -5   3  106.06    3.98
  -1  -5   3   96.84    4.89
   1  -5  -3  101.31    3.96
   1   5  -3  102.81    3.94
  -1   5   3  100.97    3.98
  -1   5   3  102.33    3.80
  -1   5   3  105.34    3.82
   1   5  -3   94.30    4.71
   1   5  -3  100.94    4.27
  -1   5   3  101.06    4.58
  -1   5   3  103.66    3.24
   1   5  -3  105.16    5.03
   0  -5  -3   47.32    3.09
   0  -5  -3   46.20    2.44
   0  -5   3   39.05    3.13
   0  -5   3   48.04    2.66
   0  -5  -3   43.00    2.79
   0  -5  -3   45.75    2.42
   0  -5   3   46.91    2.80
   0  -5   3   48.73    3.39
   0  -5   3   44.19    3.31
   0   5  -3   45.09    2.58
   0   5   3   49.51    2.72
   0   5   3   43.06    2.81
   0   5  -3   39.24    3.17
   0   5   3   45.26    3.03
   0   5   3   47.91    2.74
   0   5  -3   42.58    3.31
   0   5   3   43.32    1.56
   0   5  -3   46.77    2.71
   0   5  -3   47.21    3.42
   0   5   3   46.04    1.60
   1  -5   3  129.49    4.15
   1  -5   3  131.09    5.64
  -1  -5  -3  131.16    5.05
  -1  -5  -3  138.80    4.88
   1  -5   3  135.08    5.60
   1  -5   3  130.88    5.66
   1  -5   3  136.97    5.06
  -1  -5  -3  132.04    4.78
  -1  -5  -3  136.59    5.23
  -1   5  -3  136.32    4.22
   1   5   3  127.12    4.99
  -1   5  -3  133.96    5.75
   1   5   3  142.49    5.19
  -1   5  -3  126.21    5.47
  -1   5  -3  141.30    5.67
  -1   5  -3  133.35    5.83
   1   5   3  131.29    4.97
   2  -5   3   97.18    4.91
   2  -5   3   94.65    3.05
   2  -5   3   97.36    4.48
  -2  -5  -3   99.74    4.67
  -2  -5  -3   99.27    4.29
  -2  -5  -3   95.55    4.32
  -2  -5  -3   91.97    4.24
   2  -5   3   97.60    4.78
   2   5   3   91.45    4.49
   2   5   3   92.59    4.41
   2   5   3   93.12    4.74
  -2   5  -3   94.56    4.34
  -2   5  -3   97.86    4.93
   2   5   3   93.66    4.21
  -2   5  -3   93.60    4.64
  -2   5  -3   95.04    4.97
   3  -5   3    0.71    0.51
   3  -5   3   -0.71    1.17
   3  -5   3    1.11    1.32
   3  -5   3    1.01    0.53
   3  -5   3    1.77    1.59
   3  -5   3    0.94    1.30
  -3  -5  -3   -0.30    1.00
  -3  -5  -3   -0.27    1.06
  -3  -5  -3    0.53    1.09
  -3  -5  -3    0.80    0.41
   3   5   3   -0.35    0.90
  -3   5  -3    2.17    1.44
   3   5   3    0.66    1.50
   3   5   3    1.08    1.23
   3   5   3    0.73    0.41
  -3   5  -3    1.33    1.28
   3   5   3    1.34    1.21
  -3   5  -3    1.30    1.31
  -3   5  -3    0.45    1.14
  -4  -5  -3   48.88    3.86
   4  -5   3   54.17    3.91
   4  -5   3   53.74    3.86
   4  -5   3   52.15    1.74
  -4  -5  -3   53.28    3.85
   4  -5   3   51.76    1.74
   4  -5   3   54.85    4.00
  -4  -5  -3   45.54    3.63
   4  -5   3   58.28    4.16
  -4  -5  -3   53.58    2.24
   4   5   3   55.11    2.22
  -4   5  -3   53.28    3.75
   4   5   3   54.22    3.97
   4   5   3   65.09    4.42
  -4   5  -3   54.99    3.82
   4   5   3   48.25    3.88
   4   5   3   49.56    3.24
  -4   5  -3   56.15    4.08
  -4   5  -3   60.32    4.27
  -5  -5  -3   35.71    3.58
   5  -5   3   34.55    1.47
   5  -5   3   38.86    3.71
  -5  -5  -3   34.91    2.23
   5  -5   3   34.19    1.45
  -5  -5  -3   37.01    3.13
   5  -5   3   38.19    3.53
  -5  -5  -3   38.79    3.65
   5  -5   3   39.38    3.71
  -5  -5  -3   33.70    3.49
   5  -5   3   32.98    3.58
   5   5   3   40.47    2.28
   5   5   3   44.21    4.09
  -5   5  -3   50.76    4.03
   5   5   3   40.64    3.09
  -5   5  -3   33.13    3.50
  -5   5  -3   40.24    3.85
   5   5   3   39.17    3.78
  -5   5  -3   33.26    3.33
   5   5   3   42.73    3.80
   6  -5   3  100.80    2.99
   6  -5   3   95.72    2.94
  -6  -5  -3  115.05    5.43
  -6  -5  -3  101.36    6.07
   6  -5   3  103.19    5.93
  -6  -5  -3  104.27    6.13
  -6  -5  -3  100.94    6.05
   6  -5   3   97.50    5.85
   6  -5   3  105.22    6.04
   6  -5   3  109.53    5.84
  -6  -5  -3   96.29    4.16
  -6   5  -3  106.85    5.87
   6   5   3  104.94    5.08
  -6   5  -3   94.40    5.42
  -6   5  -3  110.01    6.35
   6   5   3   90.76    5.97
  -6   5  -3   99.87    6.00
   6   5   3  103.85    4.20
   6   5   3  108.84    6.53
   6   5   3  103.94    6.13
  -7  -5  -3   41.26    3.09
   7  -5   3   41.24    4.26
  -7  -5  -3   40.14    3.73
  -7  -5  -3   44.93    4.42
  -7  -5  -3   39.12    6.10
   7  -5   3   38.45    4.12
   7  -5   3   36.41    1.92
   7  -5   3   33.85    1.87
   7   5   3   41.21    2.93
   7   5   3   38.25    3.38
   7   5   3   44.25    4.44
   7   5   3   36.86    5.45
  -7   5  -3   42.91    3.92
  -7   5  -3   46.75    4.43
  -7   5  -3   36.71    4.14
   7   5   3   37.33    4.33
  -8  -5  -3    3.49    2.05
   8  -5   3    4.23    0.91
   8  -5   3    4.64    0.99
   8  -5   3    5.06    2.36
  -8  -5  -3    8.10    2.39
  -8  -5  -3    3.27    1.86
   8  -5   3    4.69    2.36
  -8  -5  -3    6.24    2.83
   8   5   3    2.85    2.05
   8   5   3    1.87    2.58
   8   5   3    5.62    2.50
   8   5   3    5.03    1.57
  -8   5  -3    9.46    3.13
  -8   5  -3    4.82    2.57
  -9  -5  -3    9.86    3.19
  -9  -5  -3   13.11    3.07
   9  -5   3    6.84    2.56
   9  -5   3   16.26    1.52
   9  -5   3   14.95    3.31
   9   5   3   13.33    3.12
   9   5   3   14.86    2.83
   9   5   3   13.55    2.52
   9   5   3   10.35    3.52
  -9   5  -3   13.07    3.05
   9   5   3   12.33    3.04
  -9   5  -3    9.95    2.62
  -9  -6   3    2.49    1.50
   9  -6  -3    1.90    1.39
  -9  -6   3    1.63    1.55
  -9  -6   3    1.38    2.46
  -9  -6   3    5.17    2.43
  -9  -6   3    2.84    3.21
   9  -6  -3    0.09    1.85
   9   6  -3    1.70    2.02
   9   6  -3    1.00    1.94
  -9   6   3    3.40    2.48
  -9   6   3    1.55    1.61
  -9   6   3    2.50    1.01
   8  -6  -3    0.91    1.59
  -8  -6   3    0.57    1.65
  -8  -6   3    4.77    2.33
  -8  -6   3    5.15    1.59
   8  -6  -3    4.91    1.44
  -8  -6   3    2.70    1.62
  -8  -6   3    4.65    2.79
  -8   6   3    2.11    1.49
  -8   6   3    0.32    0.80
  -8   6   3    1.28    2.11
   8   6  -3   -0.46    1.47
  -8   6   3    2.42    1.60
   8   6  -3    4.14    2.35
   8   6  -3    4.33    2.30
  -8   6   3    1.89    0.81
  -7  -6   3   13.73    2.98
  -7  -6   3   14.55    2.36
   7  -6  -3   16.07    1.89
  -7  -6   3   13.70    3.15
   7  -6  -3   20.60    3.41
  -7  -6   3   15.64    2.57
   7   6  -3   21.29    3.68
  -7   6   3   16.29    1.37
  -7   6   3   18.15    3.35
   7   6  -3   19.84    3.90
  -7   6   3   22.68    3.24
  -7   6   3   15.03    1.46
  -7   6   3   21.79    3.05
   7   6  -3   15.15    3.40
   6  -6  -3    7.83    2.15
  -6  -6   3   11.78    3.18
   6  -6  -3    9.75    2.72
  -6  -6   3   10.56    2.90
  -6  -6   3    7.24    2.06
   6  -6  -3   13.46    1.83
  -6  -6   3    9.91    1.90
  -6  -6   3   11.07    3.11
   6  -6  -3   11.94    1.75
  -6  -6   3    9.96    1.95
  -6   6   3   11.94    2.77
   6   6  -3   10.82    3.85
  -6   6   3   10.79    1.18
  -6   6   3   12.23    2.55
  -6   6   3   11.05    1.27
  -6   6   3   12.55    2.25
   6   6  -3   13.46    3.22
  -6   6   3   12.22    2.22
   6   6  -3   10.78    2.83
   5  -6  -3   10.57    2.23
  -5  -6   3    6.75    1.58
  -5  -6   3    9.25    2.32
   5  -6  -3    9.74    2.60
  -5  -6   3    8.59    1.84
  -5  -6   3   12.29    3.04
  -5  -6   3    3.85    1.87
   5  -6  -3    8.10    1.36
   5  -6  -3    7.09    1.29
  -5  -6   3   12.52    3.02
  -5   6   3    9.95    1.21
  -5   6   3    8.55    1.16
  -5   6   3   10.58    1.93
  -5   6   3   10.73    1.93
   5   6  -3   10.00    2.49
  -5   6   3    8.22    2.05
  -5   6   3    9.43    2.53
   5   6  -3    4.15    1.83
   5   6  -3   10.63    2.72
   5   6  -3    9.05    2.48
   4  -6  -3   11.63    2.60
  -4  -6   3    6.12    2.25
  -4  -6   3   13.82    2.82
   4  -6  -3    6.82    1.68
  -4  -6   3   10.65    1.69
  -4  -6   3   11.71    2.80
  -4  -6   3    6.30    1.87
   4  -6  -3   13.40    1.68
   4  -6  -3   13.75    1.62
  -4   6   3   12.48    1.93
  -4   6   3   11.88    1.90
  -4   6   3    8.72    1.88
   4   6  -3   14.54    3.05
  -4   6   3    8.74    2.27
   4   6  -3    8.21    2.09
   4   6  -3    9.03    2.46
   4   6  -3    6.98    2.19
  -4   6   3   11.39    1.29
  -4   6   3   11.16    1.23
   3  -6  -3   17.48    1.51
  -3  -6   3   22.22    1.97
  -3  -6   3   15.24    1.89
  -3  -6   3   20.93    3.24
   3  -6  -3   19.70    3.06
   3  -6  -3   17.08    1.93
  -3  -6   3   18.64    2.93
  -3  -6   3   29.58    5.07
   3  -6  -3   20.34    1.55
  -3  -6   3   18.31    2.81
   3   6  -3   23.72    3.38
  -3   6   3   19.07    1.95
   3   6  -3   25.67    3.49
  -3   6   3   20.49    1.66
   3   6  -3   16.73    2.78
  -3   6   3   22.04    2.79
  -3   6   3   18.25    1.87
   3   6  -3   22.48    3.12
  -3   6   3   21.65    3.09
  -3   6   3   19.71    1.68
  -2  -6   3    5.99    1.39
  -2  -6   3    4.06    1.68
  -2  -6   3    8.03    2.30
   2  -6  -3    4.24    1.10
  -2  -6   3    8.32    2.16
  -2  -6   3    5.11    1.89
   2  -6  -3    4.48    1.66
   2  -6  -3    5.38    1.12
   2  -6  -3    4.94    1.12
  -2   6   3    5.56    1.35
   2   6  -3    4.03    1.48
   2   6  -3    4.67    1.25
  -2   6   3    3.88    1.19
   2   6  -3    6.66    1.69
  -2   6   3    6.07    1.89
  -2   6   3    4.68    1.28
  -2   6   3    3.86    1.10
   2   6  -3    2.36    1.69
   2   6  -3    6.43    2.03
  -1  -6   3   15.32    2.80
   1  -6  -3   13.43    1.93
   1  -6  -3   13.72    2.46
   1  -6  -3   12.94    1.49
   1  -6  -3   12.96    1.69
  -1  -6   3   12.15    2.28
   1  -6  -3   11.52    1.28
  -1  -6   3   16.50    2.60
  -1  -6   3   10.65    1.70
  -1   6   3   11.66    1.30
   1   6  -3   13.14    1.87
  -1   6   3   10.07    1.67
   1   6  -3   11.78    1.93
   1   6  -3   12.48    2.56
  -1   6   3   10.29    2.11
  -1   6   3   13.37    1.87
   1   6  -3   10.13    2.18
  -1   6   3   13.87    2.07
   0  -6   3   67.84    3.42
   0  -6   3   70.59    4.39
   0  -6  -3   60.53    3.11
   0  -6  -3   63.68    3.88
   0  -6  -3   65.93    3.57
   0  -6   3   72.75    4.44
   0  -6   3   67.30    3.30
   0  -6  -3   64.18    3.20
   0   6   3   58.99    3.76
   0   6   3   62.98    3.50
   0   6  -3   64.25    4.16
   0   6   3   61.36    1.74
   0   6  -3   63.19    4.20
   0   6   3   65.90    3.49
   0   6  -3   69.41    3.30
   0   6   3   68.71    3.64
   0   6   3   63.96    1.76
   0   6  -3   70.73    4.39
   0   6  -3   59.98    3.19
   1  -6   3  106.82    4.59
  -1  -6  -3  106.86    4.81
   1  -6   3  110.49    5.45
  -1  -6  -3  106.77    4.91
  -1  -6  -3  104.82    4.48
   1  -6   3  100.02    5.23
   1  -6   3  108.67    3.81
   1  -6   3  103.84    5.32
  -1  -6  -3  103.09    4.45
  -1   6  -3  108.61    3.80
  -1   6  -3  104.35    5.45
   1   6   3  103.89    4.88
   1   6   3  109.97    4.88
  -1   6  -3  102.51    4.39
   1   6   3  108.50    4.98
  -1   6  -3  100.37    5.32
  -1   6  -3  112.36    5.48
   1   6   3  101.16    4.68
  -2  -6  -3   21.17    2.37
  -2  -6  -3   20.20    2.66
   2  -6   3   20.81    3.05
   2  -6   3   20.49    1.50
   2  -6   3   25.49    3.45
  -2  -6  -3   24.55    2.99
   2  -6   3   25.12    2.98
  -2  -6  -3   22.12    3.00
  -2   6  -3   21.83    3.30
   2   6   3   17.10    2.49
  -2   6  -3   20.89    2.99
  -2   6  -3   18.67    2.49
  -2   6  -3   25.55    3.42
   2   6   3   21.21    2.47
   2   6   3   24.73    3.32
   2   6   3   16.00    2.49
   3  -6   3   12.81    2.44
   3  -6   3   16.18    2.59
  -3  -6  -3   13.95    2.56
   3  -6   3   12.29    2.56
   3  -6   3   13.26    0.86
  -3  -6  -3   11.39    2.22
  -3  -6  -3   16.09    2.84
   3  -6   3   13.19    0.76
   3  -6   3   16.59    3.05
   3   6   3    9.92    2.05
   3   6   3   17.04    2.90
  -3   6  -3   15.79    2.52
   3   6   3   15.71    2.55
  -3   6  -3   11.99    2.36
   3   6   3   18.06    3.09
  -3   6  -3   10.61    2.12
  -3   6  -3   16.10    2.68
   4  -6   3   77.80    4.92
  -4  -6  -3   71.97    4.88
   4  -6   3   80.89    5.05
  -4  -6  -3   78.37    4.40
  -4  -6  -3   77.54    2.02
  -4  -6  -3   76.30    4.75
   4  -6   3   72.93    4.91
   4  -6   3   83.56    4.79
  -4  -6  -3   85.48    4.95
   4   6   3   72.62    4.82
   4   6   3   76.03    5.02
  -4   6  -3   73.75    4.80
  -4   6  -3   78.26    5.04
   4   6   3   77.26    5.08
   4   6   3   80.59    4.43
  -4   6  -3   71.90    4.49
  -4   6  -3   73.61    4.99
  -5  -6  -3   65.98    4.84
  -5  -6  -3   57.81    4.55
  -5  -6  -3   70.44    4.37
   5  -6   3   75.43    5.05
  -5  -6  -3   66.38    4.84
   5  -6   3   65.35    4.84
   5  -6   3   61.64    4.65
   5  -6   3   73.16    4.89
  -5  -6  -3   63.91    2.55
  -5   6  -3   67.87    4.93
  -5   6  -3   77.55    4.98
  -5   6  -3   67.35    4.77
   5   6   3   73.29    5.20
   5   6   3   63.37    5.02
   5   6   3   74.47    4.34
   5   6   3   66.29    2.55
  -5   6  -3   75.76    5.22
   5   6   3   63.14    4.80
  -6  -6  -3   18.20    1.86
   6  -6   3   12.61    2.57
   6  -6   3   17.37    3.29
   6  -6   3   19.79    3.30
  -6  -6  -3   17.53    3.07
  -6  -6  -3   16.18    2.89
   6  -6   3   15.65    3.14
  -6  -6  -3   13.43    2.67
  -6   6  -3   16.69    3.29
   6   6   3   19.02    2.92
   6   6   3   23.90    3.94
  -6   6  -3   22.58    3.97
   6   6   3   15.92    3.62
  -6   6  -3   17.20    3.19
  -6   6  -3   17.36    3.24
   6   6   3   12.85    2.68
   6   6   3   17.09    1.69
  -7  -6  -3    1.39    1.78
   7  -6   3    2.48    1.73
   7  -6   3    4.86    2.26
  -7  -6  -3    3.72    1.86
  -7  -6  -3    4.10    1.41
   7  -6   3    2.59    1.98
  -7  -6  -3    6.35    2.55
   7   6   3    4.43    1.44
   7   6   3    4.51    2.73
   7   6   3    1.73    2.53
  -7   6  -3    4.27    2.05
  -7   6  -3    2.78    1.97
   7   6   3    7.42    2.73
   7   6   3    4.34    1.87
   8  -6   3    5.14    2.12
  -8  -6  -3    5.51    2.22
  -8  -6  -3    3.19    1.58
  -8  -6  -3    4.15    1.94
   8  -6   3    7.81    2.62
  -8   6  -3    3.37    1.84
  -8   6  -3    3.82    2.27
   8   6   3    3.72    1.74
   8   6   3    2.22    2.05
   8   6   3    2.97    1.88
   8   6   3    5.64    2.89
   8   6   3    7.18    1.66
   9  -6   3    6.51    2.46
  -9  -6  -3    1.96    2.31
  -9  -6  -3   -0.03    1.87
   9  -6   3    1.51    2.09
  -9  -6  -3   -1.28    1.57
  -9   6  -3   -0.57    1.87
   9   6   3    3.97    2.81
   9   6   3    1.96    2.52
   9   6   3    1.21    1.10
  -9   6  -3    3.85    2.16
   9   6   3   -0.93    1.79
  -9   6  -3    3.69    2.34
  -9  -7   3    7.61    1.94
  -9  -7   3    3.09    1.76
  -9  -7   3   -1.25    2.51
   9  -7  -3    0.21    1.66
  -9  -7   3   -0.10    1.52
  -9  -7   3    2.05    1.89
   9   7  -3    4.86    2.57
   9   7  -3    1.09    2.02
  -9   7   3    3.55    2.34
  -9   7   3    1.34    1.55
  -9   7   3    1.44    1.63
  -8  -7   3   -0.19    2.32
  -8  -7   3   -0.54    1.51
   8  -7  -3    2.01    1.89
  -8  -7   3   -0.31    1.72
  -8  -7   3   -0.17    1.23
   8  -7  -3    0.84    1.21
   8   7  -3    3.39    2.27
  -8   7   3   -1.31    1.02
  -8   7   3    1.13    1.46
   8   7  -3   -1.07    1.62
   8   7  -3   -0.04    1.77
  -7  -7   3   10.54    2.07
  -7  -7   3    8.78    3.17
   7  -7  -3   13.14    1.88
  -7  -7   3    9.50    3.32
  -7  -7   3    9.95    1.98
   7  -7  -3   10.00    2.69
  -7  -7   3   16.66    3.71
   7   7  -3    9.68    3.15
   7   7  -3    6.05    2.53
  -7   7   3   12.30    2.45
   7   7  -3   16.90    5.76
  -7   7   3   12.80    2.55
   6  -7  -3    2.32    1.06
  -6  -7   3    1.39    1.05
  -6  -7   3    0.79    1.14
   6  -7  -3    2.57    2.11
  -6  -7   3    2.53    2.01
  -6  -7   3    2.16    2.03
   6  -7  -3   -0.02    1.36
   6   7  -3    1.12    1.77
  -6   7   3    0.74    1.24
  -6   7   3    1.53    1.29
   6   7  -3    2.14    2.10
  -6   7   3    4.90    2.07
   6   7  -3    0.51    2.00
  -5  -7   3    7.04    1.66
   5  -7  -3   10.86    1.59
  -5  -7   3   10.83    2.91
   5  -7  -3    7.50    2.47
  -5  -7   3    5.20    1.88
  -5  -7   3    7.05    2.77
   5  -7  -3   10.19    2.29
  -5  -7   3    9.94    1.82
  -5  -7   3   12.53    3.08
   5  -7  -3    9.65    1.55
  -5   7   3   11.28    2.11
  -5   7   3    9.22    0.98
   5   7  -3    6.43    2.20
  -5   7   3    9.38    0.91
  -5   7   3    7.64    2.50
  -5   7   3   10.76    2.21
   5   7  -3   12.77    3.04
  -5   7   3   10.78    2.34
   5   7  -3   12.43    3.06
   5   7  -3    6.33    2.47
  -4  -7   3    4.01    2.29
   4  -7  -3    2.23    0.99
  -4  -7   3    2.83    1.77
   4  -7  -3    1.80    1.00
  -4  -7   3    2.01    1.45
   4  -7  -3    1.57    1.16
  -4  -7   3    2.55    2.01
  -4  -7   3    2.45    1.18
   4  -7  -3    2.62    2.02
  -4  -7   3    1.16    1.76
  -4   7   3    3.53    1.92
   4   7  -3    0.36    1.49
   4   7  -3    3.32    2.21
  -4   7   3    2.82    1.31
   4   7  -3    2.77    1.93
  -4   7   3    1.81    0.83
   4   7  -3    3.13    2.04
  -4   7   3    2.16    1.48
  -4   7   3    2.29    1.23
  -4   7   3    2.23    0.76
  -3  -7   3   21.91    3.58
   3  -7  -3   22.56    3.41
  -3  -7   3   27.84    3.95
  -3  -7   3   19.36    1.98
  -3  -7   3   21.02    3.26
   3  -7  -3   20.16    1.78
  -3  -7   3   27.61    5.05
  -3  -7   3   20.52    1.96
   3  -7  -3   19.28    2.63
  -3   7   3   22.77    3.34
  -3   7   3   20.82    1.75
  -3   7   3   21.90    2.24
   3   7  -3   20.95    3.61
  -3   7   3   21.58    2.31
  -3   7   3   19.71    1.76
   3   7  -3   22.87    3.21
  -3   7   3   22.70    2.28
  -2  -7   3   17.35    1.91
  -2  -7   3   16.60    2.73
   2  -7  -3   11.61    2.52
   2  -7  -3   17.67    1.78
  -2  -7   3   16.39    3.02
   2  -7  -3   17.79    1.72
  -2  -7   3   17.36    3.16
  -2  -7   3   16.67    3.11
   2   7  -3   18.55    2.15
   2   7  -3   21.24    3.54
  -2   7   3   16.44    1.74
  -2   7   3   17.70    2.12
  -2   7   3   15.00    1.98
   2   7  -3   15.47    3.01
  -2   7   3   17.19    2.44
   2   7  -3   23.51    3.62
   2   7  -3   17.49    2.67
  -2   7   3   14.94    2.82
  -1  -7   3   64.81    4.55
  -1  -7   3   52.97    4.16
  -1  -7   3   58.45    3.66
   1  -7  -3   55.27    3.02
   1  -7  -3   50.97    3.94
   1  -7  -3   54.20    2.99
  -1  -7   3   54.25    4.19
   1  -7  -3   58.62    4.96
  -1  -7   3   51.54    3.06
  -1   7   3   57.85    3.49
   1   7  -3   52.53    3.41
  -1   7   3   51.02    2.21
   1   7  -3   59.24    4.52
   1   7  -3   55.80    4.27
   1   7  -3   54.88    3.04
  -1   7   3   57.75    3.34
  -1   7   3   58.02    3.48
   1   7  -3   54.17    4.29
  -1   7   3   58.48    4.07
   0  -7  -3   46.21    3.18
   0  -7  -3   45.11    2.91
   0  -7  -3   41.31    3.57
   0  -7   3   48.56    4.08
   0  -7   3   48.09    3.90
   0  -7  -3   39.38    2.78
   0  -7   3   40.49    2.85
   0  -7   3   42.45    3.72
   0   7  -3   43.97    3.89
   0   7  -3   42.02    3.79
   0   7   3   49.07    3.38
   0   7  -3   44.55    2.86
   0   7   3   49.23    3.32
   0   7  -3   47.67    3.92
   0   7   3   41.09    3.49
   0   7  -3   38.47    2.68
   0   7   3   38.63    3.10
   1  -7   3   32.75    2.82
   1  -7   3   27.40    3.14
   1  -7   3   27.21    2.14
  -1  -7  -3   25.75    2.94
  -1  -7  -3   27.90    2.58
  -1  -7  -3   25.14    2.53
   1  -7   3   32.90    3.51
  -1  -7  -3   25.53    2.76
  -1   7  -3   26.02    3.81
  -1   7  -3   23.99    2.40
   1   7   3   25.90    2.78
  -1   7  -3   27.72    3.22
   1   7   3   28.91    3.01
   1   7   3   28.08    2.83
  -1   7  -3   30.08    3.50
   1   7   3   21.42    2.98
  -1   7  -3   28.14    2.03
  -2  -7  -3   18.52    2.88
   2  -7   3   28.57    4.01
   2  -7   3   15.96    2.55
   2  -7   3   25.89    3.10
  -2  -7  -3   25.94    2.94
   2  -7   3   20.80    1.57
  -2  -7  -3   18.42    2.53
   2  -7   3   23.91    3.60
  -2  -7  -3   22.57    3.02
   2   7   3   23.06    3.34
   2   7   3   20.05    3.05
  -2   7  -3   26.84    3.97
   2   7   3   26.55    3.52
  -2   7  -3   17.47    1.37
  -2   7  -3   23.00    2.92
  -2   7  -3   15.91    2.97
   2   7   3   23.30    3.09
  -2   7  -3   13.55    2.38
   3  -7   3   58.01    4.53
   3  -7   3   65.16    4.62
   3  -7   3   55.59    4.44
  -3  -7  -3   56.83    4.30
  -3  -7  -3   58.06    4.10
   3  -7   3   64.37    4.22
  -3  -7  -3   56.88    4.06
   3   7   3   60.53    4.67
  -3   7  -3   56.06    3.95
   3   7   3   55.24    4.19
  -3   7  -3   55.16    4.45
   3   7   3   66.12    4.37
   3   7   3   56.72    4.36
  -3   7  -3   59.23    4.59
  -3   7  -3   61.46    4.64
   4  -7   3    9.55    3.48
   4  -7   3   11.14    2.46
   4  -7   3    6.57    2.35
  -4  -7  -3    9.09    2.09
  -4  -7  -3    9.86    2.26
   4  -7   3    9.88    2.67
  -4  -7  -3   10.26    2.62
  -4   7  -3   10.44    2.64
  -4   7  -3    9.05    2.53
   4   7   3    8.11    2.23
   4   7   3    7.71    2.25
   4   7   3    5.90    2.62
  -4   7  -3   12.85    2.63
  -4   7  -3   12.93    3.03
   4   7   3    8.18    2.19
   5  -7   3   22.30    3.81
   5  -7   3   19.95    3.36
  -5  -7  -3   17.38    3.12
   5  -7   3   27.93    3.97
   5  -7   3   18.75    3.46
  -5  -7  -3   26.76    4.01
  -5  -7  -3   20.78    3.25
  -5   7  -3   24.19    4.07
   5   7   3   27.51    4.24
  -5   7  -3   18.29    3.14
  -5   7  -3   21.38    3.43
  -5   7  -3   24.07    3.71
   5   7   3   27.27    4.25
   5   7   3   22.89    3.94
   5   7   3   22.64    3.26
   6  -7   3   33.95    4.60
  -6  -7  -3   34.50    4.21
  -6  -7  -3   23.35    3.77
  -6  -7  -3   25.89    1.62
   6  -7   3   33.98    5.14
   6   7   3   27.52    3.21
  -6   7  -3   23.75    3.54
   6   7   3   31.40    4.81
   6   7   3   30.24    4.32
   6   7   3   25.68    4.27
  -6   7  -3   26.26    4.10
  -7  -7  -3    1.36    1.87
   7  -7   3    3.01    2.00
  -7  -7  -3    1.19    1.50
  -7  -7  -3   -0.48    0.90
   7  -7   3    1.24    1.77
   7  -7   3    2.21    2.07
  -7   7  -3   -1.23    1.40
   7   7   3    1.90    1.67
   7   7   3    5.39    2.85
   7   7   3    2.34    0.91
   7   7   3   -0.67    1.35
   7   7   3    0.24    1.78
  -7   7  -3    1.30    1.75
  -8  -7  -3    1.69    1.88
   8  -7   3    0.81    1.85
  -8  -7  -3    3.11    2.01
   8  -7   3    0.30    1.94
  -8  -7  -3    1.54    1.34
   8   7   3    2.66    1.81
  -8   7  -3   -1.68    1.43
  -8   7  -3    1.58    1.73
   8   7   3    5.39    2.92
   8   7   3    3.67    3.21
   8   7   3    0.30    0.80
  -8  -8   3   -0.77    1.90
  -8  -8   3    2.03    1.24
   8  -8  -3    2.36    1.31
   8  -8  -3    3.00    1.88
  -8  -8   3    1.04    2.16
  -8   8   3    2.32    1.69
   8   8  -3    1.47    2.10
   8   8  -3    2.92    2.31
  -8   8   3    0.59    1.54
   7  -8  -3   -0.11    1.59
   7  -8  -3    1.95    1.09
  -7  -8   3    2.68    1.37
  -7  -8   3   -1.30    1.64
  -7  -8   3    1.77    1.97
  -7  -8   3   -2.38    2.00
   7   8  -3    1.57    2.06
   7   8  -3    0.05    1.96
  -7   8   3    1.46    1.38
  -7   8   3    1.05    1.36
   7   8  -3   -0.24    1.89
  -6  -8   3    4.81    2.41
  -6  -8   3    4.65    1.49
   6  -8  -3    5.37    1.39
   6  -8  -3    3.19    2.07
  -6  -8   3    4.52    2.34
   6  -8  -3    5.29    1.96
  -6  -8   3    5.66    1.58
  -6  -8   3    3.55    2.64
   6   8  -3    3.94    2.34
   6   8  -3    9.03    3.09
  -6   8   3    3.72    1.89
   6   8  -3    5.10    2.54
  -6   8   3    5.46    1.91
  -6   8   3    3.67    1.77
  -5  -8   3    7.23    1.61
  -5  -8   3   13.67    3.39
  -5  -8   3   13.03    3.27
   5  -8  -3   10.56    1.67
  -5  -8   3   14.12    4.32
   5  -8  -3    9.70    2.24
   5  -8  -3    9.80    2.87
  -5  -8   3    7.93    1.51
   5   8  -3   11.17    2.81
  -5   8   3   12.27    2.34
  -5   8   3    5.93    1.76
   5   8  -3   13.30    3.03
  -5   8   3    8.28    2.14
   5   8  -3    9.85    3.16
   4  -8  -3    6.22    1.61
  -4  -8   3    3.41    1.65
   4  -8  -3    4.59    1.54
   4  -8  -3    7.80    1.49
   4  -8  -3    8.25    2.70
  -4  -8   3    5.41    2.46
  -4  -8   3    2.84    1.22
  -4  -8   3    5.47    2.60
  -4  -8   3    5.23    2.08
  -4  -8   3    5.45    2.17
   4   8  -3    3.58    2.12
   4   8  -3    4.59    2.41
  -4   8   3    6.76    1.74
  -4   8   3    5.42    0.93
   4   8  -3    4.75    2.21
  -4   8   3    5.24    1.68
  -4   8   3    5.21    1.05
  -4   8   3    7.34    1.92
   3  -8  -3   23.66    2.15
  -3  -8   3   28.45    4.44
  -3  -8   3   21.03    3.77
  -3  -8   3   30.92    4.30
  -3  -8   3   27.60    4.03
  -3  -8   3   24.47    2.10
   3  -8  -3   21.31    2.18
   3  -8  -3   21.37    2.07
  -3  -8   3   19.27    2.09
   3  -8  -3   18.72    3.56
  -3   8   3   24.81    2.70
   3   8  -3   24.08    3.41
  -3   8   3   22.83    1.83
  -3   8   3   23.35    2.57
   3   8  -3   14.66    3.17
  -3   8   3   19.98    1.94
  -3   8   3   27.69    2.78
  -3   8   3   28.13    4.08
   3   8  -3   28.76    4.38
   3   8  -3   20.10    3.20
   2  -8  -3   16.06    3.08
  -2  -8   3   16.43    3.27
  -2  -8   3   12.21    2.70
   2  -8  -3   16.37    2.13
  -2  -8   3   15.52    3.15
  -2  -8   3   13.49    3.00
   2  -8  -3   12.46    1.74
  -2  -8   3   16.31    2.11
  -2   8   3   12.77    2.27
   2   8  -3   15.17    3.18
  -2   8   3   14.16    2.08
  -2   8   3   16.28    2.95
   2   8  -3   10.62    2.86
   2   8  -3   18.47    4.59
  -2   8   3   16.82    2.61
  -2   8   3   16.36    1.90
   2   8  -3   13.91    2.51
   1  -8  -3   43.89    2.97
   1  -8  -3   48.35    3.08
  -1  -8   3   46.61    3.08
  -1  -8   3   46.70    4.25
  -1  -8   3   42.33    4.15
  -1  -8   3   44.78    3.47
  -1  -8   3   49.29    4.41
   1  -8  -3   49.83    4.18
   1  -8  -3   49.29    3.20
  -1   8   3   50.24    3.61
  -1   8   3   46.30    3.51
  -1   8   3   46.30    3.27
  -1   8   3   40.98    3.86
  -1   8   3   42.58    1.97
   1   8  -3   44.22    4.21
   1   8  -3   40.26    4.29
   1   8  -3   43.48    3.34
   1   8  -3   41.62    4.04
   1   8  -3   45.40    2.87
   0  -8   3  146.66    5.58
   0  -8  -3  151.98    5.91
   0  -8  -3  156.11    7.13
   0  -8   3  142.61    5.52
   0  -8   3  147.63    7.36
   0  -8  -3  143.74    5.91
   0  -8  -3  145.05    5.77
   0  -8   3  150.18    7.28
   0  -8   3  149.61    7.21
   0   8   3  131.88    6.13
   0   8  -3  145.73    7.30
   0   8  -3  149.60    5.52
   0   8   3  149.22    6.11
   0   8   3  152.28    6.98
   0   8   3  141.60    6.22
   0   8  -3  157.77    5.74
   0   8  -3  141.10    7.28
   0   8  -3  146.97    7.33
   1  -8   3  135.95    6.82
  -1  -8  -3  132.18    5.77
   1  -8   3  122.17    6.55
  -1  -8  -3  128.32    6.39
   1  -8   3  128.62    5.44
  -1  -8  -3  130.52    5.92
   1  -8   3  128.82    6.80
   1  -8   3  126.99    4.61
  -1  -8  -3  119.72    5.53
   1   8   3  127.04    6.00
   1   8   3  129.65    6.16
   1   8   3  135.53    6.57
  -1   8  -3  130.61    5.36
  -1   8  -3  118.75    6.56
  -1   8  -3  137.54    7.09
  -1   8  -3  132.89    4.59
   1   8   3  131.79    6.24
  -1   8  -3  124.66    6.71
  -2  -8  -3   65.42    4.46
   2  -8   3   65.11    5.10
   2  -8   3   60.92    4.77
   2  -8   3   62.85    4.09
   2  -8   3   70.12    7.40
  -2  -8  -3   73.45    4.56
  -2  -8  -3   69.58    4.35
  -2  -8  -3   69.95    4.78
   2  -8   3   63.44    2.58
  -2   8  -3   70.29    5.25
   2   8   3   62.14    4.47
  -2   8  -3   66.73    4.94
   2   8   3   69.82    4.82
   2   8   3   68.18    4.79
  -2   8  -3   71.58    4.14
   2   8   3   72.21    4.87
  -2   8  -3   66.85    5.09
  -2   8  -3   64.74    2.51
  -3  -8  -3   72.08    4.95
   3  -8   3   73.22    4.60
   3  -8   3   67.49    5.06
   3  -8   3   68.15    5.05
  -3  -8  -3   69.90    4.72
   3  -8   3   60.53    5.04
  -3  -8  -3   63.92    4.67
  -3  -8  -3   66.64    4.61
  -3   8  -3   73.25    5.26
   3   8   3   69.04    5.19
  -3   8  -3   64.41    5.08
   3   8   3   71.37    5.16
  -3   8  -3   72.81    4.48
  -3   8  -3   60.83    5.01
   3   8   3   63.51    4.72
   3   8   3   66.58    4.82
   4  -8   3   54.23    4.53
   4  -8   3   45.53    4.34
   4  -8   3   53.33    4.27
   4  -8   3   49.81    4.76
  -4  -8  -3   48.20    4.22
  -4  -8  -3   40.04    4.45
   4   8   3   50.80    4.32
  -4   8  -3   49.97    4.12
  -4   8  -3   46.41    4.48
   4   8   3   48.77    4.49
   4   8   3   48.67    4.60
   4   8   3   48.69    4.80
  -4   8  -3   57.35    4.90
   5  -8   3   14.23    3.11
  -5  -8  -3    6.87    2.24
  -5  -8  -3   12.72    2.86
   5  -8   3    7.45    2.53
   5  -8   3    7.06    2.49
   5   8   3   12.53    2.87
   5   8   3   13.62    3.58
   5   8   3   11.46    2.95
  -5   8  -3   11.81    2.93
  -5   8  -3   13.78    3.31
   5   8   3   13.25    3.34
  -5   8  -3    8.82    2.91
   6  -8   3    3.03    2.17
   6  -8   3    2.74    2.18
   6  -8   3    4.40    2.11
  -6  -8  -3    3.92    2.10
  -6  -8  -3    1.12    1.51
   6   8   3    1.91    2.54
   6   8   3    3.55    1.86
  -6   8  -3    9.24    2.68
  -6   8  -3    3.96    2.17
   6   8   3    3.63    2.19
   6   8   3    2.46    2.65
  -7  -8  -3    2.45    1.94
   7  -8   3    0.15    2.17
   7  -8   3    4.61    2.23
  -7  -8  -3   -0.52    1.59
   7  -8   3    1.67    1.73
   7   8   3    1.44    2.46
   7   8   3    1.04    1.80
  -7   8  -3   -2.27    1.77
  -7   8  -3    3.08    2.15
   7   8   3   -1.67    1.80
  -7  -9   3    1.22    2.20
   7  -9  -3    3.25    2.25
   7  -9  -3    3.44    1.89
   7  -9  -3    4.25    1.35
  -7  -9   3    2.59    2.23
  -7  -9   3    1.40    1.24
   7   9  -3    0.12    1.84
  -7   9   3    1.20    1.29
   7   9  -3    0.16    2.10
   7   9  -3    0.32    2.19
  -7   9   3   -1.74    1.25
  -6  -9   3    5.34    1.32
   6  -9  -3    3.46    2.47
  -6  -9   3   13.49    3.66
  -6  -9   3    9.83    1.61
   6  -9  -3    5.09    2.11
  -6  -9   3    0.79    2.14
  -6  -9   3    6.66    2.36
  -6   9   3    4.53    1.86
  -6   9   3    3.93    1.74
   6   9  -3    6.41    2.39
  -6   9   3    8.07    2.69
   6   9  -3    4.75    2.31
   6   9  -3    5.82    2.70
  -5  -9   3    3.21    2.17
   5  -9  -3    5.06    2.66
   5  -9  -3    3.89    1.71
  -5  -9   3    3.81    2.33
   5  -9  -3    3.14    1.25
  -5  -9   3    4.72    2.59
  -5  -9   3    5.88    1.29
  -5   9   3    6.26    1.99
   5   9  -3    2.48    1.94
  -5   9   3    3.48    1.66
   5   9  -3    6.09    2.71
  -5   9   3    6.85    2.19
   5   9  -3    7.55    2.81
   4  -9  -3    6.68    1.52
   4  -9  -3    2.45    2.04
  -4  -9   3    0.49    2.18
  -4  -9   3    3.95    2.21
  -4  -9   3    5.63    2.07
  -4  -9   3    1.21    2.07
  -4  -9   3    3.52    1.28
   4  -9  -3    5.51    1.74
  -4   9   3    5.16    1.69
  -4   9   3    1.44    1.54
   4   9  -3    3.67    2.19
   4   9  -3    6.12    3.51
  -4   9   3    3.84    1.74
  -4   9   3    6.15    0.78
   4   9  -3    4.20    1.81
  -4   9   3    4.78    0.70
  -3  -9   3    7.76    2.22
  -3  -9   3    6.83    2.40
  -3  -9   3    8.89    1.70
   3  -9  -3    8.14    2.61
  -3  -9   3    7.00    2.53
  -3  -9   3    8.27    1.85
   3  -9  -3   10.58    1.85
  -3  -9   3    6.18    2.52
   3  -9  -3    6.33    1.50
   3   9  -3    7.30    2.53
   3   9  -3    6.38    2.22
   3   9  -3    7.20    2.20
  -3   9   3    8.78    1.89
  -3   9   3    7.64    1.43
  -3   9   3   13.11    2.57
  -3   9   3    8.76    1.39
  -3   9   3    7.54    2.13
  -2  -9   3    6.63    2.51
   2  -9  -3    3.12    1.36
  -2  -9   3    2.88    2.32
  -2  -9   3    2.35    1.87
  -2  -9   3    3.12    2.01
   2  -9  -3    2.91    2.13
   2  -9  -3    2.61    1.00
  -2  -9   3    0.00    1.06
   2   9  -3    1.99    1.57
   2   9  -3    4.20    2.03
  -2   9   3    2.76    1.36
   2   9  -3    7.70    2.92
  -2   9   3    3.41    1.17
  -2   9   3    2.30    1.60
  -2   9   3    4.78    1.71
  -1  -9   3   12.73    2.67
  -1  -9   3   17.67    2.91
  -1  -9   3   18.52    3.58
   1  -9  -3   21.34    2.77
  -1  -9   3   13.23    5.05
   1  -9  -3   16.77    2.36
   1  -9  -3   20.08    3.62
  -1  -9   3   13.46    2.09
   1   9  -3   14.72    2.60
   1   9  -3   13.45    2.93
  -1   9   3   20.85    2.70
  -1   9   3   13.15    1.04
  -1   9   3   11.87    2.45
  -1   9   3   13.68    3.07
   1   9  -3   21.50    4.02
   1   9  -3   15.14    2.08
  -1   9   3   12.66    0.99
   0  -9   3   -0.10    1.22
   0  -9  -3    0.02    1.18
   0  -9   3    1.13    1.35
   0  -9   3   -1.87    1.19
   0  -9  -3    4.13    2.21
   0  -9  -3    0.74    1.15
   0  -9   3    1.70    1.82
   0   9   3    0.31    1.56
   0   9  -3    3.17    1.77
   0   9  -3    1.08    1.12
   0   9   3   -0.15    1.11
   0   9   3    1.99    2.07
   0   9  -3   -0.47    0.98
   0   9   3    2.12    1.75
   0   9  -3   -1.32    1.72
  -1  -9  -3   25.30    4.03
   1  -9   3   32.78    5.40
   1  -9   3   29.61    4.56
  -1  -9  -3   25.03    3.46
   1  -9   3   20.97    2.15
   1  -9   3   27.27    2.84
  -1  -9  -3   26.85    2.88
   1  -9   3   23.10    3.75
  -1   9  -3   28.73    4.62
   1   9   3   26.84    3.93
   1   9   3   19.89    3.19
   1   9   3   24.50    3.68
  -1   9  -3   34.79    4.91
  -1   9  -3   26.80    2.19
  -1   9  -3   21.38    2.70
  -2  -9  -3    2.91    1.85
  -2  -9  -3    3.79    1.76
  -2  -9  -3    2.40    1.90
   2  -9   3    0.04    1.69
   2  -9   3    1.37    0.78
   2  -9   3    0.09    1.21
   2  -9   3    1.13    1.94
   2   9   3    1.31    2.11
  -2   9  -3   -1.02    1.04
   2   9   3    1.31    1.68
  -2   9  -3    2.53    2.01
   2   9   3    4.51    2.87
  -2   9  -3    2.30    0.73
   2   9   3    1.27    1.98
  -2   9  -3    2.93    1.90
  -3  -9  -3   13.85    2.91
   3  -9   3   11.96    3.16
  -3  -9  -3   17.48    3.44
   3  -9   3   12.36    3.01
  -3  -9  -3   12.70    2.91
   3  -9   3   17.58    2.89
   3   9   3   16.50    3.29
   3   9   3   17.49    3.56
   3   9   3   22.28    4.13
  -3   9  -3    9.53    2.65
  -3   9  -3   12.13    2.55
   3   9   3   11.36    3.04
  -3   9  -3   25.28    4.41
   4  -9   3   30.15    4.50
   4  -9   3   28.77    3.89
  -4  -9  -3   34.34    3.90
  -4  -9  -3   26.37    3.77
   4  -9   3   36.90    4.20
  -4   9  -3   36.04    4.15
  -4   9  -3   29.37    3.87
  -4   9  -3   28.44    6.18
   4   9   3   37.78    4.38
   4   9   3   35.76    4.86
   4   9   3   36.16    5.08
   4   9   3   22.69    3.77
  -5  -9  -3   22.15    3.68
   5  -9   3   20.22    3.60
  -5  -9  -3   21.40    4.15
   5  -9   3   16.22    3.58
   5  -9   3   18.45    3.52
   5   9   3   17.68    4.02
   5   9   3   17.53    3.62
  -5   9  -3   15.06    3.41
   5   9   3   15.81    3.46
  -5   9  -3   21.57    4.14
  -6  -9  -3    4.08    2.34
   6  -9   3    2.20    1.93
  -6  -9  -3    8.77    2.73
   6  -9   3    1.70    1.85
  -6   9  -3    4.29    2.15
   6   9   3    9.40    3.31
   6   9   3    6.02    2.69
  -6   9  -3    7.54    2.48
   6   9   3    6.16    2.91
   5 -10  -3    1.98    1.46
   5 -10  -3    0.74    2.08
   5 -10  -3    3.27    1.79
  -5 -10   3    2.26    0.88
  -5 -10   3    0.54    1.04
  -5 -10   3    2.65    2.33
  -5 -10   3    0.41    2.02
   5  10  -3    0.59    1.78
  -5  10   3    1.73    1.38
   5  10  -3    2.98    1.72
   5  10  -3    4.05    2.56
  -5  10   3    1.32    1.43
  -5  10   3    3.19    2.03
  -4 -10   3    3.44    1.24
   4 -10  -3    6.51    2.62
   4 -10  -3    7.76    1.65
  -4 -10   3    4.77    1.13
  -4 -10   3    2.78    2.41
  -4 -10   3    2.74    2.48
   4 -10  -3    2.79    1.36
  -4  10   3    6.69    2.06
   4  10  -3    4.45    2.02
  -4  10   3    0.82    1.65
  -4  10   3    7.29    2.06
   4  10  -3    6.90    2.37
   4  10  -3    4.48    2.70
   3 -10  -3   -1.44    1.08
   3 -10  -3    0.94    0.97
  -3 -10   3    1.99    2.21
  -3 -10   3    0.91    2.03
  -3 -10   3   -0.66    0.90
  -3 -10   3   -1.38    1.66
   3 -10  -3    2.20    1.88
   3  10  -3    2.07    1.82
  -3  10   3    0.33    1.07
  -3  10   3   -0.39    1.18
  -3  10   3    1.30    1.44
   3  10  -3   -0.98    1.40
  -3  10   3    2.49    0.91
  -3  10   3    1.14    0.73
   3  10  -3   -2.81    1.32
  -2 -10   3    0.72    2.04
   2 -10  -3    4.90    2.30
  -2 -10   3    1.84    1.77
   2 -10  -3    3.30    1.47
  -2 -10   3    3.99    1.34
  -2 -10   3    3.58    2.41
  -2  10   3    1.73    0.91
   2  10  -3    2.65    2.21
   2  10  -3    3.94    2.16
  -2  10   3    6.52    2.46
  -2  10   3    2.77    1.94
   2  10  -3    2.30    1.73
  -2  10   3    2.31    1.61
   1 -10  -3    0.44    1.32
   1 -10  -3    0.95    2.04
  -1 -10   3    2.35    1.86
  -1 -10   3   -1.60    1.30
  -1 -10   3    0.85    1.23
  -1 -10   3    3.75    2.45
   1 -10  -3    2.98    1.45
   1  10  -3   -0.32    1.52
   1  10  -3   -0.60    0.81
  -1  10   3    0.53    1.52
   1  10  -3    0.01    1.72
   1  10  -3    0.65    1.34
  -1  10   3    2.04    1.44
  -1  10   3    1.28    1.54
   0 -10   3   11.26    3.00
   0 -10   3   16.37    3.65
   0 -10  -3   10.47    2.38
   0 -10  -3    8.00    2.68
   0 -10   3    9.23    2.11
   0 -10  -3   11.95    2.58
   0 -10   3   15.36    2.41
   0  10   3    8.60    2.27
   0  10  -3    9.34    2.04
   0  10  -3   11.05    3.28
   0  10   3   14.29    3.12
   0  10  -3    5.18    1.89
   0  10   3   11.00    2.50
   0  10  -3   11.58    1.98
  -1 -10  -3    9.69    2.24
  -1 -10  -3    9.02    2.84
   1 -10   3   11.31    3.14
   1 -10   3   13.16    3.14
   1 -10   3    8.38    1.95
   1 -10   3   12.19    1.76
   1  10   3    8.09    2.73
  -1  10  -3    6.91    2.14
   1  10   3   10.73    2.88
   1  10   3   12.26    2.76
  -1  10  -3   14.20    1.89
  -1  10  -3    7.16    1.75
  -1  10  -3   10.00    3.26
   2 -10   3    1.87    1.38
  -2 -10  -3    3.37    1.87
   2 -10   3    4.89    2.69
  -2 -10  -3    3.72    2.22
  -2 -10  -3    4.39    1.67
  -2  10  -3    0.39    1.25
   2  10   3    5.44    2.42
  -2  10  -3    2.79    1.96
   2  10   3    3.76    2.05
   2  10   3   -1.27    1.86
  -2  10  -3    0.15    1.78
   3 -10   3   11.54    2.57
  -3 -10  -3   12.47    3.08
   3 -10   3    6.41    2.60
   3 -10   3    7.60    2.86
  -3 -10  -3    6.80    2.40
   3  10   3    9.82    3.13
   3  10   3    6.05    2.28
  -3  10  -3   14.47    3.47
  -3  10  -3   11.07    2.87
   3  10   3   13.31    3.25
  -3  10  -3   11.83    2.52
   4 -10   3    1.75    1.61
   4 -10   3    4.51    2.39
   4 -10   3    1.79    2.00
  -4 -10  -3    0.50    1.94
  -4 -10  -3    2.19    1.69
   4  10   3   -0.33    1.76
   4  10   3   -0.57    1.22
  -4  10  -3   -0.02    1.50
  -4  10  -3    0.70    1.68
   4  10   3   -0.35    2.21
   5 -10   3    1.10    1.92
   5 -10   3   -2.32    1.30
  -5 -10  -3    0.97    2.11
   5  10   3   -0.85    1.64
   5  10   3   -1.93    1.76
  -5  10  -3   -0.44    1.30
  -5  10  -3    1.08    1.93
   5  10   3    0.68    2.23
  -3 -11   3   -2.73    1.61
  -3 -11   3   -1.23    0.73
  -3 -11   3    1.30    1.81
   3 -11  -3    2.67    2.06
   3 -11  -3    0.99    1.45
  -3 -11   3    1.89    0.85
   3 -11  -3    2.29    1.11
   3  11  -3   -0.69    1.55
  -3  11   3   -0.34    1.27
  -3  11   3    2.58    0.76
  -3  11   3    2.95    1.85
  -3  11   3    0.17    1.13
   3  11  -3   -1.00    1.66
   3  11  -3    0.60    1.46
  -2 -11   3    0.74    2.06
   2 -11  -3    4.55    1.82
  -2 -11   3    2.12    2.21
  -2 -11   3    3.33    1.08
  -2 -11   3    0.69    1.53
   2 -11  -3    3.18    2.45
   2  11  -3    0.39    2.19
  -2  11   3    0.15    1.39
  -2  11   3    4.24    1.14
   2  11  -3    2.95    1.94
  -2  11   3    1.15    1.01
  -2  11   3    2.23    0.79
  -2  11   3    1.69    1.42
   2  11  -3    2.41    1.63
  -1 -11   3    6.68    1.52
   1 -11  -3    5.57    1.97
   1 -11  -3    6.57    1.72
  -1 -11   3    6.06    2.37
  -1 -11   3    8.05    2.34
   1 -11  -3    7.72    2.96
  -1 -11   3    7.18    2.85
   1  11  -3    6.59    2.88
  -1  11   3    5.29    1.62
  -1  11   3    6.38    2.17
   1  11  -3    7.47    1.87
  -1  11   3    4.96    1.91
   1  11  -3    6.31    2.72
   0 -11  -3    3.66    2.48
   0 -11  -3   -1.40    1.43
   0 -11   3    2.77    2.01
   0 -11  -3   -0.07    1.58
   0 -11   3    4.96    1.54
   0 -11   3    1.70    1.57
   0 -11   3    3.02    2.30
   0  11  -3    3.19    1.40
   0  11  -3    0.68    2.32
   0  11  -3    0.55    1.05
   0  11   3   -0.91    1.44
   0  11   3    0.47    1.89
   0  11   3    4.54    1.84
   0  11  -3    0.68    1.68
  -1 -11  -3    5.42    2.13
   1 -11   3    7.99    1.75
   1 -11   3    6.18    1.77
  -1 -11  -3    9.80    2.94
  -1 -11  -3    7.98    2.46
   1 -11   3    8.93    2.94
   1 -11   3    6.24    2.54
  -1  11  -3    9.62    3.13
   1  11   3   10.15    2.66
  -1  11  -3    9.64    1.57
   1  11   3    9.24    2.63
  -1  11  -3   10.15    3.31
  -1  11  -3    8.31    1.80
   1  11   3   10.56    2.83
  -2 -11  -3    4.99    1.98
  -2 -11  -3    2.70    2.11
   2 -11   3    4.41    2.46
   2 -11   3    7.96    2.15
  -2  11  -3   -0.46    1.95
  -2  11  -3    4.35    1.99
   2  11   3    1.56    2.24
   2  11   3    3.09    1.99
   2  11   3    5.25    2.32
   3 -11   3    0.96    1.88
  -3 -11  -3    3.30    2.07
   3 -11   3    5.52    1.86
   3  11   3    2.02    2.13
  -3  11  -3    4.07    1.97
   3  11   3   -1.44    1.27
   3  11   3    2.29    1.63
  -3  11  -3   -1.51    1.44
 -11   0   4    1.85    2.19
  11   0  -4    2.15    1.76
  11   0  -4   -0.15    1.76
  11   0  -4    2.41    1.93
 -11   0   4    2.78    2.19
 -11   0   4    0.98    1.49
 -10   0   4   12.22    3.15
  10   0  -4   14.60    3.21
 -10   0   4   15.32    3.19
 -10   0   4    9.06    2.94
  10   0  -4   12.84    2.97
  10   0  -4   15.05    3.17
   9   0  -4    3.03    1.95
  -9   0   4    0.42    1.52
  -9   0   4    3.87    1.94
   9   0  -4    1.78    2.61
  -9   0   4   -0.74    1.94
  -9   0   4    1.28    2.57
   9   0  -4   -0.99    1.21
   8   0  -4    1.37    1.71
  -8   0   4   -2.03    1.08
  -8   0   4   -1.63    1.03
   8   0  -4    0.13    1.39
  -8   0   4    0.27    1.75
  -8   0   4   -1.09    1.45
   8   0  -4   -0.87    1.15
  -8   0   4   -1.26    1.21
   8   0  -4    1.21    1.31
   7   0  -4    3.86    1.75
  -7   0   4    2.06    1.36
  -7   0   4    0.12    1.11
   7   0  -4    0.48    1.09
  -7   0   4    1.14    1.54
   7   0  -4    0.16    0.96
  -7   0   4    2.88    1.67
   7   0  -4   -1.72    1.04
  -7   0   4    0.02    1.40
   7   0  -4    0.00    1.31
   6   0  -4   -0.23    1.17
  -6   0   4    0.42    1.03
   6   0  -4    2.04    1.36
  -6   0   4    1.13    1.56
  -6   0   4   -0.07    0.95
   6   0  -4    1.26    0.91
   6   0  -4    2.29    1.11
  -6   0   4    1.50    1.38
  -6   0   4   -0.47    1.16
   6   0  -4   -0.88    1.06
   5   0  -4   68.20    3.23
   5   0  -4   72.21    3.29
  -5   0   4   67.51    3.45
  -5   0   4   76.41    4.31
   5   0  -4   70.93    3.97
   5   0  -4   69.73    4.00
   5   0  -4   79.51    4.13
  -5   0   4   71.48    3.89
  -5   0   4   70.83    3.50
  -5   0   4   75.99    4.02
  -4   0   4  136.54    4.60
  -4   0   4  144.37    5.60
   4   0  -4  144.60    4.40
   4   0  -4  134.99    5.28
  -4   0   4  140.17    5.40
  -4   0   4  134.49    5.17
   4   0  -4  138.14    4.37
   4   0  -4  146.51    5.45
   3   0  -4  168.93    4.51
  -3   0   4  167.98    5.61
   3   0  -4  163.94    4.48
   3   0  -4  158.86    5.55
  -3   0   4  164.82    5.57
  -3   0   4  167.96    5.51
  -3   0   4  162.60    4.68
  -3   0   4  169.75    4.78
   3   0  -4  169.86    5.56
   2   0  -4  101.81    3.77
  -2   0   4  104.23    3.29
   2   0  -4  112.14    4.22
   2   0  -4  107.43    3.14
  -2   0   4  112.50    4.10
  -2   0   4  104.14    3.98
   2   0  -4  100.18    3.06
  -2   0   4  101.44    4.04
  -2   0   4  107.87    3.35
  -2   0   4  109.76    3.91
  -1   0   4  326.60    7.25
  -1   0   4  321.02    7.89
   1   0  -4  318.22    7.84
  -1   0   4  311.59    7.26
  -1   0   4  317.00    7.19
  -1   0   4  309.21    8.05
   1   0  -4  316.59    7.02
   1   0  -4  321.38    8.17
   1   0  -4  319.90    7.05
   1   0  -4  312.97    7.24
   0   0  -4   60.38    2.54
   0   0   4   65.86    2.68
   0   0  -4   65.56    2.61
   0   0   4   58.65    2.79
   0   0  -4   61.75    2.03
   0   0  -4   59.08    2.76
   0   0   4   63.01    2.99
   0   0   4   62.03    2.04
   1   0   4   85.49    3.64
   1   0   4   87.12    1.98
  -1   0  -4   84.94    1.96
  -1   0  -4   84.34    3.39
   1   0   4   88.23    3.51
   1   0   4   86.56    3.45
  -2   0  -4  220.09    6.52
   2   0   4  209.24    6.45
  -2   0  -4  215.80    6.19
  -2   0  -4  207.24    6.37
  -2   0  -4  212.30    4.30
  -2   0  -4  209.37    6.33
   2   0   4  220.81    6.44
  -2   0  -4  209.48    4.28
   2   0   4  215.14    6.50
   2   0   4  214.17    6.21
  -3   0  -4  139.71    3.64
   3   0   4  147.33    5.25
  -3   0  -4  140.06    5.42
  -3   0  -4  141.06    5.08
   3   0   4  146.04    5.29
   3   0   4  150.90    5.63
  -3   0  -4  146.68    5.25
  -3   0  -4  153.24    5.67
  -3   0  -4  140.36    3.64
  -4   0  -4   43.71    2.14
  -4   0  -4   43.36    2.12
  -4   0  -4   54.47    3.27
   4   0   4   51.35    3.52
   4   0   4   47.34    3.22
   4   0   4   43.82    3.68
  -4   0  -4   49.73    3.52
  -4   0  -4   47.09    3.16
  -4   0  -4   42.15    3.24
   4   0   4   46.40    3.45
  -5   0  -4   15.66    2.39
  -5   0  -4   16.56    3.05
  -5   0  -4   12.00    1.61
   5   0   4   15.49    2.87
   5   0   4   10.85    2.23
  -5   0  -4   12.04    2.22
   5   0   4    8.44    1.77
   5   0   4   11.15    2.14
  -5   0  -4   11.81    1.56
  -6   0  -4    1.87    1.53
   6   0   4    3.14    1.67
   6   0   4    3.60    1.85
  -6   0  -4    0.60    0.98
   6   0   4    3.49    1.80
  -6   0  -4    3.42    1.69
   6   0   4    2.33    1.82
  -6   0  -4    0.51    0.86
  -6   0  -4    2.34    1.47
  -6   0  -4    1.45    1.55
   7   0   4   36.99    3.63
  -7   0  -4   28.79    3.11
   7   0   4   34.01    3.61
  -7   0  -4   49.41    5.91
  -7   0  -4   31.37    2.71
   7   0   4   34.31    4.67
  -7   0  -4   31.23    3.77
   7   0   4   38.33    4.78
  -7   0  -4   32.46    2.78
  -7   0  -4   37.23    4.24
   8   0   4    2.10    1.63
   8   0   4    2.84    2.16
   8   0   4    0.72    1.91
  -8   0  -4    0.63    1.29
  -8   0  -4    1.69    1.17
   8   0   4    1.24    1.70
  -8   0  -4   -0.43    1.87
  -8   0  -4    0.85    1.93
  -8   0  -4    1.03    1.54
   9   0   4   19.85    3.62
   9   0   4   15.67    2.84
  -9   0  -4   21.78    3.43
  -9   0  -4   25.21    3.45
  -9   0  -4   22.18    4.14
   9   0   4   21.61    3.74
   9   0   4   16.54    3.19
  -9   0  -4   23.47    4.46
 -10   0  -4    5.72    1.89
  10   0   4    4.26    2.27
 -10   0  -4    1.55    2.49
 -10   0  -4    4.69    2.18
 -10   0  -4    0.90    1.90
  10   0   4    6.36    2.76
  10   0   4    3.14    2.17
 -11  -1   4    8.51    2.87
 -11  -1   4    7.36    3.09
  11  -1  -4    6.82    2.07
  11  -1  -4   12.23    2.96
 -11  -1   4    4.18    2.44
  11  -1  -4    5.20    2.44
 -11   1   4    8.12    2.77
 -11   1   4    6.35    2.40
  11   1  -4    9.67    2.91
 -11   1   4    2.33    2.78
  11   1  -4    5.64    2.39
  11   1  -4    6.02    2.49
 -10  -1   4    3.01    1.91
 -10  -1   4    6.70    2.64
 -10  -1   4    1.51    2.26
  10  -1  -4    6.03    2.07
  10  -1  -4    2.30    1.99
  10  -1  -4    1.29    1.83
 -10   1   4    0.26    2.07
 -10   1   4    3.73    1.92
  10   1  -4    0.74    1.88
  10   1  -4    2.96    1.95
 -10   1   4    3.65    2.03
 -10   1   4    7.70    2.79
  10   1  -4    2.40    1.87
  -9  -1   4    4.02    2.35
  -9  -1   4    1.04    1.76
   9  -1  -4   -0.30    1.64
  -9  -1   4    4.37    2.22
   9  -1  -4    5.67    2.02
  -9  -1   4   -0.73    2.01
   9  -1  -4    3.97    1.62
   9   1  -4    0.53    1.75
  -9   1   4    3.04    1.90
   9   1  -4    3.54    2.04
  -9   1   4   -1.67    1.65
   9   1  -4    2.05    1.66
  -9   1   4    3.36    2.31
  -8  -1   4   15.07    2.67
   8  -1  -4   10.70    2.56
   8  -1  -4   18.77    2.69
   8  -1  -4   15.70    2.78
   8  -1  -4   17.10    2.55
  -8  -1   4   20.86    3.22
  -8  -1   4   11.09    2.82
  -8  -1   4   11.62    2.41
  -8   1   4   13.88    2.80
   8   1  -4   18.48    3.24
  -8   1   4   22.26    3.68
   8   1  -4   18.51    2.78
   8   1  -4   14.78    2.45
  -8   1   4   19.14    3.48
   8   1  -4   19.03    3.34
  -8   1   4   21.43    3.21
  -8   1   4   16.00    2.62
  -8   1   4   22.26    3.44
   8   1  -4   16.75    3.06
  -7  -1   4   56.57    4.35
   7  -1  -4   55.39    3.29
  -7  -1   4   49.32    3.72
   7  -1  -4   58.59    3.31
  -7  -1   4   59.75    4.15
   7  -1  -4   49.89    4.01
   7  -1  -4   61.90    4.05
  -7  -1   4   53.49    3.97
  -7  -1   4   61.27    4.29
  -7   1   4   51.56    3.87
  -7   1   4   60.33    4.41
  -7   1   4   65.17    4.14
   7   1  -4   58.45    4.22
  -7   1   4   55.48    3.67
   7   1  -4   56.68    3.77
   7   1  -4   61.95    3.87
  -7   1   4   59.14    3.73
   7   1  -4   64.70    4.39
   7   1  -4   59.47    4.17
  -6  -1   4    0.10    1.34
   6  -1  -4    2.02    1.38
  -6  -1   4   -0.09    1.11
   6  -1  -4    1.13    0.92
   6  -1  -4    0.22    1.21
  -6  -1   4    2.53    1.43
   6  -1  -4    2.10    1.01
  -6  -1   4    0.22    1.08
  -6  -1   4    2.78    1.69
  -6   1   4    0.56    0.99
   6   1  -4    3.39    1.34
   6   1  -4    0.04    1.22
   6   1  -4    1.30    1.48
  -6   1   4   -1.52    1.07
  -6   1   4    1.14    1.43
  -6   1   4    0.83    1.04
  -6   1   4    2.43    1.31
   6   1  -4    1.40    1.10
   6   1  -4    0.73    1.41
  -5  -1   4   22.88    2.74
   5  -1  -4   16.34    1.58
   5  -1  -4   17.84    2.82
   5  -1  -4   20.94    2.71
  -5  -1   4   18.04    2.09
  -5  -1   4   21.78    2.26
  -5  -1   4   19.68    2.73
  -5  -1   4   21.00    2.85
   5  -1  -4   20.54    1.63
  -5   1   4   21.21    1.90
   5   1  -4   19.54    2.72
  -5   1   4   23.52    2.97
  -5   1   4   22.31    1.92
   5   1  -4   19.51    2.02
   5   1  -4   19.77    2.02
   5   1  -4   22.09    2.79
   5   1  -4   24.27    3.07
  -5   1   4   18.40    2.12
  -5   1   4   19.88    2.60
  -4  -1   4  608.40   14.47
   4  -1  -4  582.58   14.40
  -4  -1   4  596.70   16.47
  -4  -1   4  597.05   13.78
   4  -1  -4  626.07   12.30
  -4  -1   4  609.01   14.19
   4  -1  -4  599.05   12.18
   4  -1  -4  613.22   14.10
  -4   1   4  659.60   16.34
  -4   1   4  600.93   12.97
  -4   1   4  601.05   13.95
  -4   1   4  613.05   12.84
  -4   1   4  621.81   14.31
   4   1  -4  608.71   13.60
   4   1  -4  615.67   14.54
   4   1  -4  616.09   13.65
  -3  -1   4   72.03    3.45
   3  -1  -4   69.44    3.40
  -3  -1   4   66.79    3.48
   3  -1  -4   67.55    1.86
  -3  -1   4   64.45    3.26
  -3  -1   4   68.07    3.51
   3  -1  -4   64.44    1.83
  -3  -1   4   66.57    3.10
   3  -1  -4   65.17    3.32
  -3  -1   4   65.73    3.05
  -3   1   4   64.20    2.32
   3   1  -4   65.87    3.40
  -3   1   4   66.93    3.29
   3   1  -4   72.85    3.10
   3   1  -4   63.31    3.51
   3   1  -4   67.44    2.96
  -3   1   4   67.80    3.36
  -3   1   4   66.26    2.37
  -3   1   4   67.45    3.29
  -2  -1   4  169.69    5.03
   2  -1  -4  172.82    5.41
  -2  -1   4  167.66    5.53
  -2  -1   4  161.11    5.23
  -2  -1   4  163.58    5.22
  -2  -1   4  171.92    5.10
   2   1  -4  167.31    5.51
   2   1  -4  166.42    4.89
  -2   1   4  173.05    3.93
  -2   1   4  170.08    5.22
   2   1  -4  166.40    5.20
  -2   1   4  164.68    5.15
  -2   1   4  174.42    3.92
   2   1  -4  163.91    4.88
  -2   1   4  166.78    5.31
  -2   1   4  167.42    5.06
   1  -1  -4   94.48    2.22
  -1  -1   4   86.12    3.36
  -1  -1   4   87.10    3.39
  -1  -1   4   84.44    3.60
  -1  -1   4   89.46    3.60
   1  -1  -4   90.58    2.19
   1  -1  -4   91.13    3.43
  -1  -1   4   91.96    3.31
   1   1  -4   86.63    3.65
   1   1  -4   84.89    3.28
  -1   1   4   91.69    2.59
   1   1  -4   92.74    3.62
  -1   1   4   86.58    3.02
  -1   1   4   93.52    2.59
   1   1  -4   85.83    3.28
  -1   1   4   97.41    3.51
  -1   1   4   90.89    3.67
  -1   1   4   89.51    3.06
   1   1  -4   93.42    3.31
   0  -1  -4  141.98    3.81
   0  -1  -4  139.65    3.77
   0  -1   4  144.79    4.64
   0  -1   4  119.44    4.90
   0  -1  -4  147.30    4.40
   0  -1   4  140.78    4.66
   0  -1   4  138.36    3.91
   0  -1   4  144.28    4.68
   0   1   4  138.90    4.76
   0   1  -4  143.10    4.70
   0   1   4  138.76    3.44
   0   1  -4  146.83    4.67
   0   1   4  138.84    3.45
   0   1  -4  141.69    3.93
   0   1  -4  146.20    4.56
   0   1   4  143.70    4.34
   0   1   4  137.67    3.94
   0   1   4  141.57    3.95
   1  -1   4   13.28    1.73
   1  -1   4   17.84    2.01
   1  -1   4   11.34    1.60
   1  -1   4   16.24    2.12
  -1  -1  -4   12.63    1.48
  -1  -1  -4   13.61    1.48
   1  -1   4   14.38    1.95
   1  -1   4   14.79    1.17
  -1  -1  -4   17.19    2.13
  -1  -1  -4   13.19    1.61
   1   1   4   12.86    1.52
   1   1   4   17.81    2.24
  -1   1  -4   13.64    1.73
  -1   1  -4   17.66    2.09
   1   1   4   14.73    1.56
  -1   1  -4   12.66    1.78
  -1   1  -4   13.09    1.19
   1   1   4   14.59    1.75
   2  -1   4   76.43    3.72
   2  -1   4   75.58    3.72
   2  -1   4   70.22    2.43
  -2  -1  -4   73.03    3.39
  -2  -1  -4   67.04    3.04
   2  -1   4   72.30    3.48
   2  -1   4   72.82    3.30
  -2  -1  -4   67.57    3.43
   2   1   4   74.06    3.53
   2   1   4   70.95    3.57
  -2   1  -4   71.65    2.43
   2   1   4   71.23    3.19
  -2   1  -4   76.96    3.74
  -2   1  -4   67.54    3.37
   2   1   4   71.10    3.43
  -3  -1  -4   10.15    0.91
  -3  -1  -4    9.25    2.14
   3  -1   4    9.66    1.26
   3  -1   4   16.35    2.13
   3  -1   4   12.55    2.22
  -3  -1  -4    8.72    1.74
  -3  -1  -4    9.05    0.82
   3  -1   4   13.55    2.40
  -3  -1  -4   14.61    2.28
   3  -1   4    8.91    1.95
  -3  -1  -4   11.97    1.83
   3   1   4    8.50    1.83
  -3   1  -4   11.29    2.10
  -3   1  -4   11.29    1.26
  -3   1  -4   10.65    1.95
   3   1   4    9.61    1.75
  -3   1  -4   11.02    1.82
   3   1   4   11.51    2.04
   3   1   4    8.61    1.65
  -3   1  -4   12.72    2.23
  -4  -1  -4  180.01    6.06
  -4  -1  -4  181.19    4.82
  -4  -1  -4  185.17    6.90
   4  -1   4  189.57    6.60
   4  -1   4  191.54    7.00
   4  -1   4  171.15    6.74
  -4  -1  -4  181.04    6.53
   4  -1   4  180.62    6.10
  -4  -1  -4  184.25    4.84
  -4   1  -4  186.86    5.31
  -4   1  -4  183.52    6.91
   4   1   4  190.91    6.80
   4   1   4  192.68    6.29
  -4   1  -4  189.46    6.13
  -4   1  -4  187.41    7.02
  -4   1  -4  189.50    5.34
  -4   1  -4  192.21    6.59
   4   1   4  190.01    7.00
   4   1   4  184.23    6.87
  -5  -1  -4   11.97    1.58
   5  -1   4    8.76    2.19
  -5  -1  -4   11.05    2.32
   5  -1   4    9.59    2.41
   5  -1   4    9.63    2.02
  -5  -1  -4   10.16    2.15
  -5  -1  -4    7.29    1.83
   5  -1   4    7.37    2.09
  -5  -1  -4    7.55    1.91
  -5  -1  -4    9.45    1.41
   5   1   4   11.73    2.38
   5   1   4   15.33    3.51
  -5   1  -4   11.12    1.74
   5   1   4    7.87    2.12
   5   1   4   12.39    2.06
  -5   1  -4   10.36    2.02
  -5   1  -4   15.78    3.01
  -5   1  -4   11.54    2.51
  -5   1  -4    4.76    1.78
  -5   1  -4    9.45    1.59
   6  -1   4   52.43    4.18
   6  -1   4   67.10    4.44
  -6  -1  -4   49.01    4.12
  -6  -1  -4   64.06    4.00
  -6  -1  -4   61.95    3.17
  -6  -1  -4   66.97    4.66
  -6  -1  -4   54.51    3.06
  -6  -1  -4   51.90    3.80
   6  -1   4   53.04    4.30
   6  -1   4   62.76    3.97
   6   1   4   65.02    4.09
  -6   1  -4   66.06    5.41
   6   1   4   57.10    5.33
  -6   1  -4   62.63    3.44
  -6   1  -4   57.50    4.04
   6   1   4   59.53    4.30
  -6   1  -4   61.28    4.55
   6   1   4   63.63    4.57
  -6   1  -4   59.10    3.74
   7  -1   4   35.95    3.95
  -7  -1  -4   34.46    4.58
  -7  -1  -4   30.22    3.38
  -7  -1  -4   39.83    3.66
   7  -1   4   33.92    4.15
  -7  -1  -4   37.02    2.80
  -7  -1  -4   30.03    2.96
  -7  -1  -4   32.74    3.83
   7  -1   4   34.34    3.40
   7  -1   4   35.48    3.82
  -7   1  -4   29.87    2.78
  -7   1  -4   31.07    3.72
   7   1   4   38.14    3.56
   7   1   4   33.82    4.35
   7   1   4   36.33    3.80
  -7   1  -4   35.84    3.92
  -7   1  -4   31.86    3.07
   7   1   4   24.43    3.61
  -7   1  -4   38.74    4.50
  -7   1  -4   35.33    2.99
  -8  -1  -4   41.05    3.96
  -8  -1  -4   24.41    4.07
  -8  -1  -4   37.86    3.21
  -8  -1  -4   34.94    4.22
  -8  -1  -4   35.42    3.00
   8  -1   4   27.50    3.97
   8  -1   4   38.86    4.17
  -8  -1  -4   29.83    3.95
   8  -1   4   38.05    4.10
   8  -1   4   31.79    3.59
   8   1   4   28.23    4.10
   8   1   4   32.48    3.93
   8   1   4   34.83    4.74
  -8   1  -4   35.24    3.46
   8   1   4   37.11    3.74
  -8   1  -4   41.30    3.31
  -8   1  -4   38.32    4.35
  -8   1  -4   35.63    3.27
   9  -1   4   19.14    3.62
  -9  -1  -4   11.88    3.20
   9  -1   4   11.54    3.00
  -9  -1  -4   13.21    2.54
  -9  -1  -4    9.84    2.30
   9  -1   4   13.21    2.95
   9  -1   4    8.56    2.77
  -9  -1  -4   16.21    3.77
  -9   1  -4   13.21    2.48
  -9   1  -4   13.18    3.69
   9   1   4   21.45    5.57
   9   1   4   21.31    3.93
  -9   1  -4   21.70    3.46
  -9   1  -4   16.62    3.49
   9   1   4   18.11    3.30
  -9   1  -4   14.96    2.77
  10  -1   4    3.18    1.79
 -10  -1  -4    3.29    1.66
 -10  -1  -4    3.77    2.07
  10  -1   4    3.41    2.22
 -10  -1  -4   14.07    5.38
 -10  -1  -4    3.64    2.78
  10  -1   4    1.39    1.79
 -10   1  -4    4.73    1.61
  10   1   4    0.17    1.79
 -10   1  -4    1.35    1.83
  10   1   4    1.83    2.16
 -10   1  -4    3.71    1.87
  10   1   4    4.63    2.23
 -10   1  -4    5.74    2.71
 -11  -2   4    4.17    2.54
 -11  -2   4    5.73    2.70
 -11  -2   4    2.78    2.30
  11  -2  -4   -0.07    1.75
  11  -2  -4    3.48    1.95
  11  -2  -4    0.19    1.49
 -11   2   4    2.29    2.13
  11   2  -4    1.20    2.05
 -11   2   4    0.07    2.08
 -11   2   4    1.07    1.72
  11   2  -4    0.10    1.95
  11   2  -4    4.22    2.37
  10  -2  -4    2.89    1.88
  10  -2  -4    4.12    2.05
 -10  -2   4    4.23    1.90
  10  -2  -4    4.64    2.19
 -10  -2   4    2.55    1.83
 -10  -2   4    2.08    2.54
 -10   2   4    4.57    2.35
 -10   2   4    3.31    2.04
 -10   2   4    1.50    1.60
  10   2  -4    5.80    2.42
  10   2  -4    4.13    2.27
 -10   2   4    4.05    2.31
  10   2  -4    0.12    1.47
  -9  -2   4    8.89    2.55
   9  -2  -4    6.10    2.17
   9  -2  -4    8.41    2.57
  -9  -2   4    9.14    2.40
   9  -2  -4   12.98    2.35
  -9  -2   4    9.70    2.99
  -9   2   4    7.84    2.26
  -9   2   4    4.68    2.37
   9   2  -4    5.96    2.21
   9   2  -4    7.87    2.01
  -9   2   4    8.35    2.50
  -9   2   4    7.40    2.13
   9   2  -4    9.24    2.80
  -8  -2   4    7.81    2.74
   8  -2  -4    7.19    2.11
  -8  -2   4    8.55    2.39
   8  -2  -4    6.86    1.72
   8  -2  -4    5.51    1.59
  -8  -2   4    5.25    2.30
  -8  -2   4    5.47    1.99
  -8  -2   4    5.20    1.90
   8  -2  -4    8.72    2.56
  -8   2   4   10.12    2.32
  -8   2   4    4.05    1.77
   8   2  -4    6.56    2.05
   8   2  -4    8.78    2.20
   8   2  -4    8.94    2.80
  -8   2   4    9.88    2.86
  -8   2   4    6.03    2.03
   8   2  -4    2.31    2.01
  -8   2   4    8.34    2.41
   8   2  -4    4.37    2.17
  -8   2   4    6.85    2.29
   7  -2  -4   21.21    2.06
   7  -2  -4   18.69    3.07
  -7  -2   4   22.28    3.53
  -7  -2   4   20.10    3.12
   7  -2  -4   17.13    2.49
  -7  -2   4   14.95    2.72
   7  -2  -4   16.86    1.93
  -7  -2   4   12.63    2.31
  -7  -2   4   17.87    3.14
   7   2  -4   18.73    3.27
  -7   2   4   18.09    2.60
   7   2  -4   24.84    3.48
  -7   2   4   21.38    2.42
  -7   2   4   16.73    2.95
   7   2  -4   16.12    2.50
  -7   2   4   17.02    2.51
  -7   2   4   24.61    3.37
   7   2  -4   20.83    3.04
  -7   2   4   17.59    3.23
  -6  -2   4   31.26    2.97
  -6  -2   4   31.92    3.34
   6  -2  -4   26.98    1.96
  -6  -2   4   31.42    3.17
  -6  -2   4   30.11    2.80
   6  -2  -4   29.22    2.02
   6  -2  -4   31.01    2.69
   6  -2  -4   28.30    2.87
  -6  -2   4   27.23    2.94
  -6   2   4   29.42    2.98
  -6   2   4   29.96    2.41
   6   2  -4   26.46    2.93
   6   2  -4   30.87    2.91
   6   2  -4   31.84    3.29
  -6   2   4   31.56    2.48
   6   2  -4   32.80    2.90
  -6   2   4   31.53    3.11
  -6   2   4   32.39    3.19
  -6   2   4   33.03    2.71
   5  -2  -4   15.15    1.27
   5  -2  -4   19.75    2.45
  -5  -2   4   17.76    2.65
   5  -2  -4   13.94    2.33
  -5  -2   4   14.18    2.44
  -5  -2   4   13.47    2.21
  -5  -2   4   21.28    2.98
  -5  -2   4   15.45    2.53
   5  -2  -4   16.08    1.30
  -5   2   4   11.54    2.15
   5   2  -4   15.71    2.64
   5   2  -4   15.90    2.12
  -5   2   4   17.81    2.33
  -5   2   4   13.52    1.58
   5   2  -4   22.26    3.06
  -5   2   4   14.82    1.63
  -5   2   4   12.80    2.22
  -5   2   4   15.26    2.64
   4  -2  -4   23.59    2.16
  -4  -2   4   22.60    2.27
  -4  -2   4   29.17    4.38
  -4  -2   4   24.09    2.52
  -4  -2   4   23.16    2.33
  -4  -2   4   25.95    2.67
   4  -2  -4   26.24    2.39
  -4   2   4   19.24    2.24
  -4   2   4   23.24    1.57
  -4   2   4   24.32    2.09
   4   2  -4   21.26    2.17
  -4   2   4   23.52    1.57
   4   2  -4   20.10    2.35
  -4   2   4   24.98    2.30
  -4   2   4   20.37    2.36
   4   2  -4   22.80    2.48
  -3  -2   4  121.03    4.73
  -3  -2   4  129.36    4.78
  -3  -2   4  122.57    4.67
  -3  -2   4  119.08    4.79
  -3  -2   4  119.30    4.91
   3  -2  -4  134.15    4.82
   3  -2  -4  127.17    4.59
  -3   2   4  126.57    4.82
  -3   2   4  128.19    3.15
  -3   2   4  133.24    4.61
  -3   2   4  128.67    4.87
   3   2  -4  126.47    4.70
   3   2  -4  118.62    4.88
   3   2  -4  129.04    5.13
  -3   2   4  129.26    4.71
  -3   2   4  131.27    3.16
  -2  -2   4   19.44    1.98
  -2  -2   4   18.05    1.98
  -2  -2   4   19.12    1.99
  -2  -2   4   23.95    2.17
  -2  -2   4   23.10    2.12
  -2   2   4   19.73    1.81
   2   2  -4   17.92    1.88
   2   2  -4   17.56    2.00
  -2   2   4   16.08    1.70
   2   2  -4   18.75    1.93
  -2   2   4   25.77    1.95
   2   2  -4   21.40    2.10
  -1  -2   4   76.94    3.46
  -1  -2   4   75.38    3.32
  -1  -2   4   72.67    3.44
  -1  -2   4   71.38    3.38
  -1  -2   4   75.89    3.33
   1   2  -4   75.50    3.47
   1   2  -4   76.50    3.42
  -1   2   4   76.69    3.00
  -1   2   4   68.98    3.22
   1   2  -4   73.23    3.32
  -1   2   4   74.31    3.33
   1   2  -4   72.96    3.25
  -1   2   4   70.13    2.83
  -1   2   4   77.87    2.05
  -1   2   4   68.15    2.88
   1   2  -4   78.74    3.47
  -1   2   4   75.82    2.07
   0  -2   4   76.37    3.42
   0  -2   4   73.74    3.54
   0  -2  -4   77.72    2.62
   0  -2   4   72.12    3.44
   0  -2   4   73.91    3.09
   0  -2  -4   78.90    2.91
   0  -2  -4   80.49    3.59
   0  -2   4   78.48    3.34
   0  -2  -4   76.82    2.43
   0  -2  -4   76.26    2.42
   0   2   4   77.73    2.89
   0   2   4   76.92    2.67
   0   2  -4   76.47    3.33
   0   2   4   73.06    2.57
   0   2   4   77.56    2.68
   0   2  -4   75.97    3.12
   0   2  -4   82.01    3.66
   0   2  -4   74.33    3.34
   0   2   4   78.92    3.57
   0   2  -4   76.94    3.54
   1  -2   4   18.09    2.11
   1  -2   4   14.79    1.53
  -1  -2  -4   14.87    1.01
   1  -2   4   14.69    1.66
  -1  -2  -4   16.28    1.59
  -1  -2  -4   14.48    1.43
  -1  -2  -4   14.48    2.01
   1  -2   4   17.80    2.17
  -1  -2  -4   12.63    1.48
   1   2   4   15.81    1.87
   1   2   4   17.36    2.21
  -1   2  -4   12.89    1.53
  -1   2  -4   17.94    1.99
  -1   2  -4   15.08    2.02
   1   2   4   16.63    1.45
   1   2   4   13.38    0.98
   1   2   4   16.94    1.60
  -2  -2  -4  241.79    7.23
   2  -2   4  264.89    7.10
   2  -2   4  279.50    6.92
  -2  -2  -4  291.28    9.15
   2  -2   4  277.71    7.84
  -2  -2  -4  269.60    7.44
  -2  -2  -4  267.60    6.80
  -2  -2  -4  271.07    5.71
   2  -2   4  246.40    7.88
   2  -2   4  282.31    7.23
   2  -2   4  263.44    8.11
   2   2   4  282.01    8.12
  -2   2  -4  288.33    8.20
   2   2   4  271.67    5.70
  -2   2  -4  266.11    8.05
  -2   2  -4  300.06    8.51
  -2   2  -4  280.35    6.86
   2   2   4  274.53    7.69
   2   2   4  280.72    6.93
   2   2   4  269.02    7.63
   3  -2   4  204.35    7.03
   3  -2   4  188.58    5.75
  -3  -2  -4  193.68    4.68
  -3  -2  -4  194.91    6.54
   3  -2   4  194.82    5.59
   3  -2   4  193.87    6.88
   3  -2   4  207.57    6.76
  -3  -2  -4  205.50    5.80
  -3  -2  -4  192.97    6.71
  -3  -2  -4  190.01    6.45
  -3   2  -4  198.84    5.64
   3   2   4  195.12    6.64
   3   2   4  193.47    4.65
   3   2   4  200.99    5.84
   3   2   4  189.78    6.75
   3   2   4  189.07    6.60
  -3   2  -4  175.19    6.66
  -3   2  -4  184.47    6.45
  -4  -2  -4   18.09    2.74
   4  -2   4    9.83    2.17
   4  -2   4   10.24    1.54
  -4  -2  -4   10.34    1.34
   4  -2   4    9.79    1.66
  -4  -2  -4   15.85    2.67
   4  -2   4    7.28    1.89
  -4  -2  -4   13.54    2.40
  -4  -2  -4   14.20    2.05
   4  -2   4   12.60    2.31
  -4   2  -4   12.58    2.33
  -4   2  -4   11.50    2.30
  -4   2  -4    9.62    2.02
  -4   2  -4   11.09    1.64
   4   2   4   10.32    1.31
   4   2   4    9.67    1.74
   4   2   4   10.03    2.01
  -4   2  -4   11.39    1.78
   4   2   4    7.20    1.98
   4   2   4   10.69    2.76
  -5  -2  -4   17.77    2.48
   5  -2   4   10.77    1.90
  -5  -2  -4   11.71    1.63
  -5  -2  -4   16.20    2.71
   5  -2   4    9.71    2.22
  -5  -2  -4   11.14    2.54
   5  -2   4   12.72    2.50
   5  -2   4    7.08    1.83
  -5  -2  -4   14.58    2.73
   5   2   4    7.92    2.27
   5   2   4   13.19    1.65
   5   2   4   15.83    2.22
  -5   2  -4   14.88    2.01
   5   2   4   14.57    2.56
  -5   2  -4    9.98    2.34
  -5   2  -4   11.01    1.86
   5   2   4   14.72    2.78
  -5   2  -4   17.10    2.84
  -5   2  -4   16.91    2.87
  -6  -2  -4   14.34    3.10
   6  -2   4   10.07    2.62
   6  -2   4   10.33    2.12
   6  -2   4    9.39    2.35
  -6  -2  -4    4.56    1.93
   6  -2   4   10.16    2.45
  -6  -2  -4    9.95    2.20
  -6  -2  -4   11.17    2.45
  -6  -2  -4    9.66    1.81
   6   2   4    5.33    1.67
  -6   2  -4    9.82    2.41
  -6   2  -4   13.18    2.21
  -6   2  -4    7.48    1.71
   6   2   4   12.72    2.96
   6   2   4    9.13    2.52
  -6   2  -4    8.18    2.47
  -6   2  -4    6.58    1.81
   6   2   4    8.46    2.56
  -6   2  -4   10.43    1.99
  -7  -2  -4   24.64    4.53
  -7  -2  -4   18.35    2.48
   7  -2   4   19.57    3.45
  -7  -2  -4   17.85    3.33
  -7  -2  -4   25.06    3.97
   7  -2   4   18.35    3.25
   7  -2   4   18.64    3.56
   7  -2   4   19.64    2.92
  -7  -2  -4   17.22    2.91
  -7   2  -4   18.96    2.71
  -7   2  -4   20.43    2.85
  -7   2  -4   11.58    2.97
   7   2   4   10.74    2.42
  -7   2  -4   12.41    2.50
   7   2   4   17.82    2.81
   7   2   4   17.00    3.30
   7   2   4   22.68    3.89
  -7   2  -4   15.03    2.44
  -7   2  -4   19.01    3.55
   8  -2   4   13.61    4.36
  -8  -2  -4   10.47    2.80
  -8  -2  -4   13.85    3.11
   8  -2   4   11.77    2.88
  -8  -2  -4   12.14    2.15
   8  -2   4   10.60    2.63
  -8  -2  -4    4.89    2.50
  -8  -2  -4    9.72    2.55
  -8  -2  -4   10.23    2.21
   8  -2   4    8.62    2.19
   8   2   4   10.28    3.04
  -8   2  -4    9.82    2.60
   8   2   4    8.19    2.34
   8   2   4    8.31    2.89
  -8   2  -4   15.88    3.43
  -8   2  -4    5.67    1.96
  -8   2  -4    8.30    2.18
   8   2   4   11.90    3.33
  -8   2  -4   11.42    2.37
  -9  -2  -4   20.98    3.93
   9  -2   4   24.01    3.99
   9  -2   4   20.41    4.00
  -9  -2  -4   27.26    3.52
  -9  -2  -4   28.92    4.59
  -9  -2  -4   30.18    2.95
   9  -2   4   20.38    3.30
  -9   2  -4   26.80    4.63
   9   2   4   18.23    3.35
   9   2   4   14.29    3.58
  -9   2  -4   22.98    3.26
   9   2   4   24.23    4.55
   9   2   4   17.29    3.55
  -9   2  -4   21.68    3.45
  -9   2  -4   18.22    3.82
 -10  -2  -4    0.25    2.04
 -10  -2  -4    3.76    2.49
  10  -2   4    4.44    2.00
  10  -2   4    3.20    2.39
 -10  -2  -4    4.45    1.68
  10  -2   4    3.58    2.07
 -10   2  -4    1.35    2.15
  10   2   4    1.56    2.19
  10   2   4    1.71    1.77
 -10   2  -4    4.97    2.24
  10   2   4    4.44    2.58
 -10   2  -4    3.56    1.73
 -10   2  -4    3.16    1.72
 -10   2  -4    0.79    1.81
  10   2   4    4.06    2.28
 -11  -3   4    1.00    1.74
 -11   3   4    3.19    1.84
 -10  -3   4    6.59    2.35
 -10  -3   4    1.58    2.00
  10  -3  -4    2.25    1.46
  10  -3  -4    3.62    1.63
  10  -3  -4    1.93    1.86
 -10  -3   4    0.24    2.27
  10   3  -4    2.95    2.16
 -10   3   4    2.76    1.98
  10   3  -4    4.17    2.31
 -10   3   4    3.00    2.03
 -10   3   4    0.38    2.03
  10   3  -4    6.03    2.33
 -10   3   4    4.01    2.03
  -9  -3   4   14.60    3.41
  -9  -3   4   17.82    3.82
   9  -3  -4   10.47    2.76
   9  -3  -4   15.57    2.71
   9  -3  -4   12.21    2.25
  -9  -3   4   10.27    2.58
   9   3  -4   16.78    3.13
   9   3  -4   13.77    3.28
  -9   3   4   17.12    3.20
  -9   3   4   12.77    3.04
  -9   3   4   12.36    2.67
  -9   3   4   18.41    2.99
   9   3  -4   11.96    3.21
  -8  -3   4    6.57    2.12
  -8  -3   4   11.66    3.07
  -8  -3   4    9.71    2.32
   8  -3  -4    6.50    1.63
  -8  -3   4    6.50    2.73
   8  -3  -4    9.85    1.92
   8  -3  -4    7.33    1.97
  -8  -3   4    3.68    2.42
   8  -3  -4    8.77    2.52
   8   3  -4   13.27    3.08
  -8   3   4    5.98    2.53
   8   3  -4   10.41    2.77
  -8   3   4    9.07    2.18
  -8   3   4    9.60    2.68
   8   3  -4   11.10    2.67
  -8   3   4    5.63    2.01
   8   3  -4    8.61    2.39
  -8   3   4    8.26    2.03
   8   3  -4    9.50    2.39
   7  -3  -4   29.20    2.72
  -7  -3   4   33.37    3.62
   7  -3  -4   33.12    3.49
  -7  -3   4   31.35    4.22
   7  -3  -4   27.77    2.55
  -7  -3   4   31.25    3.14
  -7  -3   4   29.22    3.38
  -7  -3   4   30.61    4.09
   7   3  -4   31.77    3.44
  -7   3   4   34.98    4.73
   7   3  -4   27.58    3.18
  -7   3   4   31.17    3.54
   7   3  -4   32.06    3.34
  -7   3   4   28.36    3.95
   7   3  -4   30.92    3.47
  -7   3   4   30.87    2.79
  -7   3   4   26.80    2.64
  -7   3   4   29.04    2.70
  -6  -3   4   11.29    2.12
  -6  -3   4   10.99    2.66
   6  -3  -4   13.22    2.33
  -6  -3   4   13.27    2.72
   6  -3  -4    8.89    2.18
   6  -3  -4   10.92    1.94
  -6  -3   4   13.15    2.78
  -6  -3   4    5.80    2.01
   6  -3  -4   11.09    1.42
   6   3  -4   11.27    2.58
   6   3  -4   15.25    3.09
   6   3  -4   16.92    2.90
  -6   3   4   12.52    1.91
  -6   3   4   12.27    1.90
  -6   3   4   10.52    2.22
  -6   3   4   13.89    2.77
  -6   3   4   11.21    2.44
   6   3  -4    9.71    2.33
  -6   3   4   12.10    1.92
   5  -3  -4    7.81    1.91
  -5  -3   4   13.19    2.50
  -5  -3   4    6.05    2.07
  -5  -3   4   15.46    2.40
  -5  -3   4   12.95    2.16
  -5  -3   4   14.97    2.71
  -5  -3   4    7.80    1.71
   5  -3  -4    9.98    0.88
   5  -3  -4    8.65    1.62
   5   3  -4   15.77    2.65
  -5   3   4   11.84    1.43
   5   3  -4   10.53    2.29
   5   3  -4    9.97    1.78
  -5   3   4   12.22    1.48
  -5   3   4   12.16    1.80
  -5   3   4    8.95    2.16
  -5   3   4    8.84    2.18
   5   3  -4   13.07    2.52
  -5   3   4    9.66    2.08
  -4  -3   4   44.61    3.48
  -4  -3   4   50.99    4.01
   4  -3  -4   44.02    3.07
  -4  -3   4   48.59    3.09
  -4  -3   4   49.71    3.07
   4  -3  -4   47.36    2.77
  -4  -3   4   45.32    3.41
  -4  -3   4   41.75    3.17
  -4   3   4   50.84    2.14
  -4   3   4   48.45    3.31
   4   3  -4   47.57    3.22
   4   3  -4   52.52    3.61
   4   3  -4   49.18    3.52
  -4   3   4   47.98    3.40
  -4   3   4   49.21    2.13
   4   3  -4   50.52    3.39
  -4   3   4   48.84    3.15
  -4   3   4   48.38    2.75
  -3  -3   4  106.82    4.38
  -3  -3   4  108.66    4.41
  -3  -3   4  109.25    4.92
  -3  -3   4  109.40    4.85
  -3  -3   4  108.17    4.74
  -3  -3   4  100.19    4.65
   3  -3  -4  105.62    4.31
  -3   3   4  107.75    4.09
   3   3  -4  105.87    4.71
  -3   3   4  108.27    2.78
  -3   3   4  109.82    2.82
  -3   3   4  107.60    4.27
   3   3  -4  109.48    4.76
   3   3  -4  113.75    4.86
  -3   3   4  106.62    4.85
   3   3  -4  114.59    4.97
  -2  -3   4  168.02    5.98
  -2  -3   4  165.15    5.91
  -2  -3   4  170.47    5.87
  -2  -3   4  166.11    5.45
   2  -3  -4  161.72    5.55
  -2  -3   4  164.22    5.89
  -2   3   4  169.87    5.33
   2   3  -4  162.67    5.84
   2   3  -4  170.87    5.91
  -2   3   4  157.22    5.20
   2   3  -4  174.22    6.01
  -2   3   4  163.82    5.09
  -2   3   4  163.73    5.48
   2   3  -4  169.84    5.46
   2   3  -4  162.23    5.79
   1  -3  -4  277.36    7.33
  -1  -3   4  281.63    8.11
  -1  -3   4  291.24    7.66
  -1  -3   4  270.86    8.07
  -1  -3   4  278.00    7.66
  -1  -3   4  272.60    7.78
   1   3  -4  263.41    7.57
  -1   3   4  275.86    6.84
  -1   3   4  272.29    7.21
   1   3  -4  285.57    8.13
  -1   3   4  283.50    5.99
   1   3  -4  275.99    7.77
  -1   3   4  281.17    5.95
  -1   3   4  284.76    6.90
   1   3  -4  270.42    8.01
   1   3  -4  279.92    7.59
  -1   3   4  278.80    7.58
   0  -3  -4  639.00   14.57
   0  -3   4  656.36   15.09
   0  -3   4  661.68   14.46
   0  -3   4  663.20   14.50
   0  -3  -4  633.54   13.55
   0  -3  -4  652.96   12.81
   0  -3   4  650.68   15.10
   0  -3   4  640.71   14.14
   0  -3  -4  649.53   12.79
   0   3   4  657.42   13.62
   0   3   4  671.33   14.70
   0   3  -4  644.84   14.39
   0   3  -4  640.65   14.34
   0   3   4  653.08   13.33
   0   3   4  644.49   13.28
   0   3  -4  660.39   15.13
   0   3  -4  645.33   15.02
   0   3   4  666.35   13.27
   0   3  -4  667.29   14.28
  -1  -3  -4  213.89    6.80
   1  -3   4  212.23    6.34
   1  -3   4  205.74    5.95
   1  -3   4  225.07    7.17
  -1  -3  -4  215.02    5.91
   1  -3   4  226.52    7.26
  -1  -3  -4  217.29    5.53
  -1  -3  -4  213.93    6.56
  -1  -3  -4  215.23    5.38
   1  -3   4  217.17    6.65
  -1   3  -4  214.72    7.05
   1   3   4  217.18    5.40
   1   3   4  220.93    6.16
   1   3   4  224.02    6.97
  -1   3  -4  224.74    6.44
  -1   3  -4  218.14    6.61
  -1   3  -4  220.36    6.09
   1   3   4  224.16    5.56
  -1   3  -4  214.36    7.05
   1   3   4  218.76    6.19
   2  -3   4   20.23    2.01
   2  -3   4   22.02    2.71
  -2  -3  -4   20.40    1.55
   2  -3   4   17.96    1.68
  -2  -3  -4   23.76    2.80
   2  -3   4   16.30    2.24
  -2  -3  -4   18.03    1.95
   2  -3   4   19.13    1.73
  -2  -3  -4   18.74    1.46
   2  -3   4   16.95    2.25
  -2  -3  -4   18.77    1.96
  -2   3  -4   23.59    2.43
  -2   3  -4   22.15    2.51
   2   3   4   21.17    2.08
  -2   3  -4   24.04    3.12
   2   3   4   20.01    1.53
  -2   3  -4   18.47    1.97
   2   3   4   14.90    2.36
   2   3   4   20.25    1.57
   3  -3   4   91.34    4.71
   3  -3   4   81.86    3.34
  -3  -3  -4   97.27    5.58
  -3  -3  -4   82.73    3.03
   3  -3   4   82.66    3.78
  -3  -3  -4   85.77    3.27
   3  -3   4   80.88    3.31
   3  -3   4   83.35    4.54
  -3  -3  -4   82.04    4.37
  -3  -3  -4   86.54    4.21
   3  -3   4   89.50    4.41
   3   3   4   84.67    3.02
   3   3   4   91.53    4.64
   3   3   4   81.04    4.23
  -3   3  -4   84.41    4.56
   3   3   4   88.47    3.34
  -3   3  -4   83.16    4.22
  -3   3  -4   88.76    4.57
  -3   3  -4   83.74    3.76
   3   3   4   79.05    4.18
   4  -3   4    6.62    2.25
   4  -3   4    7.86    1.68
   4  -3   4    6.20    1.88
  -4  -3  -4    7.56    1.52
  -4  -3  -4    8.52    1.81
  -4  -3  -4    8.19    1.94
   4  -3   4    7.44    2.16
   4  -3   4    8.61    1.47
  -4  -3  -4    6.46    1.95
  -4  -3  -4    9.85    1.47
   4   3   4    7.76    1.43
   4   3   4    8.22    2.10
  -4   3  -4   10.18    2.20
   4   3   4    8.73    2.13
  -4   3  -4    6.85    1.52
  -4   3  -4    5.87    1.74
  -4   3  -4    4.04    1.39
   4   3   4    8.00    1.32
   4   3   4   12.83    2.44
   5  -3   4    3.45    1.75
   5  -3   4    2.30    1.24
  -5  -3  -4    2.79    1.75
  -5  -3  -4    2.88    1.20
  -5  -3  -4    2.98    1.78
   5  -3   4    0.66    1.09
   5  -3   4    3.57    1.71
  -5  -3  -4    3.29    1.64
  -5  -3  -4    1.81    1.23
   5  -3   4    4.24    1.22
  -5   3  -4    1.40    1.65
  -5   3  -4    4.24    1.28
  -5   3  -4    2.96    1.38
  -5   3  -4    4.13    1.92
   5   3   4    4.49    1.87
   5   3   4    2.99    1.10
   5   3   4    5.73    1.85
   5   3   4    4.86    1.94
   5   3   4    3.35    1.88
   6  -3   4  103.99    6.01
  -6  -3  -4  107.27    4.91
   6  -3   4  111.84    5.95
  -6  -3  -4  117.19    6.25
  -6  -3  -4  113.48    4.70
  -6  -3  -4  109.42    6.06
  -6  -3  -4  108.00    6.80
   6  -3   4  105.61    6.04
   6  -3   4  105.33    4.54
  -6   3  -4  100.17    5.85
   6   3   4  116.18    6.27
   6   3   4  107.23    4.86
   6   3   4  112.67    4.53
  -6   3  -4  110.28    5.12
   6   3   4  113.14    6.23
  -6   3  -4  112.44    4.62
   6   3   4  112.61    6.29
  -6   3  -4  104.67    6.12
  -7  -3  -4    0.26    1.52
  -7  -3  -4    0.35    1.49
  -7  -3  -4    2.23    1.87
   7  -3   4    1.11    1.59
   7  -3   4   -0.06    1.78
  -7  -3  -4   -1.74    1.03
  -7  -3  -4    0.69    1.71
   7  -3   4   -0.38    1.25
   7  -3   4   -1.01    1.63
  -7   3  -4    0.66    1.38
  -7   3  -4    0.36    2.08
  -7   3  -4   -0.93    1.56
   7   3   4    1.07    2.15
  -7   3  -4   -0.23    1.77
   7   3   4    1.97    1.42
   7   3   4    0.14    0.93
  -7   3  -4    0.15    1.30
  -7   3  -4   -0.73    0.99
   7   3   4   -0.10    1.54
   7   3   4    1.16    1.57
   8  -3   4   55.36    4.93
  -8  -3  -4   53.92    3.90
   8  -3   4   47.61    3.56
  -8  -3  -4   59.06    6.06
   8  -3   4   49.33    4.71
   8  -3   4   47.00    4.56
  -8  -3  -4   38.64    3.81
  -8  -3  -4   51.24    4.93
  -8   3  -4   53.57    5.03
   8   3   4   50.58    4.96
   8   3   4   51.18    4.92
   8   3   4   46.29    3.85
   8   3   4   52.77    5.00
  -8   3  -4   46.01    4.01
  -8   3  -4   44.70    3.33
  -8   3  -4   51.55    3.98
  -8   3  -4   57.86    5.29
   9  -3   4   27.88    4.29
   9  -3   4   46.14    4.82
   9  -3   4   37.11    3.39
  -9  -3  -4   30.48    3.77
  -9  -3  -4   35.21    3.96
  -9  -3  -4   35.77    5.34
  -9  -3  -4   27.69    4.19
   9   3   4   42.09    5.49
  -9   3  -4   42.54    5.00
  -9   3  -4   32.30    3.14
   9   3   4   45.09    4.00
  -9   3  -4   43.06    3.90
  -9   3  -4   25.53    3.65
   9   3   4   37.51    4.40
   9   3   4   45.04    4.82
  -9   3  -4   29.56    4.36
 -10  -3  -4    6.30    1.99
  10  -3   4    2.00    2.11
 -10  -3  -4    1.63    3.36
  10  -3   4    3.38    1.53
  10  -3   4    0.63    1.88
 -10  -3  -4    0.86    1.97
 -10   3  -4   -0.48    1.69
  10   3   4   -1.91    1.93
 -10   3  -4    2.80    1.52
  10   3   4   -0.03    2.09
 -10   3  -4    4.52    1.99
  10   3   4    4.75    2.12
  10   3   4    0.34    2.58
 -10   3  -4    6.81    2.86
  10  -4  -4    5.93    1.85
  10  -4  -4    2.12    2.19
 -10  -4   4    3.18    1.82
 -10  -4   4    6.77    2.96
 -10  -4   4    3.62    2.41
  10  -4  -4    3.31    1.52
 -10   4   4    1.82    1.89
 -10   4   4    1.39    2.15
 -10   4   4    5.69    2.12
  10   4  -4    7.56    2.89
 -10   4   4    4.26    1.90
  10   4  -4    1.85    1.86
  -9  -4   4    4.23    2.53
   9  -4  -4   12.58    2.12
   9  -4  -4   12.47    2.26
  -9  -4   4   10.01    2.94
   9  -4  -4   13.71    3.07
  -9  -4   4   10.31    3.03
   9   4  -4   12.02    3.42
  -9   4   4   11.25    2.47
  -9   4   4   14.39    3.49
   9   4  -4    7.54    2.72
  -9   4   4   15.13    2.80
  -9   4   4    8.33    2.14
  -8  -4   4   25.00    3.49
   8  -4  -4   22.65    2.50
  -8  -4   4   25.44    3.87
  -8  -4   4   19.60    3.44
   8  -4  -4   22.04    2.04
   8  -4  -4   22.05    3.55
   8   4  -4   23.40    4.09
  -8   4   4   25.58    3.56
  -8   4   4   22.75    4.28
  -8   4   4   22.96    2.68
  -8   4   4   22.14    2.66
   8   4  -4   27.60    4.39
  -7  -4   4   52.69    4.57
   7  -4  -4   56.04    4.36
   7  -4  -4   57.50    2.69
  -7  -4   4   47.52    4.29
  -7  -4   4   51.60    3.83
  -7  -4   4   51.75    4.72
   7  -4  -4   52.20    2.61
  -7  -4   4   57.22    4.76
   7   4  -4   49.16    4.23
  -7   4   4   61.28    4.47
   7   4  -4   55.55    4.59
  -7   4   4   54.19    3.31
   7   4  -4   50.81    4.32
  -7   4   4   47.93    3.30
   7   4  -4   50.68    4.37
  -7   4   4   51.29    4.53
  -7   4   4   48.91    3.34
  -7   4   4   55.60    4.51
  -6  -4   4   44.98    3.88
  -6  -4   4   47.26    4.15
   6  -4  -4   39.42    2.75
   6  -4  -4   41.91    3.52
  -6  -4   4   34.60    3.11
  -6  -4   4   43.35    4.01
  -6  -4   4   42.11    3.29
   6  -4  -4   41.32    1.93
  -6  -4   4   42.78    3.91
   6  -4  -4   40.16    1.89
   6   4  -4   38.38    3.66
  -6   4   4   39.46    3.48
  -6   4   4   39.99    2.72
  -6   4   4   37.93    2.66
  -6   4   4   38.79    3.63
  -6   4   4   42.51    3.89
   6   4  -4   43.33    3.91
   6   4  -4   48.68    4.12
   6   4  -4   44.07    3.76
  -6   4   4   38.67    2.65
  -5  -4   4   12.89    2.18
  -5  -4   4   14.61    2.82
  -5  -4   4   13.84    2.72
   5  -4  -4   13.12    1.85
  -5  -4   4   12.51    2.13
  -5  -4   4   18.76    3.18
  -5  -4   4   14.69    2.94
   5  -4  -4    9.07    1.98
   5   4  -4    9.96    2.29
   5   4  -4   13.33    2.57
   5   4  -4   13.66    2.51
   5   4  -4   12.91    2.53
  -5   4   4   14.94    1.82
  -5   4   4   13.89    1.79
  -5   4   4   14.10    1.91
  -5   4   4   11.46    2.18
  -5   4   4   15.87    2.73
  -4  -4   4  163.41    5.81
  -4  -4   4  164.31    6.78
  -4  -4   4  158.54    6.56
   4  -4  -4  169.48    6.06
  -4  -4   4  159.46    6.55
  -4  -4   4  167.02    6.84
  -4  -4   4  158.80    5.75
   4   4  -4  163.78    6.63
   4   4  -4  157.01    6.53
   4   4  -4  162.44    6.65
  -4   4   4  160.38    4.53
  -4   4   4  168.74    5.34
   4   4  -4  164.46    6.59
  -4   4   4  157.26    5.81
  -4   4   4  161.60    6.49
   3  -4  -4   67.31    3.40
   3  -4  -4   76.04    4.13
  -3  -4   4   70.68    4.24
  -3  -4   4   76.99    4.25
  -3  -4   4   72.55    3.57
  -3  -4   4   70.54    3.97
  -3  -4   4   68.79    4.14
  -3   4   4   57.94    3.65
   3   4  -4   69.37    4.01
   3   4  -4   77.65    4.54
   3   4  -4   73.96    4.19
  -3   4   4   69.55    2.36
  -3   4   4   69.65    3.24
   3   4  -4   69.84    4.10
  -3   4   4   72.33    2.41
  -3   4   4   64.65    3.14
  -3   4   4   66.09    3.34
  -2  -4   4   22.35    2.50
  -2  -4   4   27.50    2.69
  -2  -4   4   21.04    2.79
   2  -4  -4   23.01    2.31
   2  -4  -4   20.83    1.84
  -2  -4   4   23.13    2.15
  -2  -4   4   22.58    2.27
   2   4  -4   24.72    3.16
  -2   4   4   20.24    1.95
  -2   4   4   20.88    1.27
   2   4  -4   26.76    2.23
  -2   4   4   22.40    2.00
   2   4  -4   23.17    2.50
  -2   4   4   24.27    1.33
   2   4  -4   24.22    2.54
  -2   4   4   23.48    1.83
   1  -4  -4   82.01    3.77
  -1  -4   4  105.22    6.94
[truncated: 491,531 more chars]
