# Supplementary material for: Synthesis, crystal structure and Hirshfeld surface analysis of 4′-cyano-[1,1′-biphen­yl]-4-yl 3-(benz­yloxy)benzoate
Source: Acta Crystallogr E Crystallogr Commun. 2024 Sep 12;80(Pt 10):1010–3. doi: 10.1107/S2056989024008570 (PMC11451486; doi:10.1107/S2056989024008570)
Supplement: Supplementary file 2 [file e-80-01010-Isup2.hkl]

data_I                                                                          
_shelx_title ' HAR_4_RT_0m_a.res in P2(1)'                                      
_shelx_refln_list_code          4                                               
_shelx_F_calc_maximum       48.67                                               
_exptl_crystal_F_000       424.00                                               
_reflns_d_resolution_high  0.8410                                               
                                                                                
loop_                                                                           
 _space_group_symop_operation_xyz                                               
 'x, y, z'                                                                      
 '-x, y+1/2, -z'                                                                
                                                                                
_cell_length_a     9.4289                                                       
_cell_length_b     9.6739                                                       
_cell_length_c    11.4872                                                       
_cell_angle_alpha  90.000                                                       
_cell_angle_beta   97.668                                                       
_cell_angle_gamma  90.000                                                       
                                                                                
_shelx_F_squared_multiplier     1.000                                           
                                                                                
loop_                                                                           
 _refln_index_h                                                                 
 _refln_index_k                                                                 
 _refln_index_l                                                                 
 _refln_F_squared_calc                                                          
 _refln_F_squared_meas                                                          
 _refln_F_squared_sigma                                                         
 _refln_observed_status                                                         
   1 -11   0          2.03          2.44         1.53 o                         
   2 -11   0         16.37         20.34         2.93 o                         
   3 -11   0         37.68         33.59         3.27 o                         
   0 -10   0         50.19         42.06         3.32 o                         
   1 -10   0         22.17         27.24         2.14 o                         
   2 -10   0         16.54          9.89         2.04 o                         
   3 -10   0         76.31         75.34         4.11 o                         
   4 -10   0         15.50         10.98         2.20 o                         
   5 -10   0         20.01         24.47         3.31 o                         
   1  -9   0         77.78         74.46         2.53 o                         
   2  -9   0          5.65          5.95         1.30 o                         
   3  -9   0         61.83         67.45         3.58 o                         
   4  -9   0         56.97         57.66         4.97 o                         
   5  -9   0         30.06         35.92         3.28 o                         
   6  -9   0          4.99          7.29         2.50 o                         
   0  -8   0        118.48        120.38         3.75 o                         
   1  -8   0        126.39        124.05         2.31 o                         
   2  -8   0        202.45        190.42         3.38 o                         
   3  -8   0        124.11        124.06         5.13 o                         
   4  -8   0         56.68         57.54         3.00 o                         
   5  -8   0         33.49         29.94         3.01 o                         
   6  -8   0         21.72         23.69         2.00 o                         
   7  -8   0         12.65         11.79         1.71 o                         
   1  -7   0         22.68         22.12         1.45 o                         
   2  -7   0         13.40         16.94         1.29 o                         
   3  -7   0         66.28         68.78         2.60 o                         
   4  -7   0         96.01         89.86         1.96 o                         
   5  -7   0        116.77        113.73         2.86 o                         
   6  -7   0          2.76          0.98         1.02 o                         
   7  -7   0         41.10         45.32         4.14 o                         
   8  -7   0         18.42         12.56         1.81 o                         
   0  -6   0        224.37        230.83         4.75 o                         
   1  -6   0         28.71         30.13         1.29 o                         
   2  -6   0         78.22         68.37         2.00 o                         
   3  -6   0        157.54        156.43         2.76 o                         
   4  -6   0         72.15         67.84         1.82 o                         
   5  -6   0         39.50         41.46         2.22 o                         
   6  -6   0          2.87          1.71         1.10 o                         
   7  -6   0          0.82          0.51         1.34 o                         
   8  -6   0         49.13         48.72         3.31 o                         
   9  -6   0         11.83         14.50         2.72 o                         
   1  -5   0        882.51        910.49         9.89 o                         
   2  -5   0         30.47         33.21         1.73 o                         
   3  -5   0        147.79        133.51         2.29 o                         
   4  -5   0        151.13        154.46         2.61 o                         
   5  -5   0         22.23         26.34         1.72 o                         
   6  -5   0          2.40          4.24         1.39 o                         
   7  -5   0         21.82         21.36         1.54 o                         
   8  -5   0          7.13          5.31         1.22 o                         
   9  -5   0         10.58          9.63         1.64 o                         
  10  -5   0          8.69          9.93         1.78 o                         
   0  -4   0        188.67        180.31         3.45 o                         
   1  -4   0        541.19        561.21         4.84 o                         
   2  -4   0        316.74        301.11         3.55 o                         
   3  -4   0        716.96        745.65         8.70 o                         
   4  -4   0        248.80        255.18         3.82 o                         
   5  -4   0         33.22         40.12         1.99 o                         
   6  -4   0         45.93         46.86         3.17 o                         
   7  -4   0         36.36         33.44         1.89 o                         
   8  -4   0          4.26          3.50         1.29 o                         
   9  -4   0         19.43         17.16         1.93 o                         
  10  -4   0          9.47          7.87         1.74 o                         
   1  -3   0       1467.02       1423.03         9.71 o                         
   2  -3   0        588.59        567.97         4.97 o                         
   3  -3   0        346.98        343.82         3.52 o                         
   4  -3   0        864.57        905.72         7.31 o                         
   5  -3   0        472.16        486.48         5.28 o                         
   6  -3   0         79.72         80.77         2.42 o                         
   7  -3   0        285.05        283.72         4.46 o                         
   8  -3   0         22.34         17.34         1.70 o                         
   9  -3   0         18.93         15.64         2.04 o                         
  10  -3   0         18.93         13.52         2.30 o                         
   1  -2   0       1807.57       1663.75        33.79 o                         
   2  -2   0        677.20        653.13         5.16 o                         
   3  -2   0        107.83        110.03         1.91 o                         
   4  -2   0        125.45        126.79         2.70 o                         
   5  -2   0        178.25        161.02         3.02 o                         
   6  -2   0        135.62        129.79         2.98 o                         
   7  -2   0         26.25         26.42         1.94 o                         
   8  -2   0         22.14         20.75         1.83 o                         
   9  -2   0         45.00         49.11         3.04 o                         
  10  -2   0          6.98          6.16         2.09 o                         
   2  -1   0       1637.87       1499.68        11.20 o                         
   3  -1   0       2001.52       1880.16        13.56 o                         
   4  -1   0        409.34        396.48         4.27 o                         
   5  -1   0       1194.73       1180.00        10.32 o                         
   6  -1   0         83.76         89.27         2.53 o                         
   7  -1   0         23.12         25.23         1.78 o                         
   8  -1   0          5.59          7.54         1.53 o                         
   9  -1   0          6.97          5.71         1.42 o                         
  10  -1   0          3.00          1.67         1.86 o                         
  11  -1   0          0.08          2.04         1.67 o                         
   2   0   0        175.94        168.39         1.89 o                         
   4   0   0         66.38         66.00         2.16 o                         
   5   0   0        208.43        215.15         3.53 o                         
   6   0   0         88.38         93.91         2.46 o                         
   7   0   0         25.82         26.83         1.82 o                         
   8   0   0         13.14         13.94         1.58 o                         
   9   0   0          0.26          0.00         1.03 o                         
  10   0   0          2.72          0.76         1.97 o                         
  11   0   0          5.88          5.08         2.01 o                         
   2   1   0       1637.27       1495.13        10.58 o                         
   3   1   0       2000.32       1884.34        11.58 o                         
   4   1   0        409.46        396.58         3.91 o                         
   5   1   0       1195.23       1182.91         8.82 o                         
   6   1   0         83.91         94.14         2.21 o                         
   7   1   0         23.20         25.34         1.62 o                         
   8   1   0          5.58          3.73         1.69 o                         
   9   1   0          6.98          6.46         1.44 o                         
  10   1   0          2.99          2.26         1.65 o                         
  11   1   0          0.08          0.19         2.14 o                         
   1   2   0       1806.50       1695.10        19.29 o                         
   2   2   0        677.44        666.84         5.18 o                         
   3   2   0        107.78        108.60         1.88 o                         
   4   2   0        125.61        129.44         2.22 o                         
   5   2   0        178.36        162.79         2.62 o                         
   6   2   0        135.67        130.56         2.57 o                         
   7   2   0         26.27         29.60         1.88 o                         
   8   2   0         22.15         23.08         1.94 o                         
   9   2   0         45.06         49.47         3.40 o                         
  10   2   0          6.99          7.98         1.81 o                         
   1   3   0       1465.68       1420.09        10.42 o                         
   2   3   0        588.78        557.06         5.93 o                         
   3   3   0        346.65        348.27         3.57 o                         
   4   3   0        864.67        907.50         7.25 o                         
   5   3   0        472.12        489.09         5.33 o                         
   6   3   0         79.70         78.77         2.10 o                         
   7   3   0        285.08        275.69         4.05 o                         
   8   3   0         22.30         19.11         1.59 o                         
   9   3   0         18.94         14.92         1.76 o                         
  10   3   0         18.91         16.94         2.13 o                         
   0   4   0        189.60        183.33         3.19 o                         
   1   4   0        541.51        556.30         4.62 o                         
   2   4   0        316.89        299.26         3.93 o                         
   3   4   0        717.21        734.99         7.32 o                         
   4   4   0        248.76        261.04         3.93 o                         
   5   4   0         33.23         39.37         2.11 o                         
   6   4   0         45.84         49.09         2.30 o                         
   7   4   0         36.37         32.67         1.76 o                         
   8   4   0          4.28          5.02         1.19 o                         
   9   4   0         19.44         20.80         2.35 o                         
  10   4   0          9.47          9.68         1.85 o                         
   1   5   0        883.23        900.48         6.98 o                         
   2   5   0         30.52         34.38         2.52 o                         
   3   5   0        148.00        138.84         3.04 o                         
   4   5   0        151.22        151.55         3.30 o                         
   5   5   0         22.15         22.79         1.79 o                         
   6   5   0          2.39          2.87         2.00 o                         
   7   5   0         21.92         22.10         1.72 o                         
   8   5   0          7.12          5.35         1.24 o                         
   9   5   0         10.59         10.18         1.68 o                         
  10   5   0          8.69          8.14         2.08 o                         
   0   6   0        223.92        234.75         7.24 o                         
   1   6   0         28.68         29.91         1.94 o                         
   2   6   0         78.33         67.57         2.03 o                         
   3   6   0        157.45        152.29         3.32 o                         
   4   6   0         72.21         67.70         2.57 o                         
   5   6   0         39.45         43.04         2.47 o                         
   6   6   0          2.89          0.46         1.32 o                         
   7   6   0          0.82          0.16         1.38 o                         
   8   6   0         49.11         49.16         3.99 o                         
   9   6   0         11.82         13.71         2.22 o                         
   1   7   0         22.63         24.19         1.51 o                         
   2   7   0         13.45         16.52         1.29 o                         
   3   7   0         66.37         68.06         2.99 o                         
   4   7   0         95.97         96.14         3.11 o                         
   5   7   0        116.86        114.78         5.17 o                         
   6   7   0          2.76          2.79         1.53 o                         
   7   7   0         41.04         47.81         3.97 o                         
   8   7   0         18.41         16.16         2.67 o                         
   0   8   0        118.89        121.00         3.89 o                         
   1   8   0        126.29        125.86         2.87 o                         
   2   8   0        202.42        193.00         3.90 o                         
   3   8   0        124.15        121.79         3.45 o                         
   4   8   0         56.75         61.99         3.08 o                         
   5   8   0         33.46         37.46         3.00 o                         
   6   8   0         21.68         23.51         2.69 o                         
   7   8   0         12.66          9.89         2.25 o                         
   1   9   0         77.63         76.65         2.54 o                         
   2   9   0          5.63          7.11         1.22 o                         
   3   9   0         61.93         64.75         3.49 o                         
   4   9   0         56.98         58.10         3.85 o                         
   5   9   0         30.13         25.57         2.72 o                         
   6   9   0          4.98          5.04         2.10 o                         
   0  10   0         50.12         42.01         2.75 o                         
   1  10   0         22.20         21.79         1.87 o                         
   2  10   0         16.57         17.40         2.00 o                         
   3  10   0         76.26         80.07         3.88 o                         
   4  10   0         15.52         14.65         2.51 o                         
   5  10   0         20.02         19.58         3.29 o                         
   1  11   0          2.03          3.18         1.27 o                         
   2  11   0         16.35         23.82         1.71 o                         
   3  11   0         37.72         35.89         3.00 o                         
  -3 -11   1          1.41          2.54         1.96 o                         
  -2 -11   1         20.28         17.37         2.30 o                         
  -1 -11   1         10.53          9.02         1.93 o                         
   0 -11   1          9.20          9.59         1.88 o                         
   1 -11   1         11.19          9.24         1.99 o                         
   2 -11   1          7.44          7.17         2.00 o                         
   3 -11   1          5.77         10.80         2.55 o                         
  -5 -10   1          6.79         14.56         2.43 o                         
  -4 -10   1          7.05          9.81         2.15 o                         
  -3 -10   1         30.57         30.17         2.68 o                         
  -2 -10   1          2.62          1.55         1.49 o                         
  -1 -10   1         33.01         32.90         1.62 o                         
   0 -10   1         11.95         13.75         1.67 o                         
   1 -10   1         39.15         36.87         2.63 o                         
   2 -10   1          1.38          3.94         1.75 o                         
   3 -10   1         72.17         73.31         3.90 o                         
   4 -10   1         50.18         43.87         5.37 o                         
   5 -10   1         32.35         31.75         3.23 o                         
  -6  -9   1          2.22          2.43         1.00 o                         
  -5  -9   1         62.89         55.95         2.76 o                         
  -4  -9   1        108.89        106.22         3.71 o                         
  -3  -9   1         15.21         18.63         2.39 o                         
  -2  -9   1         35.92         32.50         1.46 o                         
  -1  -9   1        152.43        146.71         3.92 o                         
   0  -9   1         85.55         82.23         1.90 o                         
   1  -9   1        200.16        189.83         4.11 o                         
   2  -9   1         13.65         15.33         1.58 o                         
   3  -9   1          9.45          9.74         2.05 o                         
   4  -9   1         66.36         57.51         4.61 o                         
   5  -9   1         25.75         24.74         2.87 o                         
   6  -9   1          8.48          6.95         2.12 o                         
  -8  -8   1          3.77          4.61         1.48 o                         
  -7  -8   1          1.81          5.24         1.39 o                         
  -6  -8   1         13.59         14.37         1.67 o                         
  -5  -8   1         31.00         33.61         2.33 o                         
  -4  -8   1          1.83          3.18         0.89 o                         
  -3  -8   1        113.37        110.20         2.33 o                         
  -2  -8   1         28.46         28.71         1.59 o                         
  -1  -8   1         83.85         83.58         2.15 o                         
   0  -8   1          7.28          5.96         0.89 o                         
   1  -8   1         23.36         23.17         2.09 o                         
   2  -8   1          5.70          4.15         1.03 o                         
   3  -8   1         48.14         48.18         3.13 o                         
   4  -8   1          7.95          9.22         1.54 o                         
   5  -8   1         48.57         43.07         3.19 o                         
   6  -8   1         25.20         26.27         2.27 o                         
   7  -8   1          4.49          4.55         1.34 o                         
  -8  -7   1         24.21         25.22         2.33 o                         
  -7  -7   1         13.62         12.67         1.98 o                         
  -6  -7   1         50.74         55.15         2.49 o                         
  -5  -7   1         25.39         26.15         1.58 o                         
  -4  -7   1         20.56         20.91         1.37 o                         
  -3  -7   1         68.40         65.01         2.57 o                         
  -2  -7   1         79.69         76.88         1.77 o                         
  -1  -7   1         89.70         91.02         2.03 o                         
   0  -7   1         66.89         58.65         1.63 o                         
   1  -7   1         15.86         14.33         1.27 o                         
   2  -7   1         40.25         37.07         1.75 o                         
   3  -7   1         95.85         87.38         2.79 o                         
   4  -7   1         50.55         48.87         2.57 o                         
   5  -7   1         42.08         37.59         2.16 o                         
   6  -7   1          2.92          2.91         1.09 o                         
   7  -7   1          8.97          7.11         1.46 o                         
   8  -7   1          1.85          0.09         1.80 o                         
  -9  -6   1          2.14          3.59         1.77 o                         
  -8  -6   1         13.32         12.83         2.15 o                         
  -7  -6   1          6.88          7.69         1.73 o                         
  -6  -6   1         96.81         95.17         2.58 o                         
  -5  -6   1          0.71          0.68         0.91 o                         
  -4  -6   1          8.79          9.95         1.11 o                         
  -3  -6   1        148.78        152.77         2.55 o                         
  -2  -6   1         88.21         93.07         1.82 o                         
  -1  -6   1         53.15         51.14         1.51 o                         
   0  -6   1         67.23         65.18         1.58 o                         
   1  -6   1         75.56         84.39         2.21 o                         
   2  -6   1        211.10        214.84         3.25 o                         
   3  -6   1         40.86         39.56         2.85 o                         
   4  -6   1         22.96         24.93         1.34 o                         
   5  -6   1          0.04          0.32         0.98 o                         
   6  -6   1         23.97         23.51         1.83 o                         
   7  -6   1          0.63          0.04         1.28 o                         
   8  -6   1          0.42          1.08         1.67 o                         
   9  -6   1          5.86          6.77         1.99 o                         
 -10  -5   1          9.59          8.42         1.65 o                         
  -9  -5   1          4.09          5.04         1.83 o                         
  -8  -5   1         10.14          9.64         1.53 o                         
  -7  -5   1         35.87         41.85         1.90 o                         
  -6  -5   1         67.17         66.03         2.80 o                         
  -5  -5   1         13.24         14.45         1.38 o                         
  -4  -5   1        163.83        170.66         2.79 o                         
  -3  -5   1        815.15        854.29         7.92 o                         
  -2  -5   1        894.55        946.98         8.06 o                         
  -1  -5   1        419.67        455.22         4.34 o                         
   0  -5   1        337.66        352.73         3.61 o                         
   1  -5   1         32.06         34.61         2.20 o                         
   2  -5   1         15.14         11.67         0.83 o                         
   3  -5   1        313.19        311.01         3.57 o                         
   4  -5   1         43.02         39.83         1.88 o                         
   5  -5   1         19.59         20.80         1.67 o                         
   6  -5   1          7.78          7.56         1.29 o                         
   7  -5   1         12.72         15.21         1.31 o                         
   8  -5   1          1.66          1.02         1.16 o                         
   9  -5   1          2.62          1.57         1.18 o                         
 -10  -4   1         11.41         10.22         1.98 o                         
  -9  -4   1          2.44          3.20         1.75 o                         
  -8  -4   1         33.61         31.25         2.24 o                         
  -7  -4   1         44.53         40.86         2.05 o                         
  -6  -4   1         26.13         26.44         2.47 o                         
  -5  -4   1        177.20        185.58         2.88 o                         
  -4  -4   1         20.48         24.10         1.39 o                         
  -3  -4   1        178.15        200.77         2.72 o                         
  -2  -4   1        771.00        834.34         6.46 o                         
  -1  -4   1        317.35        316.19         3.19 o                         
   0  -4   1         64.77         65.81         1.41 o                         
   1  -4   1        649.79        637.40         5.92 o                         
   2  -4   1        412.51        400.92         3.76 o                         
   3  -4   1        876.90        875.36         9.69 o                         
   4  -4   1         34.93         38.84         1.85 o                         
   5  -4   1        119.69        121.59         2.38 o                         
   6  -4   1          1.06          1.28         0.92 o                         
   7  -4   1         16.75         15.57         1.73 o                         
   8  -4   1          8.66         10.23         1.78 o                         
   9  -4   1          6.06          3.92         1.63 o                         
  10  -4   1          1.99          3.57         2.37 o                         
 -10  -3   1         17.96         17.81         2.37 o                         
  -9  -3   1         25.78         25.33         2.32 o                         
  -8  -3   1         47.02         50.94         2.74 o                         
  -7  -3   1        204.27        209.97         5.78 o                         
  -6  -3   1          4.38          5.00         1.02 o                         
  -5  -3   1        316.49        319.90         4.07 o                         
  -4  -3   1         48.55         58.28         1.57 o                         
  -3  -3   1        301.73        311.43         3.26 o                         
  -2  -3   1       1637.10       1615.92        10.60 o                         
  -1  -3   1       1648.57       1654.06        10.52 o                         
   0  -3   1        524.66        506.12         4.00 o                         
   1  -3   1        668.28        669.47         5.75 o                         
   2  -3   1        143.74        148.58         3.36 o                         
   3  -3   1        206.62        212.63         2.57 o                         
   4  -3   1        182.67        176.77         2.62 o                         
   5  -3   1        149.61        150.95         2.66 o                         
   6  -3   1         23.95         26.99         1.76 o                         
   7  -3   1         20.52         16.36         1.51 o                         
   8  -3   1          8.12          6.73         1.61 o                         
   9  -3   1         10.17          8.09         1.74 o                         
  10  -3   1          0.64          4.85         2.68 o                         
 -11  -2   1         19.75         23.16         3.04 o                         
 -10  -2   1          8.73          7.53         1.91 o                         
  -9  -2   1          3.14          1.16         1.30 o                         
  -8  -2   1         51.55         51.81         2.77 o                         
  -7  -2   1         39.90         39.80         2.09 o                         
  -6  -2   1         47.38         49.45         1.97 o                         
  -5  -2   1        187.89        184.42         3.02 o                         
  -4  -2   1        788.80        777.39         6.79 o                         
  -3  -2   1        781.21        777.01         5.99 o                         
  -2  -2   1       1299.12       1241.75         8.21 o                         
  -1  -2   1        559.35        517.09         4.42 o                         
   0  -2   1        703.84        661.57         4.60 o                         
   1  -2   1        778.62        719.11         5.25 o                         
   3  -2   1         50.18         47.87         1.34 o                         
   4  -2   1        398.02        394.77         4.52 o                         
   5  -2   1       1353.88       1320.10        10.68 o                         
   6  -2   1         89.02         89.51         2.45 o                         
   7  -2   1        134.69        134.31         3.16 o                         
   8  -2   1          5.99          6.08         1.38 o                         
   9  -2   1         11.19          9.73         1.79 o                         
  10  -2   1          7.26          7.88         1.92 o                         
 -11  -1   1          0.41          1.19         1.57 o                         
 -10  -1   1          7.65          5.61         3.17 o                         
  -9  -1   1          1.94          3.49         1.37 o                         
  -8  -1   1          4.94          7.84         1.91 o                         
  -7  -1   1         91.71         93.82         2.83 o                         
  -6  -1   1         67.68         69.33         2.28 o                         
  -5  -1   1        285.91        313.68         4.08 o                         
  -4  -1   1        643.67        652.00         5.86 o                         
  -3  -1   1        387.81        374.01         4.14 o                         
  -2  -1   1       1297.78       1262.71         9.02 o                         
   1  -1   1        268.40        260.53         2.21 o                         
   3  -1   1        683.09        648.81         5.56 o                         
   4  -1   1        403.92        389.82         6.20 o                         
   5  -1   1        173.44        170.51         3.22 o                         
   6  -1   1         10.59         10.77         1.27 o                         
   7  -1   1          2.82          3.42         1.13 o                         
   8  -1   1         17.14         18.18         1.77 o                         
   9  -1   1          0.47          0.85         1.24 o                         
  10  -1   1         10.76         10.86         2.62 o                         
 -11   0   1          3.23          3.16         1.73 o                         
 -10   0   1         27.88         29.17         3.97 o                         
  -9   0   1         16.62         17.87         1.74 o                         
  -8   0   1          7.10          5.47         1.34 o                         
  -7   0   1          0.19          0.00         0.96 o                         
  -6   0   1          2.84          2.64         0.96 o                         
  -5   0   1        183.42        174.63         2.95 o                         
  -4   0   1          0.34          0.71         0.74 o                         
   3   0   1        697.16        672.59         5.68 o                         
   4   0   1        248.59        240.88         3.26 o                         
   5   0   1        457.64        472.86         5.25 o                         
   6   0   1         15.53         17.63         1.52 o                         
   7   0   1         42.26         46.63         2.21 o                         
   8   0   1          8.50          9.28         1.73 o                         
   9   0   1          2.59          5.52         1.37 o                         
  10   0   1          0.83          1.11         1.52 o                         
 -11   1   1          0.41          2.47         1.75 o                         
 -10   1   1          7.66          4.52         1.74 o                         
  -9   1   1          1.94          3.90         1.36 o                         
  -8   1   1          4.94          5.87         1.23 o                         
  -7   1   1         91.70         90.89         2.38 o                         
  -6   1   1         67.58         73.67         1.99 o                         
  -5   1   1        285.58        304.57         4.09 o                         
  -4   1   1        643.18        647.34         5.34 o                         
  -3   1   1        387.80        374.72         3.39 o                         
  -2   1   1       1297.29       1239.64         8.10 o                         
   1   1   1        268.17        257.82         2.87 o                         
   3   1   1        682.41        655.27         5.27 o                         
   4   1   1        403.74        382.30         3.83 o                         
   5   1   1        173.45        172.07         2.82 o                         
   6   1   1         10.56         11.54         1.18 o                         
   7   1   1          2.82          2.61         1.07 o                         
   8   1   1         17.13         16.74         1.63 o                         
   9   1   1          0.47          0.34         1.20 o                         
  10   1   1         10.74         12.11         2.21 o                         
 -11   2   1         19.76         19.25         2.26 o                         
 -10   2   1          8.73         10.18         1.85 o                         
  -9   2   1          3.14          1.44         1.21 o                         
  -8   2   1         51.54         49.94         2.37 o                         
  -7   2   1         39.98         46.70         2.13 o                         
  -6   2   1         47.22         51.68         1.91 o                         
  -5   2   1        187.80        187.59         2.80 o                         
  -4   2   1        789.16        781.99         6.73 o                         
  -3   2   1        781.70        782.81         6.02 o                         
  -2   2   1       1298.40       1236.72         8.70 o                         
  -1   2   1        558.85        522.46         3.88 o                         
   0   2   1        703.43        668.54         4.82 o                         
   1   2   1        778.12        717.56         5.26 o                         
   3   2   1         50.13         44.88         1.35 o                         
   4   2   1        398.18        394.80         4.18 o                         
   5   2   1       1353.93       1335.26        14.02 o                         
   6   2   1         89.15         93.61         2.23 o                         
   7   2   1        134.78        126.57         2.78 o                         
   8   2   1          5.99          6.63         1.26 o                         
   9   2   1         11.19          8.12         1.55 o                         
  10   2   1          7.25         10.26         1.93 o                         
 -10   3   1         17.97         18.77         2.70 o                         
  -9   3   1         25.81         23.74         2.23 o                         
  -8   3   1         47.04         46.91         2.24 o                         
  -7   3   1        204.43        202.33         3.72 o                         
  -6   3   1          4.37          3.98         0.92 o                         
  -5   3   1        316.60        323.64         3.98 o                         
  -4   3   1         48.67         59.99         1.65 o                         
  -3   3   1        301.77        312.67         3.70 o                         
  -2   3   1       1637.38       1603.16        10.49 o                         
  -1   3   1       1648.78       1626.12        10.52 o                         
   0   3   1        524.01        501.92         4.01 o                         
   1   3   1        669.29        667.34         5.76 o                         
   2   3   1        143.57        149.70         2.20 o                         
   3   3   1        206.56        211.58         3.14 o                         
   4   3   1        182.95        177.04         2.62 o                         
   5   3   1        149.39        151.93         2.67 o                         
   6   3   1         23.92         29.05         1.74 o                         
   7   3   1         20.48         20.07         2.32 o                         
   8   3   1          8.10          9.43         1.34 o                         
   9   3   1         10.18          8.41         1.54 o                         
  10   3   1          0.64          4.13         1.90 o                         
 -10   4   1         11.42          8.30         2.07 o                         
  -9   4   1          2.44          2.63         1.34 o                         
  -8   4   1         33.56         34.64         2.09 o                         
  -7   4   1         44.56         39.75         2.15 o                         
  -6   4   1         26.18         27.14         2.14 o                         
  -5   4   1        177.61        185.93         2.91 o                         
  -4   4   1         20.46         22.52         1.76 o                         
  -3   4   1        177.91        195.34         2.40 o                         
  -2   4   1        771.11        831.03         6.36 o                         
  -1   4   1        317.39        311.05         3.19 o                         
   0   4   1         64.83         66.95         1.42 o                         
   1   4   1        649.44        643.60         7.30 o                         
   2   4   1        412.37        402.50         4.76 o                         
   3   4   1        877.11        868.23         7.53 o                         
   4   4   1         34.91         35.46         1.68 o                         
   5   4   1        119.63        117.44         2.33 o                         
   6   4   1          1.06          0.67         0.82 o                         
   7   4   1         16.77         18.35         1.53 o                         
   8   4   1          8.69         10.28         1.40 o                         
   9   4   1          6.07          6.69         1.51 o                         
  10   4   1          1.99          4.51         1.70 o                         
 -10   5   1          9.62          8.47         1.86 o                         
  -9   5   1          4.08          4.02         1.28 o                         
  -8   5   1         10.16          8.03         1.32 o                         
  -7   5   1         35.85         43.98         2.37 o                         
  -6   5   1         67.32         64.00         2.31 o                         
  -5   5   1         13.22         14.86         1.53 o                         
  -4   5   1        163.56        177.91         3.48 o                         
  -3   5   1        815.24        843.44         7.34 o                         
  -2   5   1        894.92        940.02         7.91 o                         
  -1   5   1        419.94        453.38         4.35 o                         
   0   5   1        337.31        354.67         3.64 o                         
   1   5   1         31.93         29.35         1.78 o                         
   2   5   1         15.06         13.28         1.39 o                         
   3   5   1        313.00        313.36         4.87 o                         
   4   5   1         43.15         45.41         2.32 o                         
   5   5   1         19.55         23.19         2.18 o                         
   6   5   1          7.77          9.55         1.57 o                         
   7   5   1         12.69         13.33         1.72 o                         
   8   5   1          1.66          3.57         1.23 o                         
   9   5   1          2.63          3.08         1.19 o                         
  -9   6   1          2.14          1.26         1.91 o                         
  -8   6   1         13.31         10.47         3.01 o                         
  -7   6   1          6.90          9.53         1.97 o                         
  -6   6   1         96.70         98.22         3.24 o                         
  -5   6   1          0.70          1.21         1.21 o                         
  -4   6   1          8.77         10.92         1.56 o                         
  -3   6   1        148.49        151.65         3.35 o                         
  -2   6   1         88.33         92.36         2.18 o                         
  -1   6   1         53.29         51.32         1.54 o                         
   0   6   1         67.25         64.82         1.59 o                         
   1   6   1         75.48         81.14         2.06 o                         
   2   6   1        211.09        207.30         3.10 o                         
   3   6   1         40.96         39.76         2.19 o                         
   4   6   1         22.93         22.52         1.79 o                         
   5   6   1          0.03          0.00         1.07 o                         
   6   6   1         23.91         21.74         2.04 o                         
   7   6   1          0.63          1.66         1.23 o                         
   8   6   1          0.42          1.32         1.37 o                         
   9   6   1          5.86          4.13         1.64 o                         
  -8   7   1         24.23         23.90         3.49 o                         
  -7   7   1         13.59         14.04         2.36 o                         
  -6   7   1         50.78         50.93         3.10 o                         
  -5   7   1         25.31         27.43         2.19 o                         
  -4   7   1         20.51         19.53         1.85 o                         
  -3   7   1         68.38         70.68         3.10 o                         
  -2   7   1         79.61         82.27         2.20 o                         
  -1   7   1         89.62         95.47         2.50 o                         
   0   7   1         67.01         60.10         1.66 o                         
   1   7   1         15.80         13.17         1.25 o                         
   2   7   1         40.34         41.71         2.82 o                         
   3   7   1         95.92         91.41         2.93 o                         
   4   7   1         50.44         49.20         2.66 o                         
   5   7   1         42.03         38.99         2.50 o                         
   6   7   1          2.93          2.41         1.62 o                         
   7   7   1          8.98          8.47         2.01 o                         
   8   7   1          1.84          2.54         1.86 o                         
  -8   8   1          3.78          6.78         2.53 o                         
  -7   8   1          1.82          1.34         1.81 o                         
  -6   8   1         13.59         11.24         2.04 o                         
  -5   8   1         30.96         29.64         2.76 o                         
  -4   8   1          1.83          3.70         1.36 o                         
  -3   8   1        113.39        109.74         3.22 o                         
  -2   8   1         28.43         31.00         1.75 o                         
  -1   8   1         83.96         79.54         2.35 o                         
   0   8   1          7.30          6.37         0.93 o                         
   1   8   1         23.28         23.20         1.66 o                         
   2   8   1          5.66          5.47         1.06 o                         
   3   8   1         47.98         45.06         3.25 o                         
   4   8   1          7.93          8.03         1.82 o                         
   5   8   1         48.65         48.28         3.11 o                         
   6   8   1         25.22         22.74         3.49 o                         
   7   8   1          4.50          4.30         2.18 o                         
  -6   9   1          2.24          2.99         1.79 o                         
  -5   9   1         62.88         55.89         3.61 o                         
  -4   9   1        108.83        101.05         5.07 o                         
  -3   9   1         15.20         16.51         2.20 o                         
  -2   9   1         35.92         35.28         2.91 o                         
  -1   9   1        152.45        149.63         3.16 o                         
   0   9   1         85.57         80.79         2.26 o                         
   1   9   1        200.09        200.85         4.20 o                         
   2   9   1         13.63         12.91         1.35 o                         
   3   9   1          9.40         11.35         1.84 o                         
   4   9   1         66.44         61.03         3.67 o                         
   5   9   1         25.72         19.03         2.88 o                         
   6   9   1          8.48          4.36         1.98 o                         
  -5  10   1          6.78          3.17         1.67 o                         
  -4  10   1          7.06          7.14         1.70 o                         
  -3  10   1         30.57         26.91         2.52 o                         
  -2  10   1          2.62          5.13         1.42 o                         
  -1  10   1         33.06         29.02         2.23 o                         
   0  10   1         11.96         16.19         1.72 o                         
   1  10   1         39.14         43.90         3.74 o                         
   2  10   1          1.37          0.40         1.03 o                         
   3  10   1         72.08         66.70         4.36 o                         
   4  10   1         50.12         50.53         3.87 o                         
   5  10   1         32.40         28.08         3.24 o                         
  -3  11   1          1.41          2.80         1.53 o                         
  -2  11   1         20.28         20.42         2.86 o                         
  -1  11   1         10.53         10.17         1.24 o                         
   0  11   1          9.18         11.79         1.44 o                         
   1  11   1         11.20         12.87         1.51 o                         
   2  11   1          7.44          7.70         1.76 o                         
   3  11   1          5.77         10.45         2.00 o                         
  -3 -11   2          4.08          6.14         1.75 o                         
  -2 -11   2          0.59          4.20         1.33 o                         
  -1 -11   2          2.68          3.09         1.63 o                         
   0 -11   2          9.27         10.02         1.89 o                         
   1 -11   2         10.37         12.99         2.14 o                         
   2 -11   2         12.48         15.95         2.57 o                         
  -5 -10   2          0.87          4.13         0.97 o                         
  -4 -10   2          6.31          4.10         1.50 o                         
  -3 -10   2         40.85         38.08         2.22 o                         
  -2 -10   2         54.73         55.84         3.63 o                         
  -1 -10   2         18.83         19.92         1.88 o                         
   0 -10   2         37.71         33.13         2.85 o                         
   1 -10   2          5.58          3.84         1.27 o                         
   2 -10   2         51.47         56.18         4.45 o                         
   3 -10   2         78.59         73.06         5.06 o                         
   4 -10   2         20.12         22.02         3.09 o                         
   5 -10   2          6.70          7.60         2.61 o                         
  -6  -9   2          4.83          7.99         1.45 o                         
  -5  -9   2          6.62          6.46         1.14 o                         
  -4  -9   2         17.57         18.43         1.49 o                         
  -3  -9   2          2.98          2.32         1.27 o                         
  -2  -9   2        145.04        133.94         3.11 o                         
  -1  -9   2        217.97        206.01         3.47 o                         
   0  -9   2         12.26         10.58         1.75 o                         
   1  -9   2        161.62        152.98         3.56 o                         
   2  -9   2         24.41         25.55         2.11 o                         
   3  -9   2         33.30         36.64         3.23 o                         
   4  -9   2         23.51         18.49         2.65 o                         
   5  -9   2         24.45         23.90         3.39 o                         
   6  -9   2          6.01          6.09         2.19 o                         
  -8  -8   2          1.72          2.72         2.12 o                         
  -7  -8   2          0.79          2.58         1.59 o                         
  -6  -8   2         32.61         28.50         2.01 o                         
  -5  -8   2         20.47         21.17         1.83 o                         
  -4  -8   2          3.04          1.92         0.98 o                         
  -3  -8   2        126.49        116.38         2.53 o                         
  -2  -8   2        117.71        108.82         2.82 o                         
  -1  -8   2         92.93         91.03         2.82 o                         
   0  -8   2         36.58         34.13         2.03 o                         
   1  -8   2         69.54         67.60         2.35 o                         
   2  -8   2         36.23         39.43         2.11 o                         
   3  -8   2        100.74         98.91         3.43 o                         
   4  -8   2         45.53         40.13         2.81 o                         
   5  -8   2         10.72          6.82         2.10 o                         
   6  -8   2          7.68          7.37         1.93 o                         
   7  -8   2          0.20          0.72         0.94 o                         
  -8  -7   2         13.72         13.25         1.97 o                         
  -7  -7   2         15.94         15.11         1.72 o                         
  -6  -7   2          1.64          0.96         1.05 o                         
  -5  -7   2          3.13          3.78         1.19 o                         
  -4  -7   2         23.61         25.30         1.53 o                         
  -3  -7   2         24.80         33.30         1.79 o                         
  -2  -7   2        111.85        108.69         3.06 o                         
  -1  -7   2         47.26         50.41         1.93 o                         
   0  -7   2         11.28          9.74         1.18 o                         
   1  -7   2        214.62        211.43         3.49 o                         
   2  -7   2        223.39        216.05         3.47 o                         
   3  -7   2        230.52        221.64         4.33 o                         
   4  -7   2         97.43         92.13         3.43 o                         
   5  -7   2          2.15          2.40         1.49 o                         
   6  -7   2          5.28          6.03         1.12 o                         
   7  -7   2          2.79          0.72         1.59 o                         
   8  -7   2          5.19          7.25         2.83 o                         
  -9  -6   2          9.71         14.05         2.07 o                         
  -8  -6   2          0.95          1.30         1.39 o                         
  -7  -6   2         14.86         11.36         1.56 o                         
  -6  -6   2         12.44         14.22         1.45 o                         
  -5  -6   2         31.93         33.56         1.80 o                         
  -4  -6   2        107.92        105.07         2.32 o                         
  -3  -6   2         23.23         26.30         1.41 o                         
  -2  -6   2        115.01        123.38         2.65 o                         
  -1  -6   2        329.55        351.66         3.93 o                         
   0  -6   2        214.44        238.86         3.48 o                         
   1  -6   2         32.67         39.69         1.79 o                         
   2  -6   2         34.08         40.96         2.76 o                         
   3  -6   2          8.96          9.29         1.30 o                         
   4  -6   2         95.54         92.92         1.76 o                         
   5  -6   2         92.84         86.30         2.80 o                         
   6  -6   2         14.51         14.61         1.67 o                         
   7  -6   2          0.32          0.00         1.39 o                         
   8  -6   2          8.68         10.43         2.82 o                         
   9  -6   2          1.49          2.28         2.29 o                         
 -10  -5   2          1.25          0.71         1.54 o                         
  -9  -5   2         48.29         47.97         2.67 o                         
  -8  -5   2          7.65          6.43         1.43 o                         
  -7  -5   2         13.02         12.95         1.34 o                         
  -6  -5   2         22.79         23.26         2.04 o                         
  -5  -5   2         15.79         15.78         1.29 o                         
  -4  -5   2         78.47         83.39         1.99 o                         
  -3  -5   2         37.74         49.58         1.69 o                         
  -2  -5   2         55.74         56.01         1.78 o                         
  -1  -5   2        115.04        125.85         2.18 o                         
   0  -5   2        189.76        200.98         2.96 o                         
   1  -5   2        139.82        144.05         2.54 o                         
   2  -5   2        428.60        435.59         5.26 o                         
   3  -5   2        190.53        179.63         2.96 o                         
   4  -5   2         90.52         82.61         2.20 o                         
   5  -5   2          9.92          9.92         1.24 o                         
   6  -5   2         15.07         13.98         1.56 o                         
   7  -5   2         14.50         13.75         1.31 o                         
   8  -5   2          2.05          1.95         1.18 o                         
   9  -5   2          2.88          4.93         1.37 o                         
 -10  -4   2          4.26          3.51         1.67 o                         
  -9  -4   2          9.63         11.25         1.96 o                         
  -8  -4   2         50.44         45.25         2.51 o                         
  -7  -4   2         16.22         15.69         1.48 o                         
  -6  -4   2        105.00        107.39         2.53 o                         
  -5  -4   2        120.03        131.02         2.54 o                         
  -4  -4   2         72.26         78.23         1.86 o                         
  -3  -4   2         55.95         64.89         2.00 o                         
  -2  -4   2         87.53         87.52         1.82 o                         
  -1  -4   2        853.99        908.98         6.77 o                         
   0  -4   2        744.33        748.47         7.16 o                         
   1  -4   2        379.68        375.41         4.02 o                         
   2  -4   2        249.66        237.67         2.59 o                         
   3  -4   2         53.73         54.68         1.20 o                         
   4  -4   2        153.09        154.43         2.17 o                         
   5  -4   2        171.37        173.65         2.88 o                         
   6  -4   2         49.14         46.42         1.93 o                         
   7  -4   2         14.39         15.74         1.54 o                         
   8  -4   2          5.62          6.77         1.43 o                         
   9  -4   2          1.67          2.48         1.73 o                         
  10  -4   2          3.12          6.57         2.64 o                         
 -10  -3   2         25.60         26.31         2.74 o                         
  -9  -3   2         39.66         37.11         2.64 o                         
  -8  -3   2          3.58          4.13         1.22 o                         
  -7  -3   2         48.87         45.86         2.43 o                         
  -6  -3   2         41.96         42.44         2.03 o                         
  -5  -3   2         74.38         75.10         2.01 o                         
  -4  -3   2         72.20         73.22         1.72 o                         
  -3  -3   2         35.54         40.01         1.31 o                         
  -2  -3   2        120.26        125.59         2.02 o                         
  -1  -3   2          9.22         11.81         0.83 o                         
   0  -3   2          1.99          1.52         0.61 o                         
   1  -3   2        330.36        314.74         3.24 o                         
   2  -3   2        252.38        254.36         2.59 o                         
   3  -3   2         23.15         27.51         1.14 o                         
   4  -3   2        433.11        431.03         4.50 o                         
   5  -3   2         35.88         36.50         1.64 o                         
   6  -3   2          4.15          3.88         1.07 o                         
   7  -3   2        196.43        179.85         3.77 o                         
   8  -3   2          0.44          0.20         1.10 o                         
   9  -3   2          4.16          6.65         2.12 o                         
  10  -3   2          0.36          0.00         2.03 o                         
 -11  -2   2         12.30         11.62         2.20 o                         
 -10  -2   2         24.47         22.79         2.57 o                         
  -9  -2   2          9.61          8.62         1.71 o                         
  -8  -2   2          4.76          6.08         1.26 o                         
  -7  -2   2         14.57         17.81         1.55 o                         
  -6  -2   2         32.10         34.03         1.79 o                         
  -5  -2   2        131.53        129.55         2.52 o                         
  -4  -2   2         52.63         57.28         1.89 o                         
  -3  -2   2        312.30        310.98         3.32 o                         
  -2  -2   2        106.97        112.76         1.44 o                         
  -1  -2   2        297.51        284.84         3.36 o                         
   0  -2   2        953.53        930.40         6.65 o                         
   1  -2   2         21.58         22.86         0.89 o                         
   2  -2   2        198.48        194.48         2.33 o                         
   3  -2   2         20.87         22.25         1.13 o                         
   4  -2   2        828.72        793.78         6.69 o                         
   5  -2   2        308.22        301.53         4.65 o                         
   6  -2   2        207.15        202.25         3.86 o                         
   7  -2   2        100.54        102.47         3.04 o                         
   8  -2   2         51.51         52.25         3.55 o                         
   9  -2   2         28.67         26.96         2.41 o                         
  10  -2   2          5.20          6.10         1.74 o                         
 -11  -1   2          9.81         10.55         2.43 o                         
 -10  -1   2         21.63         20.60         2.62 o                         
  -9  -1   2         15.90         16.14         1.92 o                         
  -8  -1   2         58.93         55.89         2.57 o                         
  -7  -1   2         51.52         56.85         2.34 o                         
  -6  -1   2         81.44         79.64         2.24 o                         
  -5  -1   2         15.74         18.36         1.38 o                         
  -4  -1   2         27.41         31.83         1.41 o                         
  -3  -1   2         61.48         60.26         1.44 o                         
  -2  -1   2       1726.79       1612.74        11.29 o                         
  -1  -1   2       1168.89       1092.96        11.41 o                         
   0  -1   2       1370.32       1244.31         8.69 o                         
   1  -1   2        178.29        163.97         1.87 o                         
   2  -1   2       2368.00       2236.10        16.51 o                         
   3  -1   2        217.16        214.83         2.83 o                         
   4  -1   2       1641.27       1587.83        11.87 o                         
   5  -1   2        144.26        140.18         2.78 o                         
   6  -1   2         36.34         35.53         1.94 o                         
   7  -1   2        123.27        127.23         3.17 o                         
   8  -1   2         10.15          8.76         1.45 o                         
   9  -1   2          6.17          5.52         1.48 o                         
  10  -1   2          1.19          2.92         1.56 o                         
 -11   0   2          1.65          2.34         1.81 o                         
 -10   0   2         23.65         18.84         2.32 o                         
  -9   0   2         29.01         25.66         2.18 o                         
  -8   0   2         40.03         38.85         2.65 o                         
  -7   0   2          7.86          5.02         1.09 o                         
  -6   0   2        113.58        111.74         2.47 o                         
  -5   0   2         13.97         17.25         1.52 o                         
  -4   0   2          0.11          0.55         0.70 o                         
  -3   0   2         92.70         85.62         1.68 o                         
  -2   0   2         68.38         69.53         1.26 o                         
  -1   0   2        191.85        168.80         1.74 o                         
   0   0   2          0.09          1.01         0.36 o                         
   1   0   2       1305.53       1222.57         7.72 o                         
   2   0   2       1350.36       1334.15         9.21 o                         
   3   0   2        184.14        166.90         2.30 o                         
   4   0   2        666.30        672.35         5.88 o                         
   5   0   2        294.09        300.03         3.89 o                         
   6   0   2        111.26        110.77         2.58 o                         
   7   0   2        169.83        165.08         3.33 o                         
   8   0   2         25.13         29.82         2.59 o                         
   9   0   2         36.21         40.38         2.62 o                         
  10   0   2          8.85         10.65         1.93 o                         
 -11   1   2          9.80         12.40         2.37 o                         
 -10   1   2         21.65         16.17         2.33 o                         
  -9   1   2         15.88         16.15         1.83 o                         
  -8   1   2         59.02         60.20         2.51 o                         
  -7   1   2         51.54         57.82         2.11 o                         
  -6   1   2         81.38         81.14         2.09 o                         
  -5   1   2         15.79         20.28         1.40 o                         
  -4   1   2         27.38         29.62         1.35 o                         
  -3   1   2         61.56         60.50         1.48 o                         
  -2   1   2       1726.90       1612.08        12.26 o                         
  -1   1   2       1168.38       1101.36         8.58 o                         
   0   1   2       1369.34       1239.28         8.68 o                         
   1   1   2        177.82        166.06         2.32 o                         
   2   1   2       2368.39       2252.48        14.67 o                         
   3   1   2        217.38        209.80         2.63 o                         
   4   1   2       1640.79       1584.35        11.13 o                         
   5   1   2        144.29        141.29         3.07 o                         
   6   1   2         36.29         37.22         1.91 o                         
   7   1   2        123.15        127.12         2.99 o                         
   8   1   2         10.17          9.14         1.40 o                         
   9   1   2          6.17          5.13         1.48 o                         
  10   1   2          1.19          3.70         2.17 o                         
 -11   2   2         12.31          8.98         2.04 o                         
 -10   2   2         24.45         20.93         2.31 o                         
  -9   2   2          9.64          7.76         1.74 o                         
  -8   2   2          4.75          4.81         1.17 o                         
  -7   2   2         14.59         13.62         1.32 o                         
  -6   2   2         32.14         33.47         1.64 o                         
  -5   2   2        131.49        126.54         2.32 o                         
  -4   2   2         52.47         54.04         1.57 o                         
  -3   2   2        312.14        317.89         3.43 o                         
  -2   2   2        106.98        107.20         1.67 o                         
  -1   2   2        297.89        288.04         2.46 o                         
   0   2   2        953.24        922.25         5.92 o                         
   1   2   2         21.66         25.03         0.91 o                         
   2   2   2        198.47        198.46         2.68 o                         
   3   2   2         20.89         21.13         1.09 o                         
   4   2   2        828.62        797.18         7.01 o                         
   5   2   2        308.43        298.10         3.86 o                         
   6   2   2        207.15        202.15         3.23 o                         
   7   2   2        100.47         96.66         2.67 o                         
   8   2   2         51.51         51.23         2.46 o                         
   9   2   2         28.73         28.72         2.31 o                         
  10   2   2          5.20          8.56         2.07 o                         
 -10   3   2         25.64         19.62         2.21 o                         
  -9   3   2         39.63         36.07         2.52 o                         
  -8   3   2          3.60          2.92         1.13 o                         
  -7   3   2         49.00         46.07         2.01 o                         
  -6   3   2         41.97         43.34         1.80 o                         
  -5   3   2         74.53         74.38         1.94 o                         
  -4   3   2         72.23         69.28         1.83 o                         
  -3   3   2         35.60         38.70         1.64 o                         
  -2   3   2        120.66        127.49         1.86 o                         
  -1   3   2          9.30         10.05         0.75 o                         
   0   3   2          1.98          0.92         0.46 o                         
   1   3   2        329.89        313.97         3.01 o                         
   2   3   2        252.25        259.35         3.10 o                         
   3   3   2         23.16         28.45         1.40 o                         
   4   3   2        433.32        428.76         4.93 o                         
   5   3   2         35.87         39.12         2.33 o                         
   6   3   2          4.14          4.49         1.02 o                         
   7   3   2        196.61        183.73         3.47 o                         
   8   3   2          0.44          2.64         1.17 o                         
   9   3   2          4.16          6.82         1.35 o                         
  10   3   2          0.36          3.40         1.55 o                         
 -10   4   2          4.25          6.34         1.63 o                         
  -9   4   2          9.61          9.73         1.66 o                         
  -8   4   2         50.56         43.82         2.33 o                         
  -7   4   2         16.23         18.16         1.49 o                         
  -6   4   2        104.99        104.02         3.07 o                         
  -5   4   2        119.95        128.15         2.64 o                         
  -4   4   2         72.36         75.60         2.45 o                         
  -3   4   2         56.16         65.51         1.59 o                         
  -2   4   2         87.18         87.32         1.75 o                         
  -1   4   2        852.76        892.70         6.80 o                         
   0   4   2        744.47        749.26         5.85 o                         
   1   4   2        380.01        370.60         4.03 o                         
   2   4   2        249.39        233.64         3.02 o                         
   3   4   2         53.88         54.99         1.69 o                         
   4   4   2        153.01        155.46         4.01 o                         
   5   4   2        170.99        171.57         3.47 o                         
   6   4   2         49.17         49.94         2.55 o                         
   7   4   2         14.41         14.61         1.47 o                         
   8   4   2          5.61          5.61         1.22 o                         
   9   4   2          1.67          2.43         1.25 o                         
  10   4   2          3.12          6.84         2.35 o                         
 -10   5   2          1.25          0.00         1.68 o                         
  -9   5   2         48.22         43.96         2.95 o                         
  -8   5   2          7.65          5.78         1.48 o                         
  -7   5   2         13.07         16.89         2.34 o                         
  -6   5   2         22.78         23.32         1.82 o                         
  -5   5   2         15.81         14.04         1.33 o                         
  -4   5   2         78.49         79.11         2.22 o                         
  -3   5   2         37.82         48.71         1.86 o                         
  -2   5   2         55.85         55.68         1.67 o                         
  -1   5   2        115.13        126.74         2.14 o                         
   0   5   2        189.63        198.54         3.14 o                         
   1   5   2        139.38        140.46         3.01 o                         
   2   5   2        428.55        444.48         5.61 o                         
   3   5   2        190.37        176.02         3.46 o                         
   4   5   2         90.52         85.73         2.46 o                         
   5   5   2          9.91          9.76         1.27 o                         
   6   5   2         15.06         12.78         1.45 o                         
   7   5   2         14.45         11.81         1.63 o                         
   8   5   2          2.04          4.00         2.02 o                         
   9   5   2          2.88          4.29         1.72 o                         
  -9   6   2          9.71         10.50         1.01 o                         
  -8   6   2          0.96          1.78         1.58 o                         
  -7   6   2         14.86         14.53         2.98 o                         
  -6   6   2         12.42         13.68         1.68 o                         
  -5   6   2         31.93         32.45         2.31 o                         
  -4   6   2        108.08        104.21         1.92 o                         
  -3   6   2         23.12         23.99         1.26 o                         
  -2   6   2        114.95        121.69         2.49 o                         
  -1   6   2        329.44        351.58         4.13 o                         
   0   6   2        214.67        236.00         3.00 o                         
   1   6   2         32.71         35.29         1.90 o                         
   2   6   2         34.03         40.82         1.64 o                         
   3   6   2          8.98         12.08         1.92 o                         
   4   6   2         95.53         93.65         2.96 o                         
   5   6   2         92.85         84.20         3.04 o                         
   6   6   2         14.49         18.89         1.64 o                         
   7   6   2          0.32          1.43         1.35 o                         
   8   6   2          8.69         12.58         2.08 o                         
   9   6   2          1.49          4.42         1.71 o                         
  -8   7   2         13.75         10.14         2.37 o                         
  -7   7   2         15.91         13.38         2.29 o                         
  -6   7   2          1.64          1.46         1.63 o                         
  -5   7   2          3.13          3.15         1.36 o                         
  -4   7   2         23.60         26.62         2.08 o                         
  -3   7   2         24.72         31.31         1.46 o                         
  -2   7   2        111.64        108.00         2.53 o                         
  -1   7   2         47.18         50.55         1.88 o                         
   0   7   2         11.29         10.34         1.19 o                         
   1   7   2        214.67        206.86         3.53 o                         
   2   7   2        223.49        222.39         3.69 o                         
   3   7   2        230.26        215.03         4.35 o                         
   4   7   2         97.37         95.19         3.19 o                         
   5   7   2          2.17          2.63         1.38 o                         
   6   7   2          5.28          5.96         1.82 o                         
   7   7   2          2.79          3.77         1.78 o                         
   8   7   2          5.19          9.33         2.50 o                         
  -8   8   2          1.70          2.21         1.81 o                         
  -7   8   2          0.79          0.53         1.73 o                         
  -6   8   2         32.71         29.59         2.72 o                         
  -5   8   2         20.46         23.93         3.28 o                         
  -4   8   2          3.06          2.69         1.30 o                         
  -3   8   2        126.40        119.43         2.42 o                         
  -2   8   2        117.58        114.53         2.79 o                         
  -1   8   2         92.94         92.62         2.25 o                         
   0   8   2         36.56         39.69         2.71 o                         
   1   8   2         69.52         72.15         2.44 o                         
   2   8   2         36.22         40.29         1.86 o                         
   3   8   2        100.69        104.71         3.38 o                         
   4   8   2         45.48         46.43         3.04 o                         
   5   8   2         10.65         10.57         1.93 o                         
   6   8   2          7.69          8.05         2.19 o                         
   7   8   2          0.20          0.47         1.74 o                         
  -6   9   2          4.84          3.77         1.74 o                         
  -5   9   2          6.64          3.87         1.56 o                         
  -4   9   2         17.55         20.08         2.34 o                         
  -3   9   2          2.96          3.62         1.15 o                         
  -2   9   2        145.12        130.14         3.51 o                         
  -1   9   2        217.67        205.79         4.11 o                         
   0   9   2         12.27         13.20         1.73 o                         
   1   9   2        161.76        152.55         3.56 o                         
   2   9   2         24.45         24.75         2.04 o                         
   3   9   2         33.27         28.49         2.47 o                         
   4   9   2         23.41         17.30         2.58 o                         
   5   9   2         24.42         19.75         2.88 o                         
   6   9   2          5.97          6.04         2.26 o                         
  -5  10   2          0.87          3.28         1.72 o                         
  -4  10   2          6.34          5.94         1.66 o                         
  -3  10   2         40.90         40.24         2.10 o                         
  -2  10   2         54.68         50.61         2.49 o                         
  -1  10   2         18.85         18.32         1.33 o                         
   0  10   2         37.65         34.80         2.37 o                         
   1  10   2          5.59          2.56         1.16 o                         
   2  10   2         51.40         47.41         2.03 o                         
   3  10   2         78.61         79.73         4.03 o                         
   4  10   2         20.09         26.07         2.70 o                         
   5  10   2          6.68          5.49         2.18 o                         
  -3  11   2          4.07          5.07         1.55 o                         
  -2  11   2          0.58          4.11         1.86 o                         
  -1  11   2          2.68          3.57         1.44 o                         
   0  11   2          9.28          9.52         1.46 o                         
   1  11   2         10.38         15.87         2.26 o                         
   2  11   2         12.47         15.31         2.18 o                         
  -2 -11   3          1.53          5.84         1.58 o                         
  -1 -11   3         13.28         15.80         1.83 o                         
   0 -11   3          4.37          4.49         1.67 o                         
   1 -11   3         20.61         17.31         1.96 o                         
  -5 -10   3          1.84          3.92         1.22 o                         
  -4 -10   3          7.49         10.84         1.63 o                         
  -3 -10   3          0.74          0.27         1.28 o                         
  -2 -10   3          8.29          7.18         1.68 o                         
  -1 -10   3          1.32          2.68         1.35 o                         
   0 -10   3         28.71         28.10         2.30 o                         
   1 -10   3         23.37         25.20         2.22 o                         
   2 -10   3          4.06          8.10         1.90 o                         
   3 -10   3         21.65         21.69         2.92 o                         
   4 -10   3          0.36          4.79         1.96 o                         
  -6  -9   3         11.24         15.66         3.01 o                         
  -5  -9   3          8.87         10.29         1.55 o                         
  -4  -9   3          9.21          9.44         1.58 o                         
  -3  -9   3         20.72         18.92         1.57 o                         
  -2  -9   3          8.49          6.05         1.24 o                         
  -1  -9   3         35.77         39.60         2.37 o                         
   0  -9   3          1.04          1.21         1.25 o                         
   1  -9   3         57.11         59.45         2.68 o                         
   2  -9   3          3.55          3.58         1.19 o                         
   3  -9   3         34.93         34.20         2.90 o                         
   4  -9   3         77.71         73.90         4.21 o                         
   5  -9   3         41.11         46.28         3.86 o                         
   6  -9   3          8.18          9.02         3.02 o                         
  -7  -8   3          0.98          1.56         1.78 o                         
  -6  -8   3         11.48         11.20         1.52 o                         
  -5  -8   3         23.47         23.03         1.85 o                         
  -4  -8   3         10.69         12.89         1.31 o                         
  -3  -8   3         53.90         53.71         2.60 o                         
  -2  -8   3         32.36         34.73         2.03 o                         
  -1  -8   3        108.26        109.48         2.74 o                         
   0  -8   3        373.38        345.38         4.89 o                         
   1  -8   3        303.47        299.31         4.56 o                         
   2  -8   3        162.49        154.53         3.29 o                         
   3  -8   3        158.92        159.11         3.99 o                         
   4  -8   3        120.46        114.51         4.22 o                         
   5  -8   3         29.39         23.25         3.63 o                         
   6  -8   3          5.53          6.79         2.04 o                         
   7  -8   3          0.25          3.59         1.97 o                         
  -8  -7   3          0.54          0.61         1.45 o                         
  -7  -7   3         23.37         26.82         2.16 o                         
  -6  -7   3          4.83          3.64         1.20 o                         
  -5  -7   3         22.55         21.85         1.49 o                         
  -4  -7   3          5.97          5.18         1.02 o                         
  -3  -7   3         53.51         49.37         2.02 o                         
  -2  -7   3         36.68         39.60         1.89 o                         
  -1  -7   3        135.75        129.26         2.85 o                         
   0  -7   3        104.73        102.00         2.71 o                         
   1  -7   3         66.82         65.45         2.25 o                         
   2  -7   3         46.88         51.10         2.88 o                         
   3  -7   3        138.40        138.86         3.81 o                         
   4  -7   3         21.33         22.39         2.19 o                         
   5  -7   3         48.56         51.35         3.11 o                         
   6  -7   3         73.11         65.68         5.87 o                         
   7  -7   3          1.71          2.58         1.41 o                         
   8  -7   3          0.54          3.46         1.82 o                         
  -9  -6   3          5.01          4.86         1.61 o                         
  -8  -6   3          4.50          7.78         1.63 o                         
  -7  -6   3         38.50         36.94         2.45 o                         
  -6  -6   3         24.86         25.16         1.62 o                         
  -5  -6   3         19.48         19.71         1.58 o                         
  -4  -6   3         26.66         26.35         2.13 o                         
  -3  -6   3         43.95         44.91         2.03 o                         
  -2  -6   3         11.40         12.68         1.12 o                         
  -1  -6   3         26.34         30.03         1.43 o                         
   0  -6   3        154.06        154.59         2.96 o                         
   1  -6   3        240.99        247.70         3.67 o                         
   2  -6   3         45.18         51.35         2.06 o                         
   3  -6   3         31.15         31.49         1.22 o                         
   4  -6   3        180.96        182.81         3.05 o                         
   5  -6   3        166.27        154.99         3.40 o                         
   6  -6   3         44.82         38.98         2.24 o                         
   7  -6   3          9.19          8.20         1.63 o                         
   8  -6   3          9.70         11.49         2.10 o                         
 -10  -5   3          3.72          6.96         1.67 o                         
  -9  -5   3         24.80         24.37         2.27 o                         
  -8  -5   3          3.64          2.59         1.22 o                         
  -7  -5   3         51.73         50.37         2.01 o                         
  -6  -5   3         18.93         23.00         1.87 o                         
  -5  -5   3        112.63        104.52         2.56 o                         
  -4  -5   3        141.84        145.14         2.47 o                         
  -3  -5   3         12.07         15.56         1.19 o                         
  -2  -5   3        152.74        162.70         2.55 o                         
  -1  -5   3        215.89        239.79         3.09 o                         
   0  -5   3        104.46        106.90         2.21 o                         
   1  -5   3        298.61        312.18         3.93 o                         
   2  -5   3        213.68        225.35         3.48 o                         
   3  -5   3          1.12          1.39         0.55 o                         
   4  -5   3        122.29        122.68         2.03 o                         
   5  -5   3         92.19         82.73         1.75 o                         
   6  -5   3        244.15        236.79         3.26 o                         
   7  -5   3         97.82         88.17         2.66 o                         
   8  -5   3         11.11         11.01         1.27 o                         
   9  -5   3         28.69         33.43         3.67 o                         
 -10  -4   3         41.63         40.09         3.39 o                         
  -9  -4   3         58.62         60.82         3.02 o                         
  -8  -4   3         20.99         19.04         2.22 o                         
  -7  -4   3         28.29         29.35         1.82 o                         
  -6  -4   3         38.96         41.36         2.08 o                         
  -5  -4   3         72.30         78.07         1.88 o                         
  -4  -4   3        110.62        116.32         2.21 o                         
  -3  -4   3        442.21        427.99         4.08 o                         
  -2  -4   3        218.62        232.13         2.80 o                         
  -1  -4   3        181.65        199.14         2.99 o                         
   0  -4   3        310.12        322.97         3.97 o                         
   1  -4   3         51.73         55.76         1.64 o                         
   2  -4   3        199.53        200.80         2.45 o                         
   3  -4   3         77.74         73.91         1.63 o                         
   4  -4   3         36.70         35.81         1.42 o                         
   5  -4   3         28.80         28.01         1.39 o                         
   6  -4   3         36.29         38.83         1.92 o                         
   7  -4   3          4.69          7.16         1.34 o                         
   8  -4   3          5.60          3.44         1.44 o                         
   9  -4   3          7.18          3.68         1.50 o                         
 -10  -3   3          7.92          9.91         2.05 o                         
  -9  -3   3         83.73         77.95         3.34 o                         
  -8  -3   3         71.82         64.18         2.61 o                         
  -7  -3   3          0.28          0.00         1.01 o                         
  -6  -3   3          2.68          2.95         0.93 o                         
  -5  -3   3        102.91        104.98         2.80 o                         
  -4  -3   3         68.96         68.39         1.97 o                         
  -3  -3   3         52.18         55.11         2.08 o                         
  -2  -3   3        307.72        330.86         4.35 o                         
  -1  -3   3         18.43         20.89         1.46 o                         
   0  -3   3        292.10        298.63         3.23 o                         
   1  -3   3        248.08        266.54         3.00 o                         
   2  -3   3          9.64          9.68         0.96 o                         
   3  -3   3        111.61        106.73         2.04 o                         
   4  -3   3        349.62        343.86         4.20 o                         
   5  -3   3        178.18        171.66         3.10 o                         
   6  -3   3        311.69        284.36         4.58 o                         
   7  -3   3        243.90        229.99         4.23 o                         
   8  -3   3         19.55         19.18         1.97 o                         
   9  -3   3         23.94         24.45         2.38 o                         
  10  -3   3         22.68         18.96         2.70 o                         
 -10  -2   3          9.01          7.47         1.90 o                         
  -9  -2   3         33.74         33.59         2.54 o                         
  -8  -2   3         28.47         29.66         2.12 o                         
  -7  -2   3         11.57         10.72         1.38 o                         
  -6  -2   3        121.95        117.64         2.61 o                         
  -5  -2   3          4.12          5.12         0.90 o                         
  -4  -2   3         46.64         48.36         1.51 o                         
  -3  -2   3         15.45         14.14         1.13 o                         
  -2  -2   3        295.09        302.24         3.87 o                         
  -1  -2   3         27.04         26.41         1.88 o                         
   0  -2   3        119.27        119.10         1.66 o                         
   1  -2   3        843.70        823.53         6.05 o                         
   2  -2   3        182.45        175.72         2.27 o                         
   3  -2   3         22.13         21.63         1.19 o                         
   4  -2   3        974.95        954.44         7.75 o                         
   5  -2   3          9.98         11.12         1.20 o                         
   6  -2   3        177.54        159.84         3.29 o                         
   7  -2   3         76.12         72.28         2.68 o                         
   8  -2   3         61.12         66.30         3.29 o                         
   9  -2   3         26.87         27.49         2.24 o                         
  10  -2   3          0.42          4.56         1.65 o                         
 -11  -1   3          4.39          7.22         2.13 o                         
 -10  -1   3          4.46          5.95         1.84 o                         
  -9  -1   3         24.52         25.49         2.61 o                         
  -8  -1   3         10.34         10.08         1.47 o                         
  -7  -1   3         58.71         59.71         2.74 o                         
  -6  -1   3          1.29          2.00         0.87 o                         
  -5  -1   3        210.70        201.04         3.16 o                         
  -4  -1   3        427.86        440.02         4.53 o                         
  -3  -1   3        157.31        163.24         2.23 o                         
  -2  -1   3         16.16         16.16         1.07 o                         
  -1  -1   3        491.43        453.39         5.03 o                         
   0  -1   3        543.14        521.08         4.88 o                         
   1  -1   3        666.70        634.13         4.59 o                         
   2  -1   3        290.52        286.09         2.90 o                         
   3  -1   3        151.67        155.37         2.29 o                         
   4  -1   3        547.22        544.18         5.57 o                         
   5  -1   3         93.38         87.52         2.31 o                         
   6  -1   3         38.49         42.13         2.17 o                         
   7  -1   3        299.63        301.32         4.58 o                         
   8  -1   3         17.68         18.14         1.65 o                         
   9  -1   3         36.01         36.73         2.42 o                         
  10  -1   3          9.20         10.20         1.98 o                         
 -11   0   3         11.05         12.79         2.51 o                         
 -10   0   3         47.54         44.72         4.50 o                         
  -9   0   3          0.19          0.86         1.66 o                         
  -8   0   3         20.01         26.23         2.02 o                         
  -7   0   3          6.53          5.90         1.11 o                         
  -6   0   3        574.06        595.90         6.04 o                         
  -5   0   3        149.13        152.59         2.71 o                         
  -4   0   3          0.49          1.29         0.71 o                         
  -3   0   3        162.08        179.69         2.33 o                         
  -2   0   3         74.03         80.56         1.45 o                         
  -1   0   3         96.02         83.88         1.61 o                         
   0   0   3        518.25        485.51         4.12 o                         
   1   0   3        173.09        158.33         1.78 o                         
   2   0   3       1230.41       1211.32         8.27 o                         
   3   0   3          2.02          4.94         0.76 o                         
   4   0   3       1076.36       1018.00         8.51 o                         
   5   0   3         19.00         18.83         1.30 o                         
   6   0   3        185.52        186.71         3.33 o                         
   7   0   3          0.76          2.27         1.12 o                         
   8   0   3         70.68         73.80         2.71 o                         
   9   0   3         58.57         50.54         3.90 o                         
  10   0   3          0.38          6.41         1.98 o                         
 -11   1   3          4.39          4.60         2.00 o                         
 -10   1   3          4.47          6.08         1.78 o                         
  -9   1   3         24.54         26.47         2.36 o                         
  -8   1   3         10.37         11.11         1.31 o                         
  -7   1   3         58.81         61.62         2.11 o                         
  -6   1   3          1.29          0.54         0.80 o                         
  -5   1   3        210.67        203.42         3.03 o                         
  -4   1   3        428.26        442.18         4.42 o                         
  -3   1   3        157.17        162.19         2.31 o                         
  -2   1   3         16.14         16.49         0.83 o                         
  -1   1   3        491.30        464.87         3.60 o                         
   0   1   3        543.13        523.02         4.01 o                         
   1   1   3        666.19        622.31         4.92 o                         
   2   1   3        290.40        281.98         3.00 o                         
   3   1   3        151.90        150.99         2.37 o                         
   4   1   3        546.84        550.70         5.28 o                         
   5   1   3         93.38         87.29         2.18 o                         
   6   1   3         38.48         36.86         2.15 o                         
   7   1   3        299.60        307.21         4.90 o                         
   8   1   3         17.70         19.60         1.81 o                         
   9   1   3         36.04         39.16         2.84 o                         
  10   1   3          9.20          7.46         1.60 o                         
 -10   2   3          9.01          9.06         1.93 o                         
  -9   2   3         33.76         39.69         3.14 o                         
  -8   2   3         28.47         31.87         1.97 o                         
  -7   2   3         11.50          9.87         1.24 o                         
  -6   2   3        122.15        116.42         2.63 o                         
  -5   2   3          4.13          4.99         0.86 o                         
  -4   2   3         46.62         46.93         2.29 o                         
  -3   2   3         15.46         17.34         1.10 o                         
  -2   2   3        295.27        297.76         3.85 o                         
  -1   2   3         27.24         26.26         0.88 o                         
   0   2   3        119.13        118.27         1.75 o                         
   1   2   3        842.81        825.81         7.24 o                         
   2   2   3        182.65        172.96         2.89 o                         
   3   2   3         22.09         25.43         2.01 o                         
   4   2   3        975.43        950.96         7.74 o                         
   5   2   3          9.99         10.58         1.21 o                         
   6   2   3        177.43        165.61         3.16 o                         
   7   2   3         76.17         71.64         2.48 o                         
   8   2   3         61.12         53.13         2.77 o                         
   9   2   3         26.88         28.49         2.19 o                         
  10   2   3          0.42          1.20         1.70 o                         
 -10   3   3          7.92         12.54         2.01 o                         
  -9   3   3         83.72         81.03         3.36 o                         
  -8   3   3         71.83         67.54         2.83 o                         
  -7   3   3          0.27          0.37         0.94 o                         
  -6   3   3          2.66          1.48         0.86 o                         
  -5   3   3        102.92        105.11         2.28 o                         
  -4   3   3         69.03         71.07         1.86 o                         
  -3   3   3         52.16         53.63         1.49 o                         
  -2   3   3        307.94        322.31         3.06 o                         
  -1   3   3         18.48         21.17         1.13 o                         
   0   3   3        292.00        295.10         2.82 o                         
   1   3   3        247.52        266.81         2.91 o                         
   2   3   3          9.67         10.20         0.96 o                         
   3   3   3        111.48        102.74         2.19 o                         
   4   3   3        349.70        345.98         4.67 o                         
   5   3   3        178.37        167.88         2.95 o                         
   6   3   3        311.76        282.14         4.13 o                         
   7   3   3        243.74        225.85         4.07 o                         
   8   3   3         19.53         22.00         1.80 o                         
   9   3   3         23.97         27.10         2.26 o                         
  10   3   3         22.69         21.71         2.87 o                         
 -10   4   3         41.65         39.96         2.97 o                         
  -9   4   3         58.58         57.65         3.27 o                         
  -8   4   3         21.00         20.96         1.99 o                         
  -7   4   3         28.27         30.22         1.88 o                         
  -6   4   3         38.99         39.10         1.96 o                         
  -5   4   3         72.47         77.40         2.17 o                         
  -4   4   3        110.66        109.23         3.39 o                         
  -3   4   3        442.14        440.29         4.31 o                         
  -2   4   3        218.82        235.03         2.76 o                         
  -1   4   3        181.69        196.86         2.58 o                         
   0   4   3        310.39        318.18         3.10 o                         
   1   4   3         51.69         56.21         1.22 o                         
   2   4   3        199.11        202.58         2.95 o                         
   3   4   3         77.55         74.56         1.95 o                         
   4   4   3         36.74         33.27         1.95 o                         
   5   4   3         28.76         29.58         1.88 o                         
   6   4   3         36.26         42.26         2.52 o                         
   7   4   3          4.67          5.97         1.19 o                         
   8   4   3          5.59          7.37         1.35 o                         
   9   4   3          7.18          7.13         1.56 o                         
 -10   5   3          3.73          7.19         1.84 o                         
  -9   5   3         24.82         22.42         2.83 o                         
  -8   5   3          3.63          1.57         1.27 o                         
  -7   5   3         51.63         47.15         2.61 o                         
  -6   5   3         18.91         22.58         1.96 o                         
  -5   5   3        112.79        111.60         2.32 o                         
  -4   5   3        141.70        141.90         2.57 o                         
  -3   5   3         12.10         12.62         1.03 o                         
  -2   5   3        152.92        167.04         2.50 o                         
  -1   5   3        216.08        238.99         3.16 o                         
   0   5   3        104.29        105.70         1.71 o                         
   1   5   3        298.61        313.90         4.28 o                         
   2   5   3        213.83        219.60         3.78 o                         
   3   5   3          1.14          2.02         0.69 o                         
   4   5   3        122.44        128.59         2.88 o                         
   5   5   3         92.24         94.91         3.00 o                         
   6   5   3        244.20        240.37         4.35 o                         
   7   5   3         97.73         95.48         3.25 o                         
   8   5   3         11.10         11.14         2.13 o                         
   9   5   3         28.75         29.86         2.57 o                         
  -9   6   3          5.00          4.77         1.64 o                         
  -8   6   3          4.50          3.87         1.15 o                         
  -7   6   3         38.43         40.95         2.46 o                         
  -6   6   3         24.86         26.79         1.54 o                         
  -5   6   3         19.55         21.72         1.32 o                         
  -4   6   3         26.63         25.26         1.54 o                         
  -3   6   3         43.85         47.72         1.70 o                         
  -2   6   3         11.44         11.15         1.04 o                         
  -1   6   3         26.30         27.95         1.45 o                         
   0   6   3        154.23        149.31         2.19 o                         
   1   6   3        240.84        247.68         3.73 o                         
   2   6   3         45.19         47.94         2.37 o                         
   3   6   3         31.10         33.41         2.39 o                         
   4   6   3        181.03        176.83         3.98 o                         
   5   6   3        166.22        162.24         3.90 o                         
   6   6   3         44.80         41.64         2.23 o                         
   7   6   3          9.21          9.73         1.80 o                         
   8   6   3          9.71         10.17         1.73 o                         
  -8   7   3          0.53          0.21         1.64 o                         
  -7   7   3         23.41         26.46         3.50 o                         
  -6   7   3          4.81          3.93         1.55 o                         
  -5   7   3         22.46         22.48         1.48 o                         
  -4   7   3          6.00          5.40         0.93 o                         
  -3   7   3         53.50         49.98         1.91 o                         
  -2   7   3         36.69         40.73         1.78 o                         
  -1   7   3        135.78        129.26         2.50 o                         
   0   7   3        104.64        102.40         2.80 o                         
   1   7   3         66.72         62.80         2.19 o                         
   2   7   3         46.87         46.93         3.28 o                         
   3   7   3        138.47        137.64         3.62 o                         
   4   7   3         21.31         22.30         2.05 o                         
   5   7   3         48.58         54.53         3.05 o                         
   6   7   3         73.07         63.90         3.75 o                         
   7   7   3          1.71          2.57         1.57 o                         
   8   7   3          0.54          2.86         2.13 o                         
  -7   8   3          0.98          1.95         1.72 o                         
  -6   8   3         11.48         11.44         2.04 o                         
  -5   8   3         23.50         23.50         2.27 o                         
  -4   8   3         10.74         12.78         1.23 o                         
  -3   8   3         54.06         54.43         2.55 o                         
  -2   8   3         32.34         35.07         1.98 o                         
  -1   8   3        108.15        103.48         2.39 o                         
   0   8   3        373.21        343.56         4.99 o                         
   1   8   3        303.37        304.52         4.67 o                         
   2   8   3        162.62        157.74         3.27 o                         
   3   8   3        158.94        158.99         4.09 o                         
   4   8   3        120.58        117.26         3.99 o                         
   5   8   3         29.38         28.58         2.74 o                         
   6   8   3          5.51          9.72         2.18 o                         
   7   8   3          0.25          0.35         2.19 o                         
  -6   9   3         11.23         12.61         2.09 o                         
  -5   9   3          8.85         12.22         2.01 o                         
  -4   9   3          9.29         11.58         1.04 o                         
  -3   9   3         20.76         19.87         1.57 o                         
  -2   9   3          8.53          8.29         1.41 o                         
  -1   9   3         35.80         32.85         1.97 o                         
   0   9   3          1.04          1.55         1.13 o                         
   1   9   3         57.04         59.97         3.51 o                         
   2   9   3          3.52          3.82         1.13 o                         
   3   9   3         35.00         37.74         4.42 o                         
   4   9   3         77.60         76.63         4.43 o                         
   5   9   3         41.10         40.91         3.86 o                         
   6   9   3          8.17         15.17         2.74 o                         
  -5  10   3          1.85          5.01         1.63 o                         
  -4  10   3          7.52         11.69         1.98 o                         
  -3  10   3          0.74          1.17         1.20 o                         
  -2  10   3          8.30          6.65         1.40 o                         
  -1  10   3          1.32          0.96         1.14 o                         
   0  10   3         28.75         23.81         2.03 o                         
   1  10   3         23.34         24.83         2.13 o                         
   2  10   3          4.10          3.69         2.22 o                         
   3  10   3         21.67         26.02         2.70 o                         
   4  10   3          0.36          0.00         1.65 o                         
  -2  11   3          1.53          4.80         1.02 o                         
  -1  11   3         13.27         14.42         1.97 o                         
   0  11   3          4.37          2.93         1.37 o                         
   1  11   3         20.61         22.25         2.04 o                         
  -4 -10   4         21.18         26.22         2.07 o                         
  -3 -10   4         17.91         17.73         2.13 o                         
  -2 -10   4         12.09         14.20         2.01 o                         
  -1 -10   4          5.38          4.07         1.43 o                         
   0 -10   4          1.51          0.42         1.28 o                         
   1 -10   4          5.47          7.38         2.78 o                         
   2 -10   4         30.12         34.76         2.41 o                         
   3 -10   4          9.40          8.76         2.16 o                         
  -6  -9   4         21.30         27.84         2.38 o                         
  -5  -9   4          6.37          7.63         1.45 o                         
  -4  -9   4          6.09          6.11         1.43 o                         
  -3  -9   4          2.00          1.21         1.09 o                         
  -2  -9   4          9.47          8.46         1.60 o                         
  -1  -9   4         15.87         18.79         1.82 o                         
   0  -9   4         29.80         27.68         2.10 o                         
   1  -9   4         30.20         32.65         2.26 o                         
   2  -9   4         56.47         52.32         2.58 o                         
   3  -9   4         20.00         22.50         2.87 o                         
   4  -9   4         28.62         33.58         3.29 o                         
   5  -9   4          8.99         12.78         2.46 o                         
  -7  -8   4          7.24         12.00         1.95 o                         
  -6  -8   4          4.02          5.08         1.52 o                         
  -5  -8   4          8.74          8.71         1.57 o                         
  -4  -8   4         16.47         16.71         1.21 o                         
  -3  -8   4         57.04         53.61         1.82 o                         
  -2  -8   4         38.26         39.77         2.80 o                         
  -1  -8   4        162.52        153.52         3.45 o                         
   0  -8   4         15.81         16.57         1.57 o                         
   1  -8   4          9.52         11.40         1.42 o                         
   2  -8   4         29.59         31.63         2.40 o                         
   3  -8   4         14.68         11.86         1.82 o                         
   4  -8   4         28.89         26.33         2.75 o                         
   5  -8   4         37.60         39.69         3.85 o                         
   6  -8   4          5.48          2.63         2.10 o                         
  -8  -7   4          3.83          8.96         2.77 o                         
  -7  -7   4         14.00         19.18         2.40 o                         
  -6  -7   4          6.69          8.22         1.78 o                         
  -5  -7   4         23.97         24.70         2.01 o                         
  -4  -7   4        104.94        102.16         3.08 o                         
  -3  -7   4         25.82         26.30         2.78 o                         
  -2  -7   4         69.75         69.84         2.18 o                         
  -1  -7   4        104.99        101.09         2.73 o                         
   0  -7   4         88.69         85.42         2.41 o                         
   1  -7   4         52.79         53.38         2.28 o                         
   2  -7   4        166.79        159.28         3.40 o                         
   3  -7   4        334.78        328.17         4.19 o                         
   4  -7   4         26.69         27.34         2.26 o                         
   5  -7   4         59.59         63.13         3.88 o                         
   6  -7   4         52.47         48.02         2.62 o                         
   7  -7   4          4.17          2.77         1.37 o                         
  -9  -6   4          6.21          8.29         1.80 o                         
  -8  -6   4          8.45          9.12         1.72 o                         
  -7  -6   4         67.67         64.72         3.88 o                         
  -6  -6   4         31.59         29.49         3.18 o                         
  -5  -6   4         71.01         74.28         2.95 o                         
  -4  -6   4         27.04         28.16         1.97 o                         
  -3  -6   4         54.21         55.32         3.52 o                         
  -2  -6   4        114.12        113.48         2.14 o                         
  -1  -6   4        103.19        102.96         2.27 o                         
   0  -6   4         45.59         47.70         1.83 o                         
   1  -6   4        152.96        147.29         2.90 o                         
   2  -6   4         24.23         26.30         1.98 o                         
   3  -6   4        110.14        103.75         2.25 o                         
   4  -6   4        325.92        321.22         4.68 o                         
   5  -6   4         23.70         26.57         1.75 o                         
   6  -6   4         76.43         71.96         2.96 o                         
   7  -6   4          3.64          4.60         1.61 o                         
   8  -6   4         29.33         29.36         3.06 o                         
  -9  -5   4         12.14         12.67         1.84 o                         
  -8  -5   4         51.79         54.23         2.76 o                         
  -7  -5   4        151.29        149.99         2.96 o                         
  -6  -5   4         22.19         20.19         1.50 o                         
  -5  -5   4          5.76          7.66         1.49 o                         
  -4  -5   4          1.62          2.02         1.20 o                         
  -3  -5   4         81.85         78.80         3.03 o                         
  -2  -5   4        206.75        209.73         3.86 o                         
  -1  -5   4         58.91         55.04         1.61 o                         
   0  -5   4         29.25         31.04         2.32 o                         
   1  -5   4        103.11        108.50         2.35 o                         
   2  -5   4         37.10         36.63         1.76 o                         
   3  -5   4         29.34         30.89         1.33 o                         
   4  -5   4         33.81         36.83         2.22 o                         
   5  -5   4          2.00          2.72         0.94 o                         
   6  -5   4         58.93         56.84         1.99 o                         
   7  -5   4         20.77         21.86         1.57 o                         
   8  -5   4         10.38         10.00         1.39 o                         
   9  -5   4         36.38         34.09         2.56 o                         
 -10  -4   4          8.26          9.45         1.90 o                         
  -9  -4   4         24.27         26.18         2.48 o                         
  -8  -4   4         56.75         53.00         2.77 o                         
  -7  -4   4        122.82        125.86         3.03 o                         
  -6  -4   4         98.69         96.38         2.13 o                         
  -5  -4   4         29.28         31.36         1.94 o                         
  -4  -4   4        386.43        381.24         5.56 o                         
  -3  -4   4        159.20        167.68         3.46 o                         
  -2  -4   4         43.21         53.39         2.04 o                         
  -1  -4   4        190.41        197.23         5.30 o                         
   0  -4   4         97.22        102.80         2.03 o                         
   1  -4   4        358.99        383.41         5.40 o                         
   2  -4   4        149.15        155.69         2.31 o                         
   3  -4   4        108.97        110.26         2.14 o                         
   4  -4   4        193.56        194.32         2.84 o                         
   5  -4   4         53.97         54.84         1.98 o                         
   6  -4   4        212.97        218.63         4.00 o                         
   7  -4   4         23.58         24.06         2.05 o                         
   8  -4   4         62.59         59.70         2.98 o                         
   9  -4   4         58.91         49.42         3.20 o                         
 -10  -3   4          5.19          6.21         1.76 o                         
  -9  -3   4         32.22         31.28         2.67 o                         
  -8  -3   4         20.54         18.64         1.70 o                         
  -7  -3   4         71.49         71.16         2.70 o                         
  -6  -3   4         22.62         25.98         1.64 o                         
  -5  -3   4         27.29         24.75         2.47 o                         
  -4  -3   4        109.25        109.00         2.65 o                         
  -3  -3   4        243.41        249.92         4.06 o                         
  -2  -3   4        367.62        387.95         5.50 o                         
  -1  -3   4        635.50        652.06         7.40 o                         
   0  -3   4       1453.65       1519.03        10.94 o                         
   1  -3   4        487.15        504.58         4.63 o                         
   2  -3   4         40.58         44.92         1.35 o                         
   3  -3   4        194.43        198.46         2.81 o                         
   4  -3   4         20.84         18.91         1.30 o                         
   5  -3   4          7.86          6.38         1.03 o                         
   6  -3   4        277.09        255.22         4.32 o                         
   7  -3   4          0.39          0.02         1.14 o                         
   8  -3   4        121.62        116.43         4.09 o                         
   9  -3   4         87.73         81.57         4.54 o                         
 -10  -2   4          6.65          8.03         1.94 o                         
  -9  -2   4         20.22         22.45         2.36 o                         
  -8  -2   4         15.57         15.53         1.60 o                         
  -7  -2   4         41.17         42.35         1.99 o                         
  -6  -2   4         67.75         68.80         2.04 o                         
  -5  -2   4         35.23         37.68         1.73 o                         
  -4  -2   4         53.96         57.30         2.21 o                         
  -3  -2   4        292.20        292.08         4.58 o                         
  -2  -2   4         43.11         48.67         2.63 o                         
  -1  -2   4        175.83        174.24         3.54 o                         
   0  -2   4        193.72        179.21         2.20 o                         
   1  -2   4         38.29         35.37         1.20 o                         
   2  -2   4        627.85        629.11         7.95 o                         
   3  -2   4        443.52        459.23         4.50 o                         
   4  -2   4         22.99         27.79         2.09 o                         
   5  -2   4         29.31         29.22         2.15 o                         
   6  -2   4         23.90         23.27         1.76 o                         
   7  -2   4         41.13         45.80         2.52 o                         
   8  -2   4         21.21         24.76         1.91 o                         
   9  -2   4         54.74         59.69         3.56 o                         
  10  -2   4          2.29          7.75         1.97 o                         
 -11  -1   4         12.76         17.39         2.45 o                         
 -10  -1   4          6.46          7.77         1.98 o                         
  -9  -1   4          4.52          5.73         2.12 o                         
  -8  -1   4         40.06         36.42         2.65 o                         
  -7  -1   4        138.86        131.90         3.08 o                         
  -6  -1   4          2.61          2.67         0.92 o                         
  -5  -1   4         47.75         45.99         1.72 o                         
  -4  -1   4       1366.14       1415.06        11.42 o                         
  -3  -1   4        160.20        155.95         2.04 o                         
  -2  -1   4        395.75        392.62         5.01 o                         
  -1  -1   4        211.11        211.31         2.44 o                         
   0  -1   4        337.01        328.12         4.53 o                         
   1  -1   4         32.23         33.53         1.28 o                         
   2  -1   4        169.22        167.30         2.67 o                         
   3  -1   4         21.26         24.99         1.61 o                         
   4  -1   4        412.15        427.24         4.68 o                         
   5  -1   4         20.52         22.48         1.41 o                         
   6  -1   4        146.31        137.25         4.83 o                         
   7  -1   4         76.49         80.78         2.62 o                         
   8  -1   4         80.68         81.54         3.34 o                         
   9  -1   4         38.51         30.27         2.41 o                         
  10  -1   4          7.75          8.64         1.91 o                         
 -11   0   4          0.22          3.72         1.75 o                         
 -10   0   4         28.53         31.40         2.96 o                         
  -9   0   4          3.48          2.34         1.57 o                         
  -8   0   4          0.03          0.00         1.00 o                         
  -7   0   4          1.13          1.57         0.95 o                         
  -6   0   4          0.82          1.51         0.83 o                         
  -5   0   4        154.51        168.32         2.76 o                         
  -4   0   4        323.98        327.34         4.11 o                         
  -3   0   4        386.08        388.55         3.95 o                         
  -2   0   4        231.55        247.65         2.95 o                         
  -1   0   4        772.57        742.50         5.52 o                         
   0   0   4        153.30        145.28         2.05 o                         
   1   0   4        209.29        201.29         2.55 o                         
   2   0   4        488.04        497.91         4.23 o                         
   3   0   4        330.68        336.75         3.72 o                         
   4   0   4        112.03        108.59         2.38 o                         
   5   0   4         28.99         28.95         1.70 o                         
   6   0   4          5.97          4.69         1.01 o                         
   7   0   4         72.35         79.99         2.99 o                         
   8   0   4          1.19          2.76         1.25 o                         
   9   0   4         51.41         48.46         2.91 o                         
  10   0   4          8.26          8.76         1.93 o                         
 -11   1   4         12.75         14.88         2.48 o                         
 -10   1   4          6.48          6.69         1.79 o                         
  -9   1   4          4.52          3.85         1.76 o                         
  -8   1   4         39.97         42.71         2.14 o                         
  -7   1   4        138.84        138.59         2.96 o                         
  -6   1   4          2.62          2.22         0.89 o                         
  -5   1   4         47.87         48.90         1.70 o                         
  -4   1   4       1366.29       1439.44        11.51 o                         
  -3   1   4        160.42        156.23         2.31 o                         
  -2   1   4        395.27        394.69         3.56 o                         
  -1   1   4        211.08        211.69         2.40 o                         
   0   1   4        336.73        330.46         3.02 o                         
   1   1   4         32.28         33.51         1.39 o                         
   2   1   4        169.40        167.97         2.85 o                         
   3   1   4         21.22         24.90         1.38 o                         
   4   1   4        412.16        441.43         4.68 o                         
   5   1   4         20.50         25.45         1.85 o                         
   6   1   4        146.55        143.53         3.32 o                         
   7   1   4         76.55         78.54         2.63 o                         
   8   1   4         80.66         84.40         3.12 o                         
   9   1   4         38.51         40.35         2.75 o                         
  10   1   4          7.74          7.13         1.73 o                         
 -10   2   4          6.68          7.04         1.73 o                         
  -9   2   4         20.18         17.22         2.02 o                         
  -8   2   4         15.56         16.19         1.55 o                         
  -7   2   4         41.20         45.88         2.12 o                         
  -6   2   4         67.81         72.65         2.11 o                         
  -5   2   4         35.26         35.74         1.75 o                         
  -4   2   4         54.24         52.85         1.59 o                         
  -3   2   4        292.32        300.43         3.30 o                         
  -2   2   4         43.29         46.45         2.28 o                         
  -1   2   4        175.88        174.29         1.96 o                         
   0   2   4        193.69        179.51         2.26 o                         
   1   2   4         38.17         35.87         1.40 o                         
   2   2   4        627.64        651.23         6.58 o                         
   3   2   4        443.42        449.01         5.51 o                         
   4   2   4         23.01         24.54         1.38 o                         
   5   2   4         29.25         32.23         1.90 o                         
   6   2   4         23.89         21.59         1.57 o                         
   7   2   4         41.15         39.08         2.55 o                         
   8   2   4         21.22         23.17         1.99 o                         
   9   2   4         54.70         48.31         3.06 o                         
  10   2   4          2.29          6.46         1.55 o                         
 -10   3   4          5.17          7.63         1.87 o                         
  -9   3   4         32.22         35.26         2.70 o                         
  -8   3   4         20.53         21.38         1.78 o                         
  -7   3   4         71.49         70.27         2.39 o                         
  -6   3   4         22.65         29.23         1.70 o                         
  -5   3   4         27.21         26.93         1.42 o                         
  -4   3   4        109.11        115.62         2.14 o                         
  -3   3   4        243.41        255.25         3.06 o                         
  -2   3   4        367.57        388.02         4.32 o                         
  -1   3   4        635.14        650.21         5.02 o                         
   0   3   4       1454.61       1532.19        10.42 o                         
   1   3   4        487.30        514.32         4.64 o                         
   2   3   4         40.67         47.89         1.91 o                         
   3   3   4        194.16        198.99         3.07 o                         
   4   3   4         20.88         18.69         1.42 o                         
   5   3   4          7.88          8.68         1.21 o                         
   6   3   4        277.07        257.71         4.21 o                         
   7   3   4          0.38          0.61         0.97 o                         
   8   3   4        121.61        116.33         3.37 o                         
   9   3   4         87.71         89.43         5.02 o                         
 -10   4   4          8.27          8.25         2.17 o                         
  -9   4   4         24.23         26.98         2.59 o                         
  -8   4   4         56.83         55.52         3.22 o                         
  -7   4   4        122.74        122.36         2.95 o                         
  -6   4   4         98.61         95.15         2.45 o                         
  -5   4   4         29.26         31.82         1.70 o                         
  -4   4   4        386.26        378.98         4.89 o                         
  -3   4   4        159.29        161.97         2.85 o                         
  -2   4   4         43.16         53.98         1.45 o                         
  -1   4   4        190.45        197.31         2.47 o                         
   0   4   4         97.25        100.46         1.81 o                         
   1   4   4        359.29        385.37         4.63 o                         
   2   4   4        149.18        161.73         2.75 o                         
   3   4   4        109.04        111.45         2.41 o                         
   4   4   4        193.53        193.75         3.52 o                         
   5   4   4         53.93         57.81         3.53 o                         
   6   4   4        213.03        198.49         3.94 o                         
   7   4   4         23.60         25.74         2.31 o                         
   8   4   4         62.59         62.60         4.43 o                         
   9   4   4         58.89         56.22         3.21 o                         
  -9   5   4         12.12         12.34         2.01 o                         
  -8   5   4         51.78         62.37         3.90 o                         
  -7   5   4        151.19        158.59         4.64 o                         
  -6   5   4         22.20         23.12         1.92 o                         
  -5   5   4          5.74          7.37         1.00 o                         
  -4   5   4          1.60          2.82         0.77 o                         
  -3   5   4         81.96         80.01         1.88 o                         
  -2   5   4        206.87        204.49         2.89 o                         
  -1   5   4         59.00         53.74         1.45 o                         
   0   5   4         29.40         32.34         1.55 o                         
   1   5   4        103.15        106.25         1.77 o                         
   2   5   4         37.06         37.65         1.97 o                         
   3   5   4         29.28         33.12         1.89 o                         
   4   5   4         33.77         40.71         1.98 o                         
   5   5   4          2.00          3.74         1.36 o                         
   6   5   4         59.07         59.38         2.79 o                         
   7   5   4         20.76         24.12         2.13 o                         
   8   5   4         10.36         11.19         2.57 o                         
   9   5   4         36.36         31.56         3.57 o                         
  -9   6   4          6.20          7.83         1.94 o                         
  -8   6   4          8.46          9.04         1.42 o                         
  -7   6   4         67.65         60.85         2.40 o                         
  -6   6   4         31.55         33.00         1.76 o                         
  -5   6   4         70.95         72.01         2.12 o                         
  -4   6   4         26.99         31.53         1.60 o                         
  -3   6   4         54.37         54.17         1.76 o                         
  -2   6   4        113.98        111.93         3.29 o                         
  -1   6   4        103.00        103.69         2.02 o                         
   0   6   4         45.63         45.66         1.60 o                         
   1   6   4        153.13        162.03         3.22 o                         
   2   6   4         24.16         31.24         2.05 o                         
   3   6   4        110.22        108.36         3.12 o                         
   4   6   4        325.85        321.45         4.50 o                         
   5   6   4         23.64         25.37         1.71 o                         
   6   6   4         76.41         75.61         4.15 o                         
   7   6   4          3.64          1.46         1.35 o                         
   8   6   4         29.33         27.21         2.55 o                         
  -8   7   4          3.82          8.88         2.32 o                         
  -7   7   4         13.97         11.91         1.64 o                         
  -6   7   4          6.70          6.43         1.26 o                         
  -5   7   4         23.90         28.07         2.44 o                         
  -4   7   4        104.98        104.85         2.44 o                         
  -3   7   4         25.94         26.91         1.62 o                         
  -2   7   4         69.85         68.24         2.38 o                         
  -1   7   4        105.07         95.36         2.02 o                         
   0   7   4         88.62         90.71         2.52 o                         
   1   7   4         52.75         55.51         3.18 o                         
   2   7   4        166.84        166.19         3.84 o                         
   3   7   4        334.70        331.61         6.47 o                         
   4   7   4         26.67         28.69         2.29 o                         
   5   7   4         59.61         65.13         3.39 o                         
   6   7   4         52.47         54.53         2.52 o                         
   7   7   4          4.18          6.70         2.33 o                         
  -7   8   4          7.23          8.73         2.11 o                         
  -6   8   4          4.03          5.06         1.19 o                         
  -5   8   4          8.73          8.97         1.58 o                         
  -4   8   4         16.48         15.47         1.47 o                         
  -3   8   4         56.90         53.30         2.09 o                         
  -2   8   4         38.25         43.70         1.91 o                         
  -1   8   4        162.82        153.30         3.60 o                         
   0   8   4         15.85         16.39         1.64 o                         
   1   8   4          9.56          7.62         1.33 o                         
   2   8   4         29.55         28.45         2.38 o                         
   3   8   4         14.66         16.84         3.39 o                         
   4   8   4         28.94         28.56         2.72 o                         
   5   8   4         37.62         40.76         3.73 o                         
   6   8   4          5.47          6.64         1.89 o                         
  -6   9   4         21.28         26.49         2.62 o                         
  -5   9   4          6.37          7.28         2.51 o                         
  -4   9   4          6.07          4.80         1.07 o                         
  -3   9   4          2.00          1.12         1.01 o                         
  -2   9   4          9.54          9.75         1.91 o                         
  -1   9   4         15.87         15.40         1.14 o                         
   0   9   4         29.78         28.99         2.28 o                         
   1   9   4         30.17         26.74         2.04 o                         
   2   9   4         56.49         59.95         3.37 o                         
   3   9   4         19.98         19.53         2.18 o                         
   4   9   4         28.72         30.24         3.36 o                         
   5   9   4          8.99         12.92         2.85 o                         
  -4  10   4         21.17         26.62         1.97 o                         
  -3  10   4         17.86         20.13         1.91 o                         
  -2  10   4         12.12         11.60         1.37 o                         
  -1  10   4          5.41          3.70         1.31 o                         
   0  10   4          1.51          0.41         1.19 o                         
   1  10   4          5.47          5.56         1.52 o                         
   2  10   4         30.15         31.16         3.02 o                         
   3  10   4          9.38         13.49         2.49 o                         
  -4 -10   5         11.22         14.61         2.84 o                         
  -3 -10   5          7.45         10.73         2.11 o                         
  -2 -10   5          5.52          5.17         2.52 o                         
  -1 -10   5          9.05          5.44         2.08 o                         
   0 -10   5          0.93          2.48         1.41 o                         
   1 -10   5         20.01         22.34         2.71 o                         
   2 -10   5          3.31          4.55         1.65 o                         
   3 -10   5         15.32         15.78         2.61 o                         
  -6  -9   5         16.94         19.08         3.94 o                         
  -5  -9   5         74.44         72.23         3.47 o                         
  -4  -9   5         35.62         36.47         2.56 o                         
  -3  -9   5          0.27          4.09         1.97 o                         
  -2  -9   5          5.36          3.63         1.77 o                         
  -1  -9   5         16.08         19.00         2.44 o                         
   0  -9   5          2.15          5.37         1.95 o                         
   1  -9   5         17.12         16.09         1.82 o                         
   2  -9   5          5.17          3.87         1.53 o                         
   3  -9   5          0.35          1.52         1.73 o                         
   4  -9   5         14.08         16.77         2.65 o                         
   5  -9   5          9.65         11.32         2.32 o                         
  -7  -8   5         13.44         16.47         2.26 o                         
  -6  -8   5          9.78         11.39         1.97 o                         
  -5  -8   5         37.63         43.12         3.00 o                         
  -4  -8   5         15.71         16.99         1.92 o                         
  -3  -8   5         23.64         27.27         3.72 o                         
  -2  -8   5         72.79         77.20         4.39 o                         
  -1  -8   5         42.39         41.90         2.60 o                         
   0  -8   5         26.99         26.34         1.83 o                         
   1  -8   5         46.47         46.61         2.58 o                         
   2  -8   5         20.61         23.13         2.22 o                         
   3  -8   5         10.94         12.24         1.29 o                         
   4  -8   5         18.76         19.29         2.45 o                         
   5  -8   5         11.95          8.62         2.00 o                         
   6  -8   5         15.87         17.97         3.84 o                         
  -8  -7   5          0.59          5.89         1.98 o                         
  -7  -7   5         33.92         42.79         3.69 o                         
  -6  -7   5         25.92         29.12         2.57 o                         
  -5  -7   5          5.96          5.93         1.52 o                         
  -4  -7   5         55.49         57.93         2.76 o                         
  -3  -7   5         39.03         46.05         3.08 o                         
  -2  -7   5         55.16         60.31         3.30 o                         
  -1  -7   5         43.43         42.97         2.51 o                         
   0  -7   5        155.86        153.68         3.12 o                         
   1  -7   5        231.36        225.58         3.88 o                         
   2  -7   5         24.48         22.96         1.76 o                         
   3  -7   5          8.58         10.01         1.15 o                         
   4  -7   5         45.76         43.41         1.77 o                         
   5  -7   5         32.76         32.43         2.95 o                         
   6  -7   5         31.70         30.54         2.21 o                         
   7  -7   5          0.40          0.72         1.38 o                         
  -9  -6   5          9.30          9.74         2.47 o                         
  -8  -6   5          6.55          7.42         1.92 o                         
  -7  -6   5         30.08         25.87         3.29 o                         
  -6  -6   5         73.24         66.70         5.10 o                         
  -5  -6   5        115.67        107.28         3.46 o                         
  -4  -6   5         33.66         35.14         2.30 o                         
  -3  -6   5          9.34         10.61         1.71 o                         
  -2  -6   5        109.31        106.02         3.77 o                         
  -1  -6   5        132.21        128.60         3.09 o                         
   0  -6   5         18.16         17.41         1.31 o                         
   1  -6   5         71.57         73.10         2.20 o                         
   2  -6   5        124.25        120.01         2.91 o                         
   3  -6   5          8.42          8.92         1.18 o                         
   4  -6   5         25.34         27.55         1.39 o                         
   5  -6   5        136.44        129.12         3.77 o                         
   6  -6   5         28.65         29.84         1.57 o                         
   7  -6   5         13.63         14.34         1.41 o                         
   8  -6   5         12.10         14.37         2.65 o                         
  -9  -5   5         89.47         83.00         4.00 o                         
  -8  -5   5         83.92         85.65         3.50 o                         
  -7  -5   5         26.13         30.12         2.92 o                         
  -6  -5   5        153.23        148.06         4.10 o                         
  -5  -5   5        334.59        333.09         5.76 o                         
  -4  -5   5         93.40         88.97         3.17 o                         
  -3  -5   5         39.34         45.74         2.66 o                         
  -2  -5   5         61.29         60.44         2.68 o                         
  -1  -5   5         67.15         75.77         2.83 o                         
   0  -5   5         49.07         49.80         1.99 o                         
   1  -5   5          4.44          7.97         1.01 o                         
   2  -5   5         90.18         81.85         1.91 o                         
   3  -5   5         86.93         86.81         1.97 o                         
   4  -5   5          5.10          4.32         0.90 o                         
   5  -5   5        112.91        111.95         2.44 o                         
   6  -5   5        109.38        105.88         2.72 o                         
   7  -5   5          9.62          9.43         1.38 o                         
   8  -5   5         80.17         74.04         3.49 o                         
 -10  -4   5         12.19         12.23         2.30 o                         
  -9  -4   5         33.29         38.78         3.27 o                         
  -8  -4   5         31.89         34.80         2.58 o                         
  -7  -4   5         89.12         91.88         3.11 o                         
  -6  -4   5        342.03        333.22         5.37 o                         
  -5  -4   5         67.18         65.54         2.70 o                         
  -4  -4   5        212.49        217.62         5.24 o                         
  -3  -4   5         20.05         20.85         2.03 o                         
  -2  -4   5         84.57         87.53         2.86 o                         
  -1  -4   5          3.12          3.57         1.16 o                         
   0  -4   5        300.82        312.71         3.90 o                         
   1  -4   5         76.41         75.02         1.76 o                         
   2  -4   5         84.99         94.65         1.95 o                         
   3  -4   5         62.32         66.67         1.74 o                         
   4  -4   5         40.99         39.68         2.17 o                         
   5  -4   5         19.52         20.64         1.38 o                         
   6  -4   5         14.08         15.76         1.49 o                         
   7  -4   5         13.66         15.68         2.17 o                         
   8  -4   5         30.03         22.94         2.41 o                         
   9  -4   5          7.88          9.24         1.87 o                         
 -10  -3   5         12.54         13.02         2.78 o                         
  -9  -3   5         36.98         41.12         3.54 o                         
  -8  -3   5         30.46         37.51         2.51 o                         
  -7  -3   5        140.05        137.97         3.00 o                         
  -6  -3   5          9.13          9.35         1.48 o                         
  -5  -3   5         46.47         52.52         2.45 o                         
  -4  -3   5         84.07         79.38         2.40 o                         
  -3  -3   5          7.26          5.77         1.39 o                         
  -2  -3   5        122.41        122.97         5.19 o                         
  -1  -3   5        102.40        104.42         2.82 o                         
   0  -3   5        275.03        301.52         4.06 o                         
   1  -3   5         72.62         80.22         1.73 o                         
   2  -3   5         50.05         54.85         1.52 o                         
   3  -3   5         91.25         93.71         2.01 o                         
   4  -3   5         44.41         50.49         1.74 o                         
   5  -3   5         22.94         26.15         1.61 o                         
   6  -3   5         46.18         46.25         3.03 o                         
   7  -3   5          0.46          1.52         1.39 o                         
   8  -3   5         14.47         18.44         1.86 o                         
   9  -3   5          0.82          5.10         1.76 o                         
 -10  -2   5         19.25         21.28         2.40 o                         
  -9  -2   5         52.70         52.65         3.64 o                         
  -8  -2   5         69.67         73.31         2.64 o                         
  -7  -2   5         34.01         32.67         2.19 o                         
  -6  -2   5         46.27         45.82         2.48 o                         
  -5  -2   5         79.65         80.17         2.46 o                         
  -4  -2   5        122.53        135.48         2.93 o                         
  -3  -2   5         57.89         60.49         2.67 o                         
  -2  -2   5       1627.48       1730.35        19.52 o                         
  -1  -2   5        333.89        339.89         6.64 o                         
   0  -2   5         46.38         46.75         1.48 o                         
   1  -2   5        658.52        672.09         6.45 o                         
   2  -2   5        825.31        852.06         7.07 o                         
   3  -2   5        101.85        105.12         2.02 o                         
   4  -2   5          3.94          4.52         0.97 o                         
   5  -2   5         12.34         13.80         1.35 o                         
   6  -2   5          9.57          9.79         1.28 o                         
   7  -2   5         13.84         15.54         1.83 o                         
   8  -2   5          8.37          5.37         1.44 o                         
   9  -2   5         15.32         15.47         2.07 o                         
 -10  -1   5         14.34         14.99         2.56 o                         
  -9  -1   5         12.70         11.67         2.03 o                         
  -8  -1   5         24.96         24.30         1.82 o                         
  -7  -1   5        194.07        190.52         3.74 o                         
  -6  -1   5         21.90         20.93         1.47 o                         
  -5  -1   5         29.71         33.32         1.51 o                         
  -4  -1   5        181.77        177.99         2.59 o                         
  -3  -1   5        481.90        526.05         7.32 o                         
  -2  -1   5       1477.52       1565.62        14.24 o                         
  -1  -1   5         30.33         36.16         1.23 o                         
   0  -1   5        233.35        231.36         3.05 o                         
   1  -1   5        390.43        375.35         4.02 o                         
   2  -1   5        143.83        151.40         3.04 o                         
   3  -1   5         63.49         61.44         1.85 o                         
   4  -1   5        188.54        201.94         2.83 o                         
   5  -1   5         84.51         87.15         2.14 o                         
   6  -1   5         59.91         59.82         2.28 o                         
   7  -1   5         41.06         37.22         2.27 o                         
   8  -1   5          3.28          3.92         1.36 o                         
   9  -1   5          7.96         10.06         1.76 o                         
 -10   0   5          4.33          3.45         1.76 o                         
  -9   0   5        186.33        185.83         5.46 o                         
  -8   0   5         59.18         58.77         2.63 o                         
  -7   0   5          8.42          8.43         1.26 o                         
  -6   0   5          3.89          3.15         0.93 o                         
  -5   0   5        483.28        485.04         5.28 o                         
  -4   0   5         11.92         11.69         1.04 o                         
  -3   0   5        159.61        157.94         2.36 o                         
  -2   0   5       1969.47       2148.70        14.56 o                         
  -1   0   5       1137.50       1181.05         8.31 o                         
   0   0   5        166.33        162.85         2.18 o                         
   1   0   5         30.22         28.39         1.39 o                         
   2   0   5         33.84         45.67         1.88 o                         
   3   0   5          3.35          2.19         0.57 o                         
   4   0   5         11.96         15.80         1.08 o                         
   5   0   5         61.21         55.73         1.93 o                         
   6   0   5          8.74         14.08         1.41 o                         
   7   0   5         29.72         31.68         2.33 o                         
   8   0   5         15.59         18.14         2.53 o                         
   9   0   5         15.93         15.99         2.40 o                         
 -10   1   5         14.31         13.47         2.33 o                         
  -9   1   5         12.69         11.70         1.87 o                         
  -8   1   5         25.03         26.27         1.78 o                         
  -7   1   5        194.30        191.77         4.02 o                         
  -6   1   5         21.97         23.26         1.57 o                         
  -5   1   5         29.61         37.36         1.72 o                         
  -4   1   5        181.88        172.76         2.74 o                         
  -3   1   5        481.86        534.34         4.86 o                         
  -2   1   5       1478.09       1580.48        10.21 o                         
  -1   1   5         30.47         35.43         1.31 o                         
   0   1   5        233.26        229.58         2.68 o                         
   1   1   5        390.42        373.75         4.26 o                         
   2   1   5        143.88        154.19         2.86 o                         
   3   1   5         63.28         61.13         2.04 o                         
   4   1   5        188.59        205.46         3.09 o                         
   5   1   5         84.39         84.09         2.22 o                         
   6   1   5         59.96         62.06         2.46 o                         
   7   1   5         41.06         45.25         2.36 o                         
   8   1   5          3.28          4.11         1.30 o                         
   9   1   5          7.97          7.65         1.58 o                         
 -10   2   5         19.26         24.49         2.58 o                         
  -9   2   5         52.64         60.54         3.39 o                         
  -8   2   5         69.67         69.00         2.77 o                         
  -7   2   5         34.12         32.51         1.97 o                         
  -6   2   5         46.31         48.47         1.94 o                         
  -5   2   5         79.73         81.14         2.27 o                         
  -4   2   5        122.65        131.98         2.25 o                         
  -3   2   5         57.94         59.16         1.36 o                         
  -2   2   5       1627.63       1770.24        14.86 o                         
  -1   2   5        333.92        351.97         3.33 o                         
   0   2   5         46.37         45.96         1.25 o                         
   1   2   5        658.26        662.64         5.89 o                         
   2   2   5        825.09        864.02         7.15 o                         
   3   2   5        101.79         97.59         2.47 o                         
   4   2   5          3.95          4.36         1.16 o                         
   5   2   5         12.34         17.17         1.86 o                         
   6   2   5          9.56         10.19         1.45 o                         
   7   2   5         13.81         16.84         1.57 o                         
   8   2   5          8.37          7.67         1.51 o                         
   9   2   5         15.31         19.22         2.05 o                         
 -10   3   5         12.52          8.71         1.97 o                         
  -9   3   5         37.00         43.07         3.32 o                         
  -8   3   5         30.56         31.85         3.15 o                         
  -7   3   5        139.89        136.46         3.21 o                         
  -6   3   5          9.18         11.05         1.29 o                         
  -5   3   5         46.38         44.93         1.76 o                         
  -4   3   5         83.97         84.46         1.88 o                         
  -3   3   5          7.31          5.80         1.00 o                         
  -2   3   5        122.32        128.88         2.34 o                         
  -1   3   5        102.43        106.93         1.75 o                         
   0   3   5        274.46        292.02         3.37 o                         
   1   3   5         72.46         78.11         2.12 o                         
   2   3   5         50.09         54.57         1.67 o                         
   3   3   5         91.36         93.68         2.17 o                         
   4   3   5         44.37         45.68         2.00 o                         
   5   3   5         22.89         25.77         1.85 o                         
   6   3   5         46.23         52.49         3.42 o                         
   7   3   5          0.46          0.99         1.11 o                         
   8   3   5         14.47         13.06         1.81 o                         
   9   3   5          0.83          0.28         1.68 o                         
 -10   4   5         12.19         10.22         2.19 o                         
  -9   4   5         33.25         33.77         3.16 o                         
  -8   4   5         31.85         37.43         2.70 o                         
  -7   4   5         89.01         88.84         3.05 o                         
  -6   4   5        342.04        327.50         4.67 o                         
  -5   4   5         67.12         66.25         1.92 o                         
  -4   4   5        212.41        215.59         3.56 o                         
  -3   4   5         20.08         22.81         2.38 o                         
  -2   4   5         84.51         89.88         1.63 o                         
  -1   4   5          3.14          5.11         0.76 o                         
   0   4   5        301.14        313.29         3.40 o                         
   1   4   5         76.54         73.94         1.81 o                         
   2   4   5         85.38         95.36         2.32 o                         
   3   4   5         62.36         66.96         2.17 o                         
   4   4   5         40.92         42.31         2.53 o                         
   5   4   5         19.56         22.24         1.95 o                         
   6   4   5         14.09         12.92         1.56 o                         
   7   4   5         13.66         14.77         1.90 o                         
   8   4   5         30.08         29.33         2.67 o                         
   9   4   5          7.87         11.06         2.17 o                         
  -9   5   5         89.46         84.08         3.85 o                         
  -8   5   5         83.94         73.72         3.35 o                         
  -7   5   5         26.17         25.94         2.23 o                         
  -6   5   5        153.25        143.00         3.54 o                         
  -5   5   5        334.24        331.33         7.36 o                         
  -4   5   5         93.25         91.91         2.17 o                         
  -3   5   5         39.22         38.51         2.19 o                         
  -2   5   5         61.37         61.83         1.57 o                         
  -1   5   5         67.23         69.93         1.73 o                         
   0   5   5         49.22         52.02         1.52 o                         
   1   5   5          4.38          5.51         0.77 o                         
   2   5   5         90.21         84.14         2.19 o                         
   3   5   5         87.10         88.48         2.42 o                         
   4   5   5          5.10          6.45         1.19 o                         
   5   5   5        112.94        118.07         3.21 o                         
   6   5   5        109.28        110.00         3.27 o                         
   7   5   5          9.60         11.05         1.88 o                         
   8   5   5         80.11         71.65         3.54 o                         
  -9   6   5          9.28          8.65         2.08 o                         
  -8   6   5          6.54          9.93         1.50 o                         
  -7   6   5         30.00         34.14         2.19 o                         
  -6   6   5         73.37         70.70         2.92 o                         
  -5   6   5        115.61        113.76         2.64 o                         
  -4   6   5         33.62         36.24         1.83 o                         
  -3   6   5          9.31         10.37         1.19 o                         
  -2   6   5        109.46        100.36         2.01 o                         
  -1   6   5        132.59        126.83         2.30 o                         
   0   6   5         18.23         18.60         1.18 o                         
   1   6   5         71.68         74.63         1.61 o                         
   2   6   5        124.27        118.33         1.95 o                         
   3   6   5          8.41          9.26         1.08 o                         
   4   6   5         25.27         24.43         1.62 o                         
   5   6   5        136.42        131.29         3.41 o                         
   6   6   5         28.64         30.60         2.24 o                         
   7   6   5         13.62         12.25         1.83 o                         
   8   6   5         12.10         13.31         1.90 o                         
  -8   7   5          0.61          0.55         1.06 o                         
  -7   7   5         33.90         41.98         2.24 o                         
  -6   7   5         25.90         25.65         1.81 o                         
  -5   7   5          5.93          6.93         1.27 o                         
  -4   7   5         55.53         56.82         3.11 o                         
  -3   7   5         38.96         40.76         1.95 o                         
  -2   7   5         55.09         56.23         1.77 o                         
  -1   7   5         43.43         41.35         1.68 o                         
   0   7   5        155.89        150.28         2.66 o                         
   1   7   5        231.51        218.01         3.95 o                         
   2   7   5         24.48         27.09         2.33 o                         
   3   7   5          8.60         10.97         1.86 o                         
   4   7   5         45.76         52.56         3.09 o                         
   5   7   5         32.78         28.72         2.60 o                         
   6   7   5         31.73         29.55         1.95 o                         
   7   7   5          0.40          4.09         1.73 o                         
  -7   8   5         13.44         13.82         1.99 o                         
  -6   8   5          9.76         10.16         1.49 o                         
  -5   8   5         37.59         42.81         2.08 o                         
  -4   8   5         15.75         18.02         1.73 o                         
  -3   8   5         23.60         25.53         1.92 o                         
  -2   8   5         72.85         70.51         2.00 o                         
  -1   8   5         42.26         43.90         1.86 o                         
   0   8   5         27.04         27.15         1.94 o                         
   1   8   5         46.38         50.76         2.59 o                         
   2   8   5         20.53         23.55         2.40 o                         
   3   8   5         10.94          9.04         1.81 o                         
   4   8   5         18.77         20.31         2.55 o                         
   5   8   5         11.96          8.69         2.26 o                         
   6   8   5         15.86         14.13         2.43 o                         
  -6   9   5         16.95         16.29         2.40 o                         
  -5   9   5         74.56         73.61         2.89 o                         
  -4   9   5         35.67         36.65         2.87 o                         
  -3   9   5          0.27          0.97         1.03 o                         
  -2   9   5          5.36          7.68         1.17 o                         
  -1   9   5         16.04         19.98         1.86 o                         
   0   9   5          2.16          5.01         1.32 o                         
   1   9   5         17.24         16.24         1.87 o                         
   2   9   5          5.17          4.29         1.67 o                         
   3   9   5          0.34          0.00         1.92 o                         
   4   9   5         14.08         15.18         2.59 o                         
   5   9   5          9.65          9.78         2.37 o                         
  -4  10   5         11.20         12.57         1.78 o                         
  -3  10   5          7.45          5.22         1.29 o                         
  -2  10   5          5.53          6.72         1.20 o                         
  -1  10   5          9.03          9.27         1.63 o                         
   0  10   5          0.92          2.40         1.59 o                         
   1  10   5         20.05         20.41         2.06 o                         
   2  10   5          3.34          3.30         1.87 o                         
   3  10   5         15.31         13.05         2.58 o                         
  -3 -10   6         36.42         32.78         3.04 o                         
  -2 -10   6         37.35         32.43         4.34 o                         
  -1 -10   6          6.95          2.34         2.62 o                         
   0 -10   6          4.42          5.45         1.66 o                         
   1 -10   6          5.06          7.54         1.85 o                         
  -5  -9   6          4.20          6.35         1.93 o                         
  -4  -9   6          1.05          0.00         1.46 o                         
  -3  -9   6          2.42          0.00         1.61 o                         
  -2  -9   6         16.54         19.33         2.74 o                         
  -1  -9   6         11.04          9.69         2.23 o                         
   0  -9   6         11.97         13.27         1.79 o                         
   1  -9   6         15.50         21.87         2.25 o                         
   2  -9   6          1.74          3.61         1.80 o                         
   3  -9   6         32.18         27.60         1.84 o                         
   4  -9   6          6.40         11.09         2.19 o                         
  -6  -8   6         13.79         13.24         2.06 o                         
  -5  -8   6          4.92          8.10         3.24 o                         
  -4  -8   6          4.12          7.41         1.92 o                         
  -3  -8   6        118.43        120.56         4.38 o                         
  -2  -8   6         18.85         18.08         2.43 o                         
  -1  -8   6         13.01         11.71         2.00 o                         
   0  -8   6         13.96         13.28         1.64 o                         
   1  -8   6          8.93         10.06         1.55 o                         
   2  -8   6          8.80         13.08         2.49 o                         
   3  -8   6         10.33         10.87         1.65 o                         
   4  -8   6          5.07          4.86         1.07 o                         
   5  -8   6          4.45         10.46         3.08 o                         
  -8  -7   6         20.06         26.23         4.43 o                         
  -7  -7   6          7.09         12.78         2.13 o                         
  -6  -7   6          8.69          8.33         1.90 o                         
  -5  -7   6         62.11         53.08         4.16 o                         
  -4  -7   6         76.57         78.78         3.45 o                         
  -3  -7   6        159.20        151.41         4.70 o                         
  -2  -7   6         77.33         74.03         3.51 o                         
  -1  -7   6         19.95         24.27         2.95 o                         
   0  -7   6         43.78         43.53         2.21 o                         
   1  -7   6         55.39         55.09         2.43 o                         
   2  -7   6         73.93         75.90         3.34 o                         
   3  -7   6          6.51          5.73         1.17 o                         
   4  -7   6          5.89          8.88         2.17 o                         
   5  -7   6          2.34          4.49         1.12 o                         
   6  -7   6          8.33         10.22         1.92 o                         
  -8  -6   6         37.14         40.68         6.38 o                         
  -7  -6   6         21.22         27.44         3.70 o                         
  -6  -6   6        121.57        111.92         5.09 o                         
  -5  -6   6        170.88        166.25         4.36 o                         
  -4  -6   6        144.59        144.25         4.33 o                         
  -3  -6   6         90.63         87.98         3.48 o                         
  -2  -6   6         87.05         79.55         3.25 o                         
  -1  -6   6        106.47        107.59         3.85 o                         
   0  -6   6         10.70         11.42         1.16 o                         
   1  -6   6         17.48         16.99         1.59 o                         
   2  -6   6          7.73          9.67         1.29 o                         
   3  -6   6         44.46         44.36         1.96 o                         
   4  -6   6         30.93         30.64         2.60 o                         
   5  -6   6          0.33          3.02         1.02 o                         
   6  -6   6         22.35         25.56         1.68 o                         
   7  -6   6         35.53         35.84         1.97 o                         
  -9  -5   6         32.18         31.68         2.98 o                         
  -8  -5   6         32.09         37.89         3.68 o                         
  -7  -5   6         92.31         96.32         3.99 o                         
  -6  -5   6          4.66          4.03         1.59 o                         
  -5  -5   6        228.55        223.47         4.89 o                         
  -4  -5   6        505.93        500.65         7.85 o                         
  -3  -5   6         37.31         38.59         4.64 o                         
  -2  -5   6        153.25        142.11         4.34 o                         
  -1  -5   6         25.26         24.07         2.04 o                         
   0  -5   6         16.26         18.93         1.23 o                         
   1  -5   6         44.02         43.20         1.84 o                         
   2  -5   6         41.45         41.47         2.74 o                         
   3  -5   6         54.07         51.92         1.88 o                         
   4  -5   6         60.92         59.87         1.95 o                         
   5  -5   6          8.38         10.05         1.31 o                         
   6  -5   6         21.49         23.40         1.71 o                         
   7  -5   6         62.18         63.65         3.20 o                         
   8  -5   6          7.06          8.54         1.55 o                         
  -9  -4   6        106.11         99.90         4.23 o                         
  -8  -4   6        104.22        100.59         4.47 o                         
  -7  -4   6         16.54         20.80         2.15 o                         
  -6  -4   6        347.67        341.89         5.64 o                         
  -5  -4   6        252.54        238.54         4.88 o                         
  -4  -4   6         18.55         21.40         2.12 o                         
  -3  -4   6        263.03        240.44         6.11 o                         
  -2  -4   6         30.14         35.02         3.76 o                         
  -1  -4   6         97.76         85.78         2.87 o                         
   0  -4   6        113.38        120.89         3.08 o                         
   1  -4   6         23.79         25.89         1.36 o                         
   2  -4   6        116.65        108.10         2.17 o                         
   3  -4   6          8.17          8.52         0.97 o                         
   4  -4   6         60.61         58.35         1.86 o                         
   5  -4   6         14.07         15.05         1.32 o                         
   6  -4   6          0.88          0.98         0.93 o                         
   7  -4   6         22.85         27.59         2.08 o                         
   8  -4   6          9.59         10.26         1.97 o                         
 -10  -3   6         23.49         22.87         2.41 o                         
  -9  -3   6         30.44         29.00         2.87 o                         
  -8  -3   6         57.62         58.94         3.91 o                         
  -7  -3   6        129.00        121.41         3.53 o                         
  -6  -3   6        112.79        116.03         3.32 o                         
  -5  -3   6         80.87         80.97         3.44 o                         
  -4  -3   6        139.22        141.39         3.46 o                         
  -3  -3   6        146.64        147.52         4.09 o                         
  -2  -3   6        192.03        197.17         4.58 o                         
  -1  -3   6        186.21        189.22         4.43 o                         
   0  -3   6        423.01        444.97         5.06 o                         
   1  -3   6         10.45         12.27         1.02 o                         
   2  -3   6         25.77         29.00         1.33 o                         
   3  -3   6        123.73        120.29         2.95 o                         
   4  -3   6         22.23         26.43         1.41 o                         
   5  -3   6         14.26         14.13         1.24 o                         
   6  -3   6          0.48          0.00         0.91 o                         
   7  -3   6          3.05          3.45         1.16 o                         
   8  -3   6          4.00          7.16         1.48 o                         
 -10  -2   6         21.39         22.28         2.44 o                         
  -9  -2   6         56.37         57.76         5.55 o                         
  -8  -2   6         72.70         75.59         3.60 o                         
  -7  -2   6         51.82         54.23         1.98 o                         
  -6  -2   6        210.58        199.27         4.12 o                         
  -5  -2   6        231.75        234.17         4.48 o                         
  -4  -2   6        214.40        217.52         4.13 o                         
  -3  -2   6         58.03         56.06         2.35 o                         
  -2  -2   6         90.01         82.40         2.90 o                         
  -1  -2   6         18.13         18.96         2.33 o                         
   0  -2   6        583.45        626.62         6.95 o                         
   1  -2   6        220.54        218.77         3.05 o                         
   2  -2   6         91.65         86.57         2.17 o                         
   3  -2   6         64.85         60.57         2.37 o                         
   4  -2   6         63.54         63.08         2.15 o                         
   5  -2   6         28.57         33.74         1.83 o                         
   6  -2   6          7.17          4.74         1.08 o                         
   7  -2   6          3.25          3.10         1.12 o                         
   8  -2   6          0.82          0.10         1.34 o                         
   9  -2   6          9.68         11.53         1.95 o                         
 -10  -1   6          3.96          4.65         1.75 o                         
  -9  -1   6         22.20         26.34         2.67 o                         
  -8  -1   6          0.09          1.76         1.45 o                         
  -7  -1   6        285.39        284.72         4.57 o                         
  -6  -1   6         51.44         54.03         2.59 o                         
  -5  -1   6         60.05         61.55         1.97 o                         
  -4  -1   6         58.10         59.16         2.27 o                         
  -3  -1   6         56.48         56.43         2.08 o                         
  -2  -1   6        210.83        218.88         3.26 o                         
  -1  -1   6        160.09        172.32         2.79 o                         
   0  -1   6        577.38        603.23         6.31 o                         
   1  -1   6         51.26         51.57         1.90 o                         
   2  -1   6         16.02         12.84         1.00 o                         
   3  -1   6         29.19         32.73         2.29 o                         
   4  -1   6         54.17         55.03         2.48 o                         
   5  -1   6         41.17         41.94         2.15 o                         
   6  -1   6          2.43          4.25         1.04 o                         
   7  -1   6         21.44         21.83         2.19 o                         
   8  -1   6          1.52          1.25         1.54 o                         
   9  -1   6          2.60          5.05         1.54 o                         
 -10   0   6          7.34         12.97         2.28 o                         
  -9   0   6          9.77          8.36         1.86 o                         
  -8   0   6         11.66         13.93         1.83 o                         
  -7   0   6        296.13        288.84         5.70 o                         
  -6   0   6         24.01         28.46         2.03 o                         
  -5   0   6        118.44        129.29         2.58 o                         
  -4   0   6         14.87         13.06         1.05 o                         
  -3   0   6          0.28          0.97         0.64 o                         
  -2   0   6         89.48         91.47         2.23 o                         
  -1   0   6        564.23        589.38         5.21 o                         
   0   0   6        226.13        247.83         3.01 o                         
   1   0   6         26.87         28.13         1.02 o                         
   2   0   6         21.59         21.57         2.47 o                         
   3   0   6         14.34         15.34         1.46 o                         
   4   0   6          5.20          5.28         0.74 o                         
   5   0   6         14.07         15.94         1.26 o                         
   6   0   6         12.66         15.94         1.45 o                         
   7   0   6          1.61          2.34         1.11 o                         
   8   0   6         36.23         37.48         2.39 o                         
   9   0   6          1.80          3.00         1.50 o                         
 -10   1   6          3.98          5.78         2.06 o                         
  -9   1   6         22.21         21.14         2.36 o                         
  -8   1   6          0.09          0.07         1.38 o                         
  -7   1   6        285.47        288.45         4.54 o                         
  -6   1   6         51.39         55.55         2.09 o                         
  -5   1   6         60.09         64.85         2.51 o                         
  -4   1   6         57.98         58.49         1.66 o                         
  -3   1   6         56.73         55.68         1.54 o                         
  -2   1   6        211.07        217.66         2.84 o                         
  -1   1   6        160.02        172.28         2.50 o                         
   0   1   6        577.80        607.31         4.93 o                         
   1   1   6         51.31         48.64         1.76 o                         
   2   1   6         15.97         12.49         1.20 o                         
   3   1   6         29.05         33.78         1.80 o                         
   4   1   6         54.14         51.65         1.81 o                         
   5   1   6         41.15         45.86         1.91 o                         
   6   1   6          2.42          3.01         1.06 o                         
   7   1   6         21.42         20.54         1.79 o                         
   8   1   6          1.53          2.75         1.34 o                         
   9   1   6          2.60          8.32         2.01 o                         
 -10   2   6         21.40         19.68         2.59 o                         
  -9   2   6         56.32         56.09         3.40 o                         
  -8   2   6         72.66         69.54         4.23 o                         
  -7   2   6         51.76         52.08         2.22 o                         
  -6   2   6        210.81        205.69         3.67 o                         
  -5   2   6        231.93        227.82         3.33 o                         
  -4   2   6        214.18        223.35         3.02 o                         
  -3   2   6         57.95         60.94         1.40 o                         
  -2   2   6         89.98         82.18         1.72 o                         
  -1   2   6         18.14         20.68         1.07 o                         
   0   2   6        583.38        624.08         5.15 o                         
   1   2   6        220.70        214.26         2.52 o                         
   2   2   6         91.66         85.63         2.78 o                         
   3   2   6         64.86         58.71         2.13 o                         
   4   2   6         63.56         65.73         2.50 o                         
   5   2   6         28.55         34.82         3.40 o                         
   6   2   6          7.16          5.70         1.32 o                         
   7   2   6          3.24          2.84         1.14 o                         
   8   2   6          0.82          2.59         1.45 o                         
   9   2   6          9.66         11.17         1.63 o                         
 -10   3   6         23.48         20.14         3.05 o                         
  -9   3   6         30.47         34.62         3.16 o                         
  -8   3   6         57.67         59.84         3.47 o                         
  -7   3   6        128.96        121.60         3.75 o                         
  -6   3   6        112.75        116.76         2.65 o                         
  -5   3   6         80.87         76.55         2.20 o                         
  -4   3   6        139.34        138.10         2.73 o                         
  -3   3   6        146.45        143.85         3.01 o                         
  -2   3   6        191.78        203.68         2.56 o                         
  -1   3   6        186.28        201.81         2.63 o                         
   0   3   6        423.09        435.43         5.22 o                         
   1   3   6         10.47         12.34         1.05 o                         
   2   3   6         25.73         25.57         1.61 o                         
   3   3   6        123.86        123.15         2.96 o                         
   4   3   6         22.30         26.97         1.59 o                         
   5   3   6         14.27         15.20         1.70 o                         
   6   3   6          0.48          3.52         1.44 o                         
   7   3   6          3.05          2.94         1.56 o                         
   8   3   6          4.01          5.69         1.50 o                         
  -9   4   6        106.16        100.76         4.12 o                         
  -8   4   6        104.13        100.86         3.86 o                         
  -7   4   6         16.57         21.31         1.79 o                         
  -6   4   6        347.78        340.32         4.81 o                         
  -5   4   6        252.63        240.88         3.65 o                         
  -4   4   6         18.53         17.91         1.52 o                         
  -3   4   6        262.57        247.30         3.86 o                         
  -2   4   6         30.18         30.33         1.10 o                         
  -1   4   6         97.78         91.81         1.79 o                         
   0   4   6        113.40        122.25         2.17 o                         
   1   4   6         23.81         27.55         1.85 o                         
   2   4   6        116.76        108.60         2.44 o                         
   3   4   6          8.15          9.58         1.32 o                         
   4   4   6         60.68         57.63         2.17 o                         
   5   4   6         14.11         12.75         1.43 o                         
   6   4   6          0.88          1.68         1.13 o                         
   7   4   6         22.86         31.95         2.71 o                         
   8   4   6          9.60         10.94         1.83 o                         
  -9   5   6         32.16         32.83         2.65 o                         
  -8   5   6         32.14         36.39         2.82 o                         
  -7   5   6         92.23         88.92         3.37 o                         
  -6   5   6          4.64          4.83         0.98 o                         
  -5   5   6        228.38        228.81         3.39 o                         
  -4   5   6        506.23        496.61         6.55 o                         
  -3   5   6         37.19         41.30         2.08 o                         
  -2   5   6        153.03        140.45         2.38 o                         
  -1   5   6         25.29         25.58         1.32 o                         
   0   5   6         16.28         18.03         1.77 o                         
   1   5   6         44.05         42.24         1.56 o                         
   2   5   6         41.47         43.64         2.35 o                         
   3   5   6         53.94         51.06         2.15 o                         
   4   5   6         60.81         58.41         2.31 o                         
   5   5   6          8.40          9.16         1.56 o                         
   6   5   6         21.44         21.24         1.84 o                         
   7   5   6         62.21         66.63         2.94 o                         
   8   5   6          7.07         11.22         1.84 o                         
  -8   6   6         37.11         43.36         2.90 o                         
  -7   6   6         21.21         28.61         2.78 o                         
  -6   6   6        121.68        120.17         2.95 o                         
  -5   6   6        170.91        167.42         3.57 o                         
  -4   6   6        144.83        141.85         3.99 o                         
  -3   6   6         90.63         87.56         2.09 o                         
  -2   6   6         86.97         81.75         1.91 o                         
  -1   6   6        106.40        105.35         2.20 o                         
   0   6   6         10.70         11.68         1.07 o                         
   1   6   6         17.55         18.93         1.20 o                         
   2   6   6          7.69          7.19         1.01 o                         
   3   6   6         44.50         47.00         2.21 o                         
   4   6   6         30.99         28.43         2.48 o                         
   5   6   6          0.33          0.16         1.08 o                         
   6   6   6         22.36         25.64         2.93 o                         
   7   6   6         35.52         37.98         3.02 o                         
  -8   7   6         20.04         21.47         1.85 o                         
  -7   7   6          7.11          7.31         1.54 o                         
  -6   7   6          8.66          9.95         1.29 o                         
  -5   7   6         62.16         60.03         2.97 o                         
  -4   7   6         76.51         76.95         2.26 o                         
  -3   7   6        159.21        151.09         2.82 o                         
  -2   7   6         77.44         77.54         1.99 o                         
  -1   7   6         19.93         21.79         1.40 o                         
   0   7   6         43.86         42.83         1.62 o                         
   1   7   6         55.36         55.30         1.91 o                         
   2   7   6         74.04         66.69         3.27 o                         
   3   7   6          6.54          5.46         1.48 o                         
   4   7   6          5.88          6.69         1.92 o                         
   5   7   6          2.34          2.42         1.01 o                         
   6   7   6          8.32          8.62         1.41 o                         
  -6   8   6         13.77         21.35         1.81 o                         
  -5   8   6          4.94          8.41         1.26 o                         
  -4   8   6          4.07          4.65         1.34 o                         
  -3   8   6        118.45        122.34         2.79 o                         
  -2   8   6         18.81         20.19         1.41 o                         
  -1   8   6         12.93         13.50         1.20 o                         
   0   8   6         13.96         14.53         1.64 o                         
   1   8   6          8.95          9.49         1.47 o                         
   2   8   6          8.80          6.61         1.84 o                         
   3   8   6         10.35          8.52         1.98 o                         
   4   8   6          5.06          6.44         1.94 o                         
   5   8   6          4.44          6.53         1.91 o                         
  -5   9   6          4.18          6.60         1.33 o                         
  -4   9   6          1.03          1.44         1.69 o                         
  -3   9   6          2.44          3.70         1.03 o                         
  -2   9   6         16.60         20.85         1.42 o                         
  -1   9   6         11.03         13.02         1.09 o                         
   0   9   6         12.01         11.34         1.63 o                         
   1   9   6         15.49         13.52         1.76 o                         
   2   9   6          1.75          0.62         2.30 o                         
   3   9   6         32.20         31.08         4.41 o                         
   4   9   6          6.43          5.32         2.70 o                         
  -3  10   6         36.49         36.37         2.06 o                         
  -2  10   6         37.38         39.22         1.70 o                         
  -1  10   6          6.96          9.76         1.78 o                         
   0  10   6          4.42          7.03         1.59 o                         
   1  10   6          5.04          6.54         1.63 o                         
  -4  -9   7          8.68          5.42         1.88 o                         
  -3  -9   7          4.27          5.43         2.37 o                         
  -2  -9   7         19.83         22.42         3.66 o                         
  -1  -9   7         19.43         23.62         3.20 o                         
   0  -9   7         17.97         24.15         2.63 o                         
   1  -9   7          5.64          7.82         1.64 o                         
   2  -9   7         10.54         12.95         1.71 o                         
   3  -9   7          1.21          2.80         1.35 o                         
  -6  -8   7          4.94          5.56         2.50 o                         
  -5  -8   7          9.19         12.89         2.32 o                         
  -4  -8   7        101.44        103.69         4.45 o                         
  -3  -8   7         29.04         31.43         3.01 o                         
  -2  -8   7          9.63          9.56         2.04 o                         
  -1  -8   7         80.23         82.70         5.87 o                         
   0  -8   7         13.23         12.05         2.07 o                         
   1  -8   7          5.08          6.18         1.49 o                         
   2  -8   7         14.12         14.89         2.08 o                         
   3  -8   7          1.91          5.28         1.32 o                         
   4  -8   7          2.59         12.82         2.81 o                         
  -7  -7   7         10.43          8.85         2.42 o                         
  -6  -7   7         30.51         31.75         3.18 o                         
  -5  -7   7         25.15         30.50         3.06 o                         
  -4  -7   7          3.16          0.07         2.03 o                         
  -3  -7   7        142.65        136.03         4.53 o                         
  -2  -7   7         67.10         73.24         4.50 o                         
  -1  -7   7         54.17         57.46         3.44 o                         
   0  -7   7        150.44        145.98         4.38 o                         
   1  -7   7         64.58         62.18         3.89 o                         
   2  -7   7          9.06          7.81         1.68 o                         
   3  -7   7          6.28          8.59         1.41 o                         
   4  -7   7          8.04          8.58         1.81 o                         
   5  -7   7          0.69          3.10         0.90 o                         
  -8  -6   7          4.83          6.26         2.71 o                         
  -7  -6   7         42.93         42.66         3.73 o                         
  -6  -6   7         10.94          8.94         2.82 o                         
  -5  -6   7         29.23         31.59         3.41 o                         
  -4  -6   7         52.41         58.46         3.56 o                         
  -3  -6   7        191.27        187.86         9.73 o                         
  -2  -6   7         96.33         93.80         3.97 o                         
  -1  -6   7        188.05        180.32         4.66 o                         
   0  -6   7        109.27        117.70         3.82 o                         
   1  -6   7         15.06         14.21         1.47 o                         
   2  -6   7          0.16          1.72         1.43 o                         
   3  -6   7          0.57          1.00         0.90 o                         
   4  -6   7         19.14         18.24         1.48 o                         
   5  -6   7         14.77         17.02         2.14 o                         
   6  -6   7          3.19          1.73         1.19 o                         
  -8  -5   7         14.72         13.25         3.04 o                         
  -7  -5   7          2.17          0.33         2.00 o                         
  -6  -5   7         57.52         61.55         4.42 o                         
  -5  -5   7         64.01         64.42         3.92 o                         
  -4  -5   7        124.78        119.87         4.05 o                         
  -3  -5   7        300.65        287.57         7.05 o                         
  -2  -5   7         47.28         57.36         3.42 o                         
  -1  -5   7         33.62         36.89         2.52 o                         
   0  -5   7        139.76        137.37         2.93 o                         
   1  -5   7         74.82         76.88         2.23 o                         
   2  -5   7         23.54         25.77         1.42 o                         
   3  -5   7          1.68          2.72         0.89 o                         
   4  -5   7          7.26          6.89         1.08 o                         
   5  -5   7         18.29         19.28         1.53 o                         
   6  -5   7          9.64          9.92         1.25 o                         
   7  -5   7          5.79          9.16         1.56 o                         
  -9  -4   7          5.53          5.38         1.76 o                         
  -8  -4   7         26.57         26.27         2.83 o                         
  -7  -4   7         17.69         19.09         2.16 o                         
  -6  -4   7         86.17         92.79         3.84 o                         
  -5  -4   7        235.68        238.15         6.37 o                         
  -4  -4   7         21.01         18.61         2.07 o                         
  -3  -4   7        160.55        151.55         4.57 o                         
  -2  -4   7          2.77          5.14         1.57 o                         
  -1  -4   7         13.29         15.26         2.00 o                         
   0  -4   7         36.83         38.49         2.56 o                         
   1  -4   7         13.83         17.60         1.26 o                         
   2  -4   7         35.50         35.86         1.71 o                         
   3  -4   7         33.58         34.12         2.04 o                         
   4  -4   7          6.44          6.66         0.89 o                         
   5  -4   7          3.18          3.40         1.19 o                         
   6  -4   7          9.31          9.55         1.13 o                         
   7  -4   7         13.75         13.47         1.47 o                         
  -9  -3   7          2.22          2.63         1.71 o                         
  -8  -3   7         98.84        105.36         4.25 o                         
  -7  -3   7         41.46         41.18         3.11 o                         
  -6  -3   7        195.87        193.60         4.98 o                         
  -5  -3   7          3.95          4.06         1.61 o                         
  -4  -3   7        341.96        339.89         6.13 o                         
  -3  -3   7         22.64         24.23         2.35 o                         
  -2  -3   7        110.17        116.61         3.76 o                         
  -1  -3   7         80.06         74.08         3.17 o                         
   0  -3   7         45.15         48.42         1.83 o                         
   1  -3   7         54.68         56.24         2.47 o                         
   2  -3   7         88.78         90.29         2.28 o                         
   3  -3   7         56.93         58.49         2.05 o                         
   4  -3   7         15.71         17.70         1.56 o                         
   5  -3   7          3.29          3.90         1.12 o                         
   6  -3   7          2.66          2.46         0.73 o                         
   7  -3   7          0.48          2.16         1.47 o                         
   8  -3   7          1.33          1.55         1.67 o                         
 -10  -2   7          1.93          4.76         1.57 o                         
  -9  -2   7         18.66         21.79         2.30 o                         
  -8  -2   7         29.03         29.03         2.80 o                         
  -7  -2   7        127.05        130.79         3.93 o                         
  -6  -2   7         13.50         15.21         1.90 o                         
  -5  -2   7        255.78        251.03         4.86 o                         
  -4  -2   7          6.70          8.48         1.43 o                         
  -3  -2   7         42.75         44.69         3.73 o                         
  -2  -2   7        112.47        114.27         3.96 o                         
  -1  -2   7         31.70         29.62         5.66 o                         
   0  -2   7         58.74         61.89         2.01 o                         
   1  -2   7        132.88        132.56         2.61 o                         
   2  -2   7         17.39         18.36         1.33 o                         
   3  -2   7         93.73         93.80         2.31 o                         
   4  -2   7         33.28         37.54         1.88 o                         
   5  -2   7         10.53         10.62         1.74 o                         
   6  -2   7          7.29          5.95         1.60 o                         
   7  -2   7          4.63          3.05         1.84 o                         
   8  -2   7          0.22          0.00         1.08 o                         
 -10  -1   7         20.93         15.51         2.18 o                         
  -9  -1   7         38.64         51.52         3.89 o                         
  -8  -1   7         41.17         40.85         2.80 o                         
  -7  -1   7          8.63          9.51         1.18 o                         
  -6  -1   7         33.92         34.64         1.54 o                         
  -5  -1   7         74.71         71.55         2.65 o                         
  -4  -1   7         62.07         58.72         2.51 o                         
  -3  -1   7          9.49          8.29         1.32 o                         
  -2  -1   7        128.12        125.46         2.27 o                         
  -1  -1   7         30.13         33.10         1.66 o                         
   0  -1   7         11.08         12.62         1.18 o                         
   1  -1   7          3.54          4.52         0.88 o                         
   2  -1   7         56.66         59.65         1.89 o                         
   3  -1   7         12.54         14.32         1.52 o                         
   4  -1   7          3.20          3.97         1.28 o                         
   5  -1   7         20.29         21.01         2.12 o                         
   6  -1   7          3.33          4.71         0.82 o                         
   7  -1   7         20.47         18.12         2.11 o                         
   8  -1   7          4.59          5.75         1.46 o                         
 -10   0   7          0.01          0.13         2.74 o                         
  -9   0   7          0.00          0.21         1.42 o                         
  -8   0   7         76.15         77.04         3.24 o                         
  -7   0   7         56.60         57.87         2.30 o                         
  -6   0   7         24.97         25.34         1.67 o                         
  -5   0   7          0.28          0.23         0.72 o                         
  -4   0   7         14.91         17.35         1.20 o                         
  -3   0   7        202.07        198.19         2.88 o                         
  -2   0   7         67.91         66.52         1.67 o                         
  -1   0   7        158.26        154.96         2.86 o                         
   0   0   7         13.67         13.31         1.00 o                         
   1   0   7         45.83         46.76         1.69 o                         
   2   0   7         59.50         57.62         2.39 o                         
   3   0   7         19.28         21.56         2.04 o                         
   4   0   7          0.14          0.00         1.09 o                         
   5   0   7          5.54          4.05         0.84 o                         
   6   0   7         13.27         11.51         1.32 o                         
   7   0   7          0.23          0.37         1.05 o                         
   8   0   7          2.48          2.06         1.17 o                         
 -10   1   7         20.91         20.34         2.67 o                         
  -9   1   7         38.69         42.43         3.25 o                         
  -8   1   7         41.08         49.15         3.09 o                         
  -7   1   7          8.69          7.07         1.30 o                         
  -6   1   7         33.86         37.32         1.93 o                         
  -5   1   7         74.71         70.20         1.99 o                         
  -4   1   7         62.07         60.31         1.77 o                         
  -3   1   7          9.57          8.03         1.17 o                         
  -2   1   7        128.02        123.45         2.23 o                         
  -1   1   7         30.25         33.34         1.27 o                         
   0   1   7         11.13         11.30         0.86 o                         
   1   1   7          3.51          2.93         0.85 o                         
   2   1   7         56.66         62.78         2.61 o                         
   3   1   7         12.58         13.71         1.25 o                         
   4   1   7          3.21          3.72         0.89 o                         
   5   1   7         20.27         24.77         1.53 o                         
   6   1   7          3.31          4.89         1.12 o                         
   7   1   7         20.48         18.55         1.70 o                         
   8   1   7          4.58          4.03         1.49 o                         
 -10   2   7          1.92          4.80         1.78 o                         
  -9   2   7         18.70         21.17         2.34 o                         
  -8   2   7         29.09         31.49         2.46 o                         
  -7   2   7        126.86        120.66         2.95 o                         
  -6   2   7         13.49         14.83         1.35 o                         
  -5   2   7        255.86        254.88         3.48 o                         
  -4   2   7          6.75          8.05         0.89 o                         
  -3   2   7         42.79         44.97         1.41 o                         
  -2   2   7        112.27        113.67         1.90 o                         
  -1   2   7         31.52         30.56         1.25 o                         
   0   2   7         58.79         57.41         1.53 o                         
   1   2   7        132.96        128.31         2.78 o                         
   2   2   7         17.41         18.67         1.61 o                         
   3   2   7         93.71         91.68         2.61 o                         
   4   2   7         33.24         30.90         1.91 o                         
   5   2   7         10.52          9.25         1.31 o                         
   6   2   7          7.30          8.05         1.65 o                         
   7   2   7          4.62          4.88         1.39 o                         
   8   2   7          0.22          1.28         1.51 o                         
  -9   3   7          2.21          2.82         1.72 o                         
  -8   3   7         98.89        107.18         5.16 o                         
  -7   3   7         41.47         44.64         3.07 o                         
  -6   3   7        195.94        195.37         3.35 o                         
  -5   3   7          3.93          5.04         0.90 o                         
  -4   3   7        342.06        340.21         4.84 o                         
  -3   3   7         22.77         21.72         1.67 o                         
  -2   3   7        110.23        113.21         1.90 o                         
  -1   3   7         79.96         75.40         1.67 o                         
   0   3   7         45.10         48.94         1.50 o                         
   1   3   7         54.70         53.39         1.66 o                         
   2   3   7         88.72         94.30         3.58 o                         
   3   3   7         56.98         59.48         3.22 o                         
   4   3   7         15.73         18.33         1.73 o                         
   5   3   7          3.29          4.72         1.42 o                         
   6   3   7          2.68          2.02         1.37 o                         
   7   3   7          0.49          1.43         1.31 o                         
   8   3   7          1.33          3.86         1.45 o                         
  -9   4   7          5.52         11.98         2.25 o                         
  -8   4   7         26.55         31.42         2.45 o                         
  -7   4   7         17.74         19.05         2.26 o                         
  -6   4   7         86.29         83.30         2.39 o                         
  -5   4   7        235.70        227.76         4.97 o                         
  -4   4   7         20.98         21.04         1.60 o                         
  -3   4   7        160.44        148.32         2.95 o                         
  -2   4   7          2.77          3.92         0.63 o                         
  -1   4   7         13.17         16.60         1.24 o                         
   0   4   7         36.80         38.43         1.65 o                         
   1   4   7         13.77         17.04         1.31 o                         
   2   4   7         35.45         38.17         1.81 o                         
   3   4   7         33.58         32.80         2.25 o                         
   4   4   7          6.44          6.89         1.08 o                         
   5   4   7          3.19          5.21         1.64 o                         
   6   4   7          9.31         11.53         1.80 o                         
   7   4   7         13.79         23.53         2.32 o                         
  -8   5   7         14.76         16.63         1.89 o                         
  -7   5   7          2.17          1.68         1.91 o                         
  -6   5   7         57.49         56.01         2.83 o                         
  -5   5   7         63.89         68.51         3.24 o                         
  -4   5   7        124.87        125.94         2.99 o                         
  -3   5   7        300.56        293.50         4.34 o                         
  -2   5   7         47.35         47.95         1.79 o                         
  -1   5   7         33.55         35.55         1.49 o                         
   0   5   7        139.42        131.68         2.48 o                         
   1   5   7         74.75         75.23         2.25 o                         
   2   5   7         23.49         26.08         2.19 o                         
   3   5   7          1.69          2.00         1.04 o                         
   4   5   7          7.27          7.98         1.73 o                         
   5   5   7         18.31         19.94         1.96 o                         
   6   5   7          9.63         10.81         1.79 o                         
   7   5   7          5.78          8.70         2.20 o                         
  -8   6   7          4.81          9.00         1.48 o                         
  -7   6   7         42.90         47.21         2.30 o                         
  -6   6   7         10.94         13.50         1.99 o                         
  -5   6   7         29.22         31.97         2.27 o                         
  -4   6   7         52.31         52.79         2.93 o                         
  -3   6   7        191.32        194.58         2.75 o                         
  -2   6   7         96.31         90.18         2.06 o                         
  -1   6   7        187.87        179.56         2.85 o                         
   0   6   7        109.20        114.60         2.40 o                         
   1   6   7         15.10         12.07         1.18 o                         
   2   6   7          0.16          0.00         0.85 o                         
   3   6   7          0.57          1.34         1.42 o                         
   4   6   7         19.16         18.94         1.74 o                         
   5   6   7         14.77         16.31         2.23 o                         
   6   6   7          3.19          4.51         1.51 o                         
  -7   7   7         10.44         13.08         1.46 o                         
  -6   7   7         30.48         29.27         2.05 o                         
  -5   7   7         25.14         29.07         1.68 o                         
  -4   7   7          3.17          4.30         0.88 o                         
  -3   7   7        142.63        135.93         2.83 o                         
  -2   7   7         67.25         73.41         2.10 o                         
  -1   7   7         54.17         55.82         1.97 o                         
   0   7   7        150.59        144.15         2.83 o                         
   1   7   7         64.55         60.44         1.91 o                         
   2   7   7          9.06          8.15         0.95 o                         
   3   7   7          6.28          8.40         1.12 o                         
   4   7   7          8.05          8.90         1.27 o                         
   5   7   7          0.68          2.40         1.12 o                         
  -6   8   7          4.91          6.81         1.35 o                         
  -5   8   7          9.20         14.63         1.65 o                         
  -4   8   7        101.32         96.95         2.53 o                         
  -3   8   7         29.04         32.03         2.22 o                         
  -2   8   7          9.61         10.68         1.16 o                         
  -1   8   7         80.38         75.57         2.71 o                         
   0   8   7         13.17         14.70         1.14 o                         
   1   8   7          5.06          7.19         1.86 o                         
   2   8   7         14.17         14.77         2.15 o                         
   3   8   7          1.91          2.52         1.73 o                         
   4   8   7          2.60          1.93         1.70 o                         
  -4   9   7          8.67         10.55         1.50 o                         
  -3   9   7          4.27          8.01         1.24 o                         
  -2   9   7         19.79         19.47         1.95 o                         
  -1   9   7         19.44         18.39         1.94 o                         
   0   9   7         17.94         17.78         2.01 o                         
   1   9   7          5.61          3.59         1.47 o                         
   2   9   7         10.52         12.99         2.25 o                         
   3   9   7          1.21          2.02         1.88 o                         
  -3  -9   8          2.88          3.13         1.98 o                         
  -2  -9   8         20.17         17.02         2.78 o                         
  -1  -9   8          5.42          7.50         2.04 o                         
   0  -9   8          0.73          1.18         1.86 o                         
   1  -9   8          3.34          3.70         1.76 o                         
  -5  -8   8          2.32          1.33         2.41 o                         
  -4  -8   8         21.20         25.74         3.65 o                         
  -3  -8   8         24.76         31.38         3.80 o                         
  -2  -8   8         16.48         16.55         2.27 o                         
  -1  -8   8         25.40         26.27         2.61 o                         
   0  -8   8         11.81         12.56         2.34 o                         
   1  -8   8         28.19         27.11         3.21 o                         
   2  -8   8          7.73         11.54         1.64 o                         
   3  -8   8         32.48         28.58         2.34 o                         
  -6  -7   8          1.12          9.45         3.59 o                         
  -5  -7   8         42.92         37.78         5.96 o                         
  -4  -7   8         24.47         23.25         3.44 o                         
  -3  -7   8         14.04         15.04         2.96 o                         
  -2  -7   8         52.99         48.14         3.89 o                         
  -1  -7   8        157.83        151.67         4.73 o                         
   0  -7   8         23.62         26.05         2.92 o                         
   1  -7   8         19.83         20.65         2.49 o                         
   2  -7   8        135.96        138.82         4.12 o                         
   3  -7   8          0.80          3.61         1.27 o                         
   4  -7   8          2.84          4.07         1.33 o                         
   5  -7   8          6.63          7.17         1.49 o                         
  -7  -6   8         12.42         11.16         2.80 o                         
  -6  -6   8         20.85         23.06         4.25 o                         
  -5  -6   8          1.84          2.25         1.89 o                         
  -4  -6   8         21.06         23.99         4.35 o                         
  -3  -6   8        111.82        101.17         4.46 o                         
  -2  -6   8         27.73         27.18         4.47 o                         
  -1  -6   8        101.44         89.60         4.07 o                         
   0  -6   8         13.40         18.04         2.15 o                         
   1  -6   8         89.42         86.30         3.12 o                         
   2  -6   8         25.77         30.39         2.14 o                         
   3  -6   8         35.46         35.88         1.89 o                         
   4  -6   8         23.96         21.77         1.61 o                         
   5  -6   8          0.53          1.93         1.06 o                         
   6  -6   8          0.70          2.37         1.10 o                         
  -8  -5   8          1.53          0.52         2.24 o                         
  -7  -5   8         15.03         16.83         3.16 o                         
  -6  -5   8         28.78         26.17         3.34 o                         
  -5  -5   8         51.33         49.88         3.70 o                         
  -4  -5   8         83.94         85.04         4.24 o                         
  -3  -5   8        141.09        147.68         5.00 o                         
  -2  -5   8         88.54         93.30         4.95 o                         
  -1  -5   8        187.58        181.46         6.46 o                         
   0  -5   8          7.34          5.12         2.22 o                         
   1  -5   8          2.73          4.54         1.71 o                         
   2  -5   8          4.53          5.16         0.97 o                         
   3  -5   8         44.12         37.92         1.78 o                         
   4  -5   8         13.48         13.65         1.13 o                         
   5  -5   8          5.60          6.76         1.36 o                         
   6  -5   8          0.93          0.53         1.18 o                         
  -9  -4   8          0.11          0.79         1.75 o                         
  -8  -4   8          0.75          0.00         1.72 o                         
  -7  -4   8         16.22         18.86         3.05 o                         
  -6  -4   8         57.74         56.18         4.38 o                         
  -5  -4   8         32.62         34.15         2.84 o                         
  -4  -4   8        181.49        172.29         4.74 o                         
  -3  -4   8        180.50        183.16         5.21 o                         
  -2  -4   8        121.14        121.52         4.24 o                         
  -1  -4   8          6.92          7.38         2.18 o                         
   0  -4   8          0.59          0.07         1.39 o                         
   1  -4   8          6.43          6.63         1.65 o                         
   2  -4   8         98.03         99.72         2.54 o                         
   3  -4   8         14.39         15.03         1.45 o                         
   4  -4   8         26.27         21.66         1.98 o                         
   5  -4   8         46.63         55.33         2.67 o                         
   6  -4   8         12.62         14.61         1.96 o                         
   7  -4   8          7.57         10.76         2.08 o                         
  -9  -3   8          2.02          2.02         1.87 o                         
  -8  -3   8         23.03         29.19         3.56 o                         
  -7  -3   8         34.25         36.33         3.48 o                         
  -6  -3   8        146.68        140.69         4.44 o                         
  -5  -3   8         55.87         58.58         3.46 o                         
  -4  -3   8        252.86        253.94         5.63 o                         
  -3  -3   8        436.75        421.00         9.50 o                         
  -2  -3   8          4.26          4.88         1.50 o                         
  -1  -3   8         24.37         31.76         4.14 o                         
   0  -3   8          3.26          2.70         0.94 o                         
   1  -3   8         39.06         41.10         1.88 o                         
   2  -3   8         71.85         79.32         2.55 o                         
   3  -3   8          2.12          2.75         1.03 o                         
   4  -3   8          3.44          3.78         1.12 o                         
   5  -3   8         64.02         64.56         3.60 o                         
   6  -3   8          5.24          4.38         1.60 o                         
   7  -3   8          2.52          3.29         1.82 o                         
  -9  -2   8          1.76          0.00         1.65 o                         
  -8  -2   8         16.41         16.96         2.66 o                         
  -7  -2   8          2.36          0.00         1.97 o                         
  -6  -2   8         67.81         67.46         3.11 o                         
  -5  -2   8        107.65        105.40         3.41 o                         
  -4  -2   8        203.76        199.61         4.36 o                         
  -3  -2   8         75.22         76.95         3.25 o                         
  -2  -2   8         85.73         86.62         3.30 o                         
  -1  -2   8        211.40        202.72         2.99 o                         
   0  -2   8        150.21        148.42         3.03 o                         
   1  -2   8          2.61          1.76         0.88 o                         
   2  -2   8        158.69        156.69         3.41 o                         
   3  -2   8          8.38         10.04         1.30 o                         
   4  -2   8         16.98         13.00         1.70 o                         
   5  -2   8         31.77         35.33         2.48 o                         
   6  -2   8          1.71          3.51         1.78 o                         
   7  -2   8          1.24          2.69         2.54 o                         
  -9  -1   8         13.30         16.17         2.10 o                         
  -8  -1   8         17.81         25.42         2.50 o                         
  -7  -1   8         10.13          9.75         2.57 o                         
  -6  -1   8         80.92         76.03         3.14 o                         
  -5  -1   8          6.48          5.97         1.53 o                         
  -4  -1   8         95.87         92.29         4.63 o                         
  -3  -1   8         20.70         23.52         2.04 o                         
  -2  -1   8         21.79         22.92         1.83 o                         
  -1  -1   8          6.20          6.68         1.02 o                         
   0  -1   8         60.09         58.59         1.89 o                         
   1  -1   8         19.76         22.50         1.45 o                         
   2  -1   8         86.48         83.41         2.12 o                         
   3  -1   8         57.03         62.41         3.20 o                         
   4  -1   8          4.80          3.55         1.22 o                         
   5  -1   8         30.67         38.53         2.72 o                         
   6  -1   8          1.75          0.56         1.56 o                         
   7  -1   8          7.02         11.31         2.43 o                         
   8  -1   8          0.69          0.00         1.95 o                         
  -9   0   8          5.06          3.91         1.53 o                         
  -8   0   8          9.56         10.01         2.13 o                         
  -7   0   8         25.33         30.37         2.71 o                         
  -6   0   8         69.73         63.24         2.18 o                         
  -5   0   8         49.58         48.19         1.82 o                         
  -4   0   8          0.44          1.20         0.81 o                         
  -3   0   8         29.96         34.02         1.55 o                         
  -2   0   8          0.02          0.00         0.65 o                         
  -1   0   8         78.63         69.76         1.99 o                         
   0   0   8        358.80        337.69         3.94 o                         
   1   0   8        167.20        167.84         2.77 o                         
   2   0   8         40.38         43.95         2.70 o                         
   3   0   8          5.37          4.62         1.39 o                         
   4   0   8         70.65         70.12         3.46 o                         
   5   0   8          2.46          1.91         1.37 o                         
   6   0   8          0.25          0.00         1.48 o                         
   7   0   8         10.80         11.25         2.36 o                         
   8   0   8          5.87          6.23         2.27 o                         
  -9   1   8         13.29         10.51         2.15 o                         
  -8   1   8         17.76         20.84         2.40 o                         
  -7   1   8         10.12         11.78         1.90 o                         
  -6   1   8         81.12         78.58         2.33 o                         
  -5   1   8          6.56          6.52         1.08 o                         
  -4   1   8         95.99         89.07         2.15 o                         
  -3   1   8         20.72         23.50         1.40 o                         
  -2   1   8         21.78         25.97         1.82 o                         
  -1   1   8          6.21          7.53         1.05 o                         
   0   1   8         60.17         59.96         1.53 o                         
   1   1   8         19.78         24.06         1.58 o                         
   2   1   8         86.65         82.57         2.22 o                         
   3   1   8         56.98         64.08         2.96 o                         
   4   1   8          4.77          2.64         1.54 o                         
   5   1   8         30.66         29.27         1.96 o                         
   6   1   8          1.74          3.54         1.04 o                         
   7   1   8          7.03          7.81         1.27 o                         
   8   1   8          0.70          1.92         1.50 o                         
  -9   2   8          1.76          2.54         1.58 o                         
  -8   2   8         16.40         17.86         2.07 o                         
  -7   2   8          2.39          3.94         1.64 o                         
  -6   2   8         67.71         66.26         2.20 o                         
  -5   2   8        107.63        108.27         2.87 o                         
  -4   2   8        203.68        206.45         3.01 o                         
  -3   2   8         75.34         77.03         1.88 o                         
  -2   2   8         85.79         87.11         1.81 o                         
  -1   2   8        211.20        204.60         2.80 o                         
   0   2   8        150.10        153.19         2.38 o                         
   1   2   8          2.61          3.04         0.93 o                         
   2   2   8        158.62        152.86         3.28 o                         
   3   2   8          8.36          6.39         1.22 o                         
   4   2   8         16.99         13.41         1.62 o                         
   5   2   8         31.77         30.70         2.14 o                         
   6   2   8          1.72          1.89         1.04 o                         
   7   2   8          1.24          1.35         1.40 o                         
  -9   3   8          2.03          3.63         1.76 o                         
  -8   3   8         22.98         28.59         2.35 o                         
  -7   3   8         34.24         37.82         3.38 o                         
  -6   3   8        146.61        143.63         2.89 o                         
  -5   3   8         55.79         54.70         1.75 o                         
  -4   3   8        253.12        247.39         5.67 o                         
  -3   3   8        436.81        418.35         4.56 o                         
  -2   3   8          4.23          4.94         0.76 o                         
  -1   3   8         24.34         28.54         1.63 o                         
   0   3   8          3.26          3.69         0.79 o                         
   1   3   8         39.05         36.29         1.72 o                         
   2   3   8         71.75         77.53         2.74 o                         
   3   3   8          2.10          2.63         1.23 o                         
   4   3   8          3.43          3.51         1.29 o                         
   5   3   8         64.00         61.79         3.69 o                         
   6   3   8          5.24          8.94         1.55 o                         
   7   3   8          2.53          6.25         1.44 o                         
  -9   4   8          0.10          0.00         1.31 o                         
  -8   4   8          0.75          0.31         1.47 o                         
  -7   4   8         16.19         22.52         2.31 o                         
  -6   4   8         57.71         61.67         3.33 o                         
  -5   4   8         32.60         34.91         2.44 o                         
  -4   4   8        181.77        178.90         3.71 o                         
  -3   4   8        180.33        170.74         3.33 o                         
  -2   4   8        121.06        118.09         2.05 o                         
  -1   4   8          6.96          9.24         0.92 o                         
   0   4   8          0.59          0.54         0.70 o                         
   1   4   8          6.44          8.54         1.04 o                         
   2   4   8         98.15        101.34         2.07 o                         
   3   4   8         14.37         12.80         1.89 o                         
   4   4   8         26.18         24.88         2.53 o                         
   5   4   8         46.68         45.72         2.90 o                         
   6   4   8         12.62         14.98         2.50 o                         
   7   4   8          7.57         10.94         1.75 o                         
  -8   5   8          1.52          4.85         2.65 o                         
  -7   5   8         15.02         15.63         1.70 o                         
  -6   5   8         28.79         26.55         2.48 o                         
  -5   5   8         51.19         51.60         2.64 o                         
  -4   5   8         84.00         75.42         2.51 o                         
  -3   5   8        141.33        143.17         3.16 o                         
  -2   5   8         88.34         86.13         1.88 o                         
  -1   5   8        187.46        183.40         2.92 o                         
   0   5   8          7.37          5.70         0.98 o                         
   1   5   8          2.71          4.01         1.06 o                         
   2   5   8          4.52          4.72         1.16 o                         
   3   5   8         44.15         39.06         3.05 o                         
   4   5   8         13.46         12.68         1.27 o                         
   5   5   8          5.59          3.59         1.98 o                         
   6   5   8          0.93          1.56         1.41 o                         
  -7   6   8         12.36         11.54         2.64 o                         
  -6   6   8         20.89         23.84         3.13 o                         
  -5   6   8          1.86          2.08         1.20 o                         
  -4   6   8         20.95         27.62         1.99 o                         
  -3   6   8        111.72        107.73         2.86 o                         
  -2   6   8         27.75         28.07         1.47 o                         
  -1   6   8        101.45         89.80         2.25 o                         
   0   6   8         13.38         16.38         1.58 o                         
   1   6   8         89.40         84.04         2.46 o                         
   2   6   8         25.74         32.96         2.11 o                         
   3   6   8         35.43         36.31         3.19 o                         
   4   6   8         23.94         23.78         2.28 o                         
   5   6   8          0.53          1.62         1.16 o                         
   6   6   8          0.70          2.36         1.11 o                         
  -6   7   8          1.12          7.54         1.82 o                         
  -5   7   8         42.92         49.63         2.86 o                         
  -4   7   8         24.40         28.16         3.07 o                         
  -3   7   8         13.97         15.71         1.43 o                         
  -2   7   8         52.91         53.56         2.06 o                         
  -1   7   8        157.79        157.28         3.28 o                         
   0   7   8         23.66         28.20         1.65 o                         
   1   7   8         19.85         19.73         1.50 o                         
   2   7   8        135.80        130.96         2.89 o                         
   3   7   8          0.81          3.38         1.14 o                         
   4   7   8          2.84          5.57         1.86 o                         
   5   7   8          6.64          8.50         1.43 o                         
  -5   8   8          2.31          5.45         1.65 o                         
  -4   8   8         21.25         18.75         2.94 o                         
  -3   8   8         24.69         28.31         1.70 o                         
  -2   8   8         16.44         20.94         1.47 o                         
  -1   8   8         25.36         26.08         2.11 o                         
   0   8   8         11.79         13.10         1.48 o                         
   1   8   8         28.21         28.24         1.35 o                         
   2   8   8          7.77          7.01         2.37 o                         
   3   8   8         32.43         29.55         2.79 o                         
  -3   9   8          2.87          5.58         1.26 o                         
  -2   9   8         20.10         18.43         1.94 o                         
  -1   9   8          5.42          4.44         1.04 o                         
   0   9   8          0.73          0.97         1.21 o                         
   1   9   8          3.35          3.00         1.69 o                         
  -4  -8   9         21.65         23.74         3.55 o                         
  -3  -8   9         27.55         37.22         4.45 o                         
  -2  -8   9         19.23         24.06         3.58 o                         
  -1  -8   9         21.70         24.07         2.60 o                         
   0  -8   9          1.98          3.26         1.92 o                         
   1  -8   9         24.49         19.73         2.84 o                         
   2  -8   9         27.58         27.63         2.26 o                         
  -5  -7   9         11.36         16.95         3.20 o                         
  -4  -7   9          4.46          4.32         2.41 o                         
  -3  -7   9         36.34         31.19         3.68 o                         
  -2  -7   9          8.60         10.91         2.89 o                         
  -1  -7   9         20.51         22.72         2.72 o                         
   0  -7   9         18.46         21.36         2.82 o                         
   1  -7   9         40.81         34.76         3.32 o                         
   2  -7   9         26.22         30.91         2.68 o                         
   3  -7   9          5.76          5.17         1.69 o                         
  -7  -6   9          1.00          3.09         2.28 o                         
  -6  -6   9          3.05          2.36         2.06 o                         
  -5  -6   9          6.00          7.03         2.51 o                         
  -4  -6   9         18.87         17.00         3.15 o                         
  -3  -6   9         30.81         27.97         4.10 o                         
  -2  -6   9         49.11         54.38         3.97 o                         
  -1  -6   9         19.20         22.05         2.68 o                         
   0  -6   9         25.30         11.67         4.86 o                         
   1  -6   9        152.89        149.74         7.36 o                         
   2  -6   9         14.45         18.57         1.91 o                         
   3  -6   9         26.90         28.10         2.42 o                         
   4  -6   9         13.76         22.14         2.21 o                         
   5  -6   9          0.55          3.63         1.37 o                         
  -7  -5   9          6.13          8.42         2.60 o                         
  -6  -5   9          4.39          3.65         2.24 o                         
  -5  -5   9          5.43          4.29         2.40 o                         
  -4  -5   9         11.25         11.62         2.63 o                         
  -3  -5   9         22.08         26.51         3.13 o                         
  -2  -5   9        178.86        169.20         5.37 o                         
  -1  -5   9         93.55         89.75         4.14 o                         
   0  -5   9         61.08         57.77         3.80 o                         
   1  -5   9         53.31         53.21         2.20 o                         
   2  -5   9         33.37         39.80         2.81 o                         
   3  -5   9         32.61         40.24         2.41 o                         
   4  -5   9         41.52         39.58         2.66 o                         
   5  -5   9          4.49          4.19         1.50 o                         
  -8  -4   9          0.82          0.07         2.04 o                         
  -7  -4   9          3.76          2.03         2.22 o                         
  -6  -4   9          5.71          2.85         3.15 o                         
  -5  -4   9         37.01         26.57         3.27 o                         
  -4  -4   9         87.72         84.81         4.13 o                         
  -3  -4   9          6.95          6.65         1.94 o                         
  -2  -4   9         94.69         96.41         4.11 o                         
  -1  -4   9        301.94        289.91         6.60 o                         
   0  -4   9         44.75         43.75         3.23 o                         
   1  -4   9         44.91         48.98         2.41 o                         
   2  -4   9         27.54         34.75         2.23 o                         
   3  -4   9         24.14         25.40         2.03 o                         
   4  -4   9         28.43         29.29         2.19 o                         
   5  -4   9         24.00         27.91         2.33 o                         
   6  -4   9          2.63          3.26         2.08 o                         
  -8  -3   9         17.65         15.98         2.59 o                         
  -7  -3   9         40.77         47.65         4.18 o                         
  -6  -3   9          9.45          5.87         2.14 o                         
  -5  -3   9         20.04         23.86         2.85 o                         
  -4  -3   9        141.42        133.95         4.28 o                         
  -3  -3   9         39.84         50.57         3.54 o                         
  -2  -3   9        245.37        238.94         7.46 o                         
  -1  -3   9        414.12        392.31         7.44 o                         
   0  -3   9        155.12        151.40         3.07 o                         
   1  -3   9          7.44          8.66         1.22 o                         
   2  -3   9         18.65         19.88         1.62 o                         
   3  -3   9          6.42          5.29         1.31 o                         
   4  -3   9        133.23        129.28         3.44 o                         
   5  -3   9          4.88          6.19         1.63 o                         
   6  -3   9          7.43          5.48         1.68 o                         
  -9  -2   9         21.25         17.44         2.89 o                         
  -8  -2   9         18.20         22.99         2.93 o                         
  -7  -2   9         47.78         51.13         4.92 o                         
  -6  -2   9        136.88        143.85         6.51 o                         
  -5  -2   9         61.20         60.81         3.13 o                         
  -4  -2   9         33.10         39.51         2.85 o                         
  -3  -2   9        131.53        121.76         4.19 o                         
  -2  -2   9        546.66        512.04         8.48 o                         
  -1  -2   9        322.41        309.89         4.34 o                         
   0  -2   9         65.41         65.57         2.25 o                         
   1  -2   9         35.77         36.40         1.94 o                         
   2  -2   9        157.87        155.58         3.21 o                         
   3  -2   9         23.67         21.73         1.96 o                         
   4  -2   9          3.87          5.85         2.05 o                         
   5  -2   9         33.79         33.31         2.92 o                         
   6  -2   9          8.70          9.31         2.20 o                         
   7  -2   9          6.55          7.85         2.69 o                         
  -9  -1   9          2.54          5.61         2.11 o                         
  -8  -1   9         10.60          9.66         2.12 o                         
  -7  -1   9         33.56         36.64         3.26 o                         
  -6  -1   9          1.45          4.24         1.71 o                         
  -5  -1   9         91.12         87.05         3.58 o                         
  -4  -1   9         77.64         78.63         3.08 o                         
  -3  -1   9        149.68        152.80         4.78 o                         
  -2  -1   9        282.09        277.10         4.04 o                         
  -1  -1   9        133.79        126.91         2.93 o                         
   0  -1   9        284.90        277.53         4.06 o                         
   1  -1   9        283.19        269.01         4.38 o                         
   2  -1   9         97.41         97.36         2.21 o                         
   3  -1   9          8.12          7.76         1.54 o                         
   4  -1   9         63.82         66.37         3.69 o                         
   5  -1   9          4.83          4.37         1.70 o                         
   6  -1   9         31.84         33.50         3.49 o                         
   7  -1   9          9.24          8.04         2.48 o                         
  -9   0   9          1.36          1.58         1.32 o                         
  -8   0   9          2.07          6.03         1.66 o                         
  -7   0   9         44.75         47.88         2.81 o                         
  -6   0   9         42.62         33.70         1.79 o                         
  -5   0   9         22.33         20.39         1.41 o                         
  -4   0   9        132.72        136.61         2.91 o                         
  -3   0   9        163.60        157.98         2.81 o                         
  -2   0   9          1.39          1.38         1.08 o                         
  -1   0   9         30.48         30.89         1.59 o                         
   0   0   9        176.14        175.89         3.19 o                         
   1   0   9        129.96        131.62         3.30 o                         
   2   0   9         33.79         39.07         2.91 o                         
   3   0   9         10.86          9.79         1.76 o                         
   4   0   9          0.53          0.05         1.49 o                         
   5   0   9         12.91         16.45         2.57 o                         
   6   0   9         21.38         22.00         2.92 o                         
   7   0   9          2.69          2.93         2.22 o                         
  -9   1   9          2.55          4.29         1.53 o                         
  -8   1   9         10.66         11.39         1.82 o                         
  -7   1   9         33.60         39.12         2.82 o                         
  -6   1   9          1.45          5.30         1.79 o                         
  -5   1   9         91.09         88.80         2.78 o                         
  -4   1   9         77.70         75.87         2.16 o                         
  -3   1   9        149.44        149.56         2.86 o                         
  -2   1   9        281.88        272.47         3.73 o                         
  -1   1   9        133.86        129.27         2.40 o                         
   0   1   9        284.99        266.77         3.31 o                         
   1   1   9        283.03        275.80         4.13 o                         
   2   1   9         97.37         98.01         2.86 o                         
   3   1   9          8.10          8.51         1.70 o                         
   4   1   9         63.85         65.98         3.57 o                         
   5   1   9          4.83          5.78         1.98 o                         
   6   1   9         31.87         31.87         3.43 o                         
   7   1   9          9.24          4.96         2.04 o                         
  -9   2   9         21.31         20.98         3.30 o                         
  -8   2   9         18.15         16.95         1.98 o                         
  -7   2   9         47.75         42.03         2.63 o                         
  -6   2   9        136.76        124.70         3.94 o                         
  -5   2   9         61.23         61.33         2.26 o                         
  -4   2   9         32.96         36.45         1.77 o                         
  -3   2   9        131.63        127.05         2.43 o                         
  -2   2   9        547.13        518.27         5.24 o                         
  -1   2   9        322.18        316.20         3.85 o                         
   0   2   9         65.33         64.54         2.00 o                         
   1   2   9         35.75         37.80         2.14 o                         
   2   2   9        157.95        158.30         3.47 o                         
   3   2   9         23.73         25.90         1.83 o                         
   4   2   9          3.87          4.16         1.32 o                         
   5   2   9         33.77         33.38         1.81 o                         
   6   2   9          8.70          9.33         1.33 o                         
   7   2   9          6.55          5.07         1.32 o                         
  -8   3   9         17.66         18.10         2.03 o                         
  -7   3   9         40.84         42.34         2.27 o                         
  -6   3   9          9.43          9.47         1.25 o                         
  -5   3   9         19.97         18.91         1.71 o                         
  -4   3   9        141.46        139.29         3.39 o                         
  -3   3   9         39.86         46.73         2.07 o                         
  -2   3   9        245.44        248.42         3.25 o                         
  -1   3   9        414.30        400.54         4.51 o                         
   0   3   9        154.97        152.05         2.60 o                         
   1   3   9          7.43          8.80         1.38 o                         
   2   3   9         18.68         18.64         1.93 o                         
   3   3   9          6.41          7.22         1.50 o                         
   4   3   9        133.36        124.71         3.74 o                         
   5   3   9          4.88          7.05         1.75 o                         
   6   3   9          7.42          8.48         1.54 o                         
  -8   4   9          0.82          1.05         1.13 o                         
  -7   4   9          3.75          3.53         1.70 o                         
  -6   4   9          5.68          8.28         3.06 o                         
  -5   4   9         37.01         33.87         2.22 o                         
  -4   4   9         87.70         86.51         2.79 o                         
  -3   4   9          6.95         10.33         1.26 o                         
  -2   4   9         94.74         91.21         2.01 o                         
  -1   4   9        302.14        289.36         3.55 o                         
   0   4   9         44.67         45.58         1.82 o                         
   1   4   9         44.86         47.10         1.70 o                         
   2   4   9         27.58         27.38         2.26 o                         
   3   4   9         24.16         22.67         2.23 o                         
   4   4   9         28.39         28.57         2.42 o                         
   5   4   9         23.97         25.89         2.58 o                         
   6   4   9          2.63          4.27         1.93 o                         
  -7   5   9          6.13         10.86         1.97 o                         
  -6   5   9          4.40          5.25         1.65 o                         
  -5   5   9          5.41          8.76         1.74 o                         
  -4   5   9         11.22         12.69         1.70 o                         
  -3   5   9         22.05         22.51         1.64 o                         
  -2   5   9        179.08        166.35         2.61 o                         
  -1   5   9         93.60         91.54         2.09 o                         
   0   5   9         61.11         56.60         1.91 o                         
   1   5   9         53.36         57.06         2.14 o                         
   2   5   9         33.36         34.38         1.54 o                         
   3   5   9         32.62         38.26         3.26 o                         
   4   5   9         41.53         43.44         3.00 o                         
   5   5   9          4.51          2.59         1.49 o                         
  -7   6   9          0.99          3.08         1.97 o                         
  -6   6   9          3.04          5.83         1.90 o                         
  -5   6   9          5.99          4.46         1.55 o                         
  -4   6   9         18.85         19.51         1.94 o                         
  -3   6   9         30.83         28.43         3.03 o                         
  -2   6   9         49.10         51.79         2.02 o                         
  -1   6   9         19.22         22.97         1.49 o                         
   0   6   9         25.25         26.41         1.67 o                         
   1   6   9        152.90        148.39         3.22 o                         
   2   6   9         14.47         15.98         1.68 o                         
   3   6   9         26.91         25.47         1.81 o                         
   4   6   9         13.72         14.65         2.10 o                         
   5   6   9          0.55          0.09         1.66 o                         
  -5   7   9         11.39         14.39         1.99 o                         
  -4   7   9          4.47          5.64         1.46 o                         
  -3   7   9         36.30         43.66         2.50 o                         
  -2   7   9          8.57          9.46         1.18 o                         
  -1   7   9         20.46         23.43         2.04 o                         
   0   7   9         18.44         19.82         1.55 o                         
   1   7   9         40.78         40.27         2.36 o                         
   2   7   9         26.22         26.55         1.79 o                         
   3   7   9          5.78          4.42         1.72 o                         
  -4   8   9         21.69         23.28         2.50 o                         
  -3   8   9         27.57         33.90         2.84 o                         
  -2   8   9         19.21         22.70         1.81 o                         
  -1   8   9         21.71         27.06         1.81 o                         
   0   8   9          1.98          4.78         1.39 o                         
   1   8   9         24.44         20.65         1.95 o                         
   2   8   9         27.60         31.14         2.68 o                         
  -4  -7  10          0.01          2.56         2.37 o                         
  -3  -7  10         18.11         11.99         3.20 o                         
  -2  -7  10         53.38         58.95         5.28 o                         
  -1  -7  10          1.97          7.22         2.77 o                         
   0  -7  10          4.47          2.15         2.57 o                         
   1  -7  10         13.75         19.52         2.37 o                         
   2  -7  10          1.55          3.07         1.50 o                         
  -5  -6  10         14.91         11.88         2.75 o                         
  -4  -6  10          5.21          8.84         2.62 o                         
  -3  -6  10         25.31         28.89         8.43 o                         
  -2  -6  10          6.58          6.14         2.20 o                         
  -1  -6  10         30.53         31.01         5.18 o                         
   0  -6  10         32.84         34.53         3.60 o                         
   1  -6  10          7.84         10.94         2.06 o                         
   2  -6  10          0.81          6.97         1.46 o                         
   3  -6  10         15.93         19.12         2.05 o                         
  -6  -5  10          9.50         12.95         5.17 o                         
  -5  -5  10         19.89         19.94         3.22 o                         
  -4  -5  10          2.45          7.69         2.66 o                         
  -3  -5  10          0.96          2.45         3.47 o                         
  -2  -5  10         63.90         61.56         5.92 o                         
  -1  -5  10          7.71          2.09         1.95 o                         
   0  -5  10         11.50         12.18         2.57 o                         
   1  -5  10          2.72          5.40         1.26 o                         
   2  -5  10          3.49          5.77         1.40 o                         
   3  -5  10         93.32         94.78         3.18 o                         
   4  -5  10          0.77          3.27         1.35 o                         
  -7  -4  10          0.44          4.77         3.43 o                         
  -6  -4  10          5.21          3.19         2.24 o                         
  -5  -4  10          1.06          6.09         3.32 o                         
  -4  -4  10          3.63          2.16         3.64 o                         
  -3  -4  10          0.97          3.72         2.29 o                         
  -2  -4  10         74.12         74.95         4.02 o                         
  -1  -4  10         10.18          9.80         2.07 o                         
   0  -4  10         34.61         38.95         3.99 o                         
   1  -4  10         38.43         41.02         3.67 o                         
   2  -4  10         62.40         58.83         2.72 o                         
   3  -4  10         16.92         21.05         1.99 o                         
   4  -4  10         21.66         25.31         2.29 o                         
   5  -4  10          1.41          6.07         2.67 o                         
  -8  -3  10          2.50          2.88         2.11 o                         
  -7  -3  10         12.67          6.27         2.19 o                         
  -6  -3  10         62.19         53.38         4.54 o                         
  -5  -3  10         21.65         23.41         3.26 o                         
  -4  -3  10         89.85         77.16         5.13 o                         
  -3  -3  10          1.05          0.74         2.93 o                         
  -2  -3  10         24.44         21.23         2.60 o                         
  -1  -3  10         10.74         10.51         2.05 o                         
   0  -3  10        118.68        109.92         2.54 o                         
   1  -3  10        126.77        116.56         3.41 o                         
   2  -3  10         26.96         32.27         2.23 o                         
   3  -3  10         20.16         27.14         2.18 o                         
   4  -3  10         25.75         22.96         1.95 o                         
   5  -3  10          0.93          3.39         2.04 o                         
  -8  -2  10         26.58         26.54         3.36 o                         
  -7  -2  10         27.70         25.48         3.00 o                         
  -6  -2  10          2.52          2.11         1.76 o                         
  -5  -2  10        106.33         95.91         4.60 o                         
  -4  -2  10         62.10         53.76         3.90 o                         
  -3  -2  10         36.02         32.20         3.09 o                         
  -2  -2  10        107.49        106.62         4.05 o                         
  -1  -2  10         89.41         87.62         4.44 o                         
   0  -2  10         92.93         95.55         2.59 o                         
   1  -2  10        323.60        317.33         4.70 o                         
   2  -2  10        121.85        122.29         3.31 o                         
   3  -2  10         19.78         22.05         2.30 o                         
   4  -2  10         17.33         13.62         2.25 o                         
   5  -2  10         13.97          8.56         2.75 o                         
   6  -2  10         13.81         18.21         3.12 o                         
  -8  -1  10          4.38          3.73         1.77 o                         
  -7  -1  10          6.41          7.93         2.08 o                         
  -6  -1  10         14.40         16.97         2.45 o                         
  -5  -1  10        138.82        124.63         4.85 o                         
  -4  -1  10         63.64         58.81         3.29 o                         
  -3  -1  10        123.66        110.12         3.99 o                         
  -2  -1  10         32.97         32.90         2.94 o                         
  -1  -1  10        133.85        134.59         3.85 o                         
   0  -1  10        321.98        307.42         4.58 o                         
   1  -1  10        113.75        110.21         2.84 o                         
   2  -1  10         68.79         71.95         3.25 o                         
   3  -1  10          2.64          3.50         1.56 o                         
   4  -1  10         20.24         20.26         2.95 o                         
   5  -1  10          1.19          3.01         2.15 o                         
   6  -1  10          4.26          4.07         2.21 o                         
  -8   0  10          0.64          0.00         2.13 o                         
  -7   0  10         24.66         24.07         2.83 o                         
  -6   0  10         23.97         27.66         2.81 o                         
  -5   0  10         35.56         28.60         3.31 o                         
  -4   0  10         91.01         83.16         2.16 o                         
  -3   0  10        148.23        134.37         2.80 o                         
  -2   0  10        112.80        122.66         4.35 o                         
  -1   0  10        218.25        211.13         3.70 o                         
   0   0  10        456.53        448.27         5.06 o                         
   1   0  10         78.21         79.52         2.91 o                         
   2   0  10        112.02        108.39         3.39 o                         
   3   0  10        255.38        260.79         7.59 o                         
   4   0  10          0.56          0.00         2.21 o                         
   5   0  10         21.45         17.18         3.35 o                         
   6   0  10         20.98         20.50         3.00 o                         
  -8   1  10          4.38          5.02         1.45 o                         
  -7   1  10          6.42          9.29         1.92 o                         
  -6   1  10         14.35         16.91         1.71 o                         
  -5   1  10        138.63        122.58         3.30 o                         
  -4   1  10         63.49         53.08         2.38 o                         
  -3   1  10        123.75        106.09         2.56 o                         
  -2   1  10         32.90         36.94         1.86 o                         
  -1   1  10        133.84        134.52         2.57 o                         
   0   1  10        321.65        302.28         3.65 o                         
   1   1  10        113.85        109.87         3.10 o                         
   2   1  10         68.69         68.25         3.11 o                         
   3   1  10          2.62          3.61         2.01 o                         
   4   1  10         20.24         18.99         2.91 o                         
   5   1  10          1.19          4.08         2.01 o                         
   6   1  10          4.26          7.86         2.38 o                         
  -8   2  10         26.63         29.65         2.93 o                         
  -7   2  10         27.84         28.35         2.57 o                         
  -6   2  10          2.52          5.23         1.30 o                         
  -5   2  10        106.44        100.42         2.88 o                         
  -4   2  10         62.18         55.64         2.26 o                         
  -3   2  10         35.98         32.74         1.82 o                         
  -2   2  10        107.54        101.99         2.58 o                         
  -1   2  10         89.34         82.78         2.12 o                         
   0   2  10         93.11         91.45         2.20 o                         
   1   2  10        323.55        311.13         4.81 o                         
   2   2  10        121.84        112.42         5.00 o                         
   3   2  10         19.80         20.46         2.22 o                         
   4   2  10         17.35         20.33         2.80 o                         
   5   2  10         13.98         12.18         2.66 o                         
   6   2  10         13.84         16.06         4.25 o                         
  -8   3  10          2.51          0.78         1.31 o                         
  -7   3  10         12.66         11.92         1.60 o                         
  -6   3  10         62.22         65.10         4.27 o                         
  -5   3  10         21.70         21.67         2.27 o                         
  -4   3  10         89.72         79.80         1.98 o                         
  -3   3  10          1.05          1.60         0.84 o                         
  -2   3  10         24.38         28.66         1.56 o                         
  -1   3  10         10.81         11.46         1.24 o                         
   0   3  10        118.84        116.11         2.46 o                         
   1   3  10        126.88        118.97         3.84 o                         
   2   3  10         27.04         26.92         2.30 o                         
   3   3  10         20.17         24.18         2.55 o                         
   4   3  10         25.76         23.70         2.31 o                         
   5   3  10          0.93          2.26         1.19 o                         
  -7   4  10          0.43          1.06         3.00 o                         
  -6   4  10          5.22          5.77         2.13 o                         
  -5   4  10          1.05          0.00         1.31 o                         
  -4   4  10          3.67          3.54         1.22 o                         
  -3   4  10          0.98          2.93         1.19 o                         
  -2   4  10         74.12         74.66         2.16 o                         
  -1   4  10         10.19         11.37         1.16 o                         
   0   4  10         34.64         40.77         1.93 o                         
   1   4  10         38.54         37.78         2.53 o                         
   2   4  10         62.29         62.95         3.04 o                         
   3   4  10         16.94         15.80         2.14 o                         
   4   4  10         21.67         20.97         2.29 o                         
   5   4  10          1.41          2.18         1.57 o                         
  -6   5  10          9.49         10.27         2.47 o                         
  -5   5  10         19.89         18.25         2.65 o                         
  -4   5  10          2.44          4.64         1.48 o                         
  -3   5  10          0.96          3.46         1.46 o                         
  -2   5  10         63.91         64.27         2.10 o                         
  -1   5  10          7.73          7.60         1.79 o                         
   0   5  10         11.52         12.66         1.31 o                         
   1   5  10          2.71          1.85         0.93 o                         
   2   5  10          3.48          5.16         1.83 o                         
   3   5  10         93.37         91.45         4.18 o                         
   4   5  10          0.77          0.11         2.73 o                         
  -5   6  10         14.85         21.71         2.94 o                         
  -4   6  10          5.19          8.04         2.20 o                         
  -3   6  10         25.37         28.84         2.48 o                         
  -2   6  10          6.61          9.58         1.09 o                         
  -1   6  10         30.52         30.68         1.75 o                         
   0   6  10         32.77         35.49         1.96 o                         
   1   6  10          7.89         11.87         1.58 o                         
   2   6  10          0.81          2.26         1.39 o                         
   3   6  10         15.92         18.95         2.50 o                         
  -4   7  10          0.01          2.43         1.52 o                         
  -3   7  10         18.13         18.09         2.64 o                         
  -2   7  10         53.37         59.48         4.06 o                         
  -1   7  10          1.95          7.31         1.13 o                         
   0   7  10          4.51          7.60         1.61 o                         
   1   7  10         13.79         19.34         1.87 o                         
   2   7  10          1.55          6.11         1.42 o                         
  -4  -6  11         14.62          7.53         2.61 o                         
  -3  -6  11         14.71         22.25         3.75 o                         
  -2  -6  11          4.66          2.64         2.24 o                         
  -1  -6  11          3.10          2.82         2.03 o                         
   0  -6  11         15.41         19.79         3.84 o                         
   1  -6  11          3.33          3.45         2.08 o                         
  -5  -5  11          0.72          1.71         2.34 o                         
  -4  -5  11          8.35          6.82         2.60 o                         
  -3  -5  11          1.90          2.67         2.03 o                         
  -2  -5  11          1.24          0.00         2.09 o                         
  -1  -5  11         18.79         16.52         2.80 o                         
   0  -5  11         22.88         21.70         3.42 o                         
   1  -5  11          0.27          0.00         1.57 o                         
   2  -5  11          9.75         10.60         1.71 o                         
   3  -5  11          3.77          5.10         1.55 o                         
  -6  -4  11          6.95          7.69         2.58 o                         
  -5  -4  11          1.31          3.01         2.14 o                         
  -4  -4  11          7.02          5.57         2.60 o                         
  -3  -4  11         19.43         17.21         2.93 o                         
  -2  -4  11         24.47         27.13         3.35 o                         
  -1  -4  11          2.11          2.66         3.07 o                         
   0  -4  11         11.24         13.44         3.52 o                         
   1  -4  11          9.72          9.09         1.60 o                         
   2  -4  11          0.90          1.56         1.26 o                         
   3  -4  11         10.78         10.02         3.46 o                         
   4  -4  11          2.53          7.80         2.06 o                         
  -7  -3  11         15.21         18.37         3.17 o                         
  -6  -3  11          4.51          4.60         3.32 o                         
  -5  -3  11          8.12          5.98         2.36 o                         
  -4  -3  11          7.75          7.95         2.36 o                         
  -3  -3  11         11.78          9.87         2.48 o                         
  -2  -3  11         41.41         36.93         3.60 o                         
  -1  -3  11         13.17         11.48         2.64 o                         
   0  -3  11         65.73         67.87         2.62 o                         
   1  -3  11          9.97         10.55         2.14 o                         
   2  -3  11         12.16         13.30         1.71 o                         
   3  -3  11         12.16         12.73         2.09 o                         
   4  -3  11         12.62          8.93         2.48 o                         
  -7  -2  11          3.21          4.18         2.03 o                         
  -6  -2  11          2.44          6.66         2.17 o                         
  -5  -2  11          2.12          3.54         1.99 o                         
  -4  -2  11         46.73         46.45         3.92 o                         
  -3  -2  11         23.96         20.52         2.98 o                         
  -2  -2  11         30.81         36.50         3.89 o                         
  -1  -2  11          8.40          6.74         1.87 o                         
   0  -2  11         99.62         95.93         3.08 o                         
   1  -2  11         18.53         20.99         1.97 o                         
   2  -2  11         30.28         28.65         2.17 o                         
   3  -2  11         32.65         32.00         3.26 o                         
   4  -2  11         12.03         14.07         2.56 o                         
   5  -2  11          3.58          3.52         2.13 o                         
  -7  -1  11          3.12          2.59         1.66 o                         
  -6  -1  11          8.31          9.03         2.10 o                         
  -5  -1  11         22.17         16.15         2.70 o                         
  -4  -1  11         16.24         19.78         2.69 o                         
  -3  -1  11         48.34         46.66         3.69 o                         
  -2  -1  11         58.63         51.71         2.46 o                         
  -1  -1  11         14.28         14.94         1.79 o                         
   0  -1  11         11.30         13.15         1.70 o                         
   1  -1  11         93.77         95.70         3.57 o                         
   2  -1  11         53.14         58.89         4.40 o                         
   3  -1  11        104.81        102.82         5.00 o                         
   4  -1  11          0.08          3.32         1.86 o                         
   5  -1  11         23.10         26.51         3.38 o                         
  -7   0  11          0.18          0.70         1.55 o                         
  -6   0  11          8.05          7.82         2.28 o                         
  -5   0  11         23.22         25.62         3.21 o                         
  -4   0  11          2.23          2.65         1.17 o                         
  -3   0  11        114.14        108.43         3.71 o                         
  -2   0  11         20.28         22.59         2.26 o                         
  -1   0  11         72.00         68.64         3.04 o                         
   0   0  11         32.75         28.21         1.64 o                         
   1   0  11        106.26        103.66         4.97 o                         
   2   0  11         98.84         84.98         4.58 o                         
   3   0  11        100.20        110.83         4.80 o                         
   4   0  11          2.47          2.13         1.94 o                         
   5   0  11          7.12          7.39         2.46 o                         
  -7   1  11          3.11          3.54         1.72 o                         
  -6   1  11          8.33         11.15         1.66 o                         
  -5   1  11         22.22         20.54         1.95 o                         
  -4   1  11         16.21         19.62         1.73 o                         
  -3   1  11         48.20         49.50         2.18 o                         
  -2   1  11         58.57         54.34         2.44 o                         
  -1   1  11         14.27         15.28         1.68 o                         
   0   1  11         11.33         15.12         1.18 o                         
   1   1  11         93.78         98.44         4.26 o                         
   2   1  11         53.24         59.04         4.81 o                         
   3   1  11        104.77        101.66         4.65 o                         
   4   1  11          0.08          0.52         1.84 o                         
   5   1  11         23.12         23.56         3.16 o                         
  -7   2  11          3.21          5.67         1.51 o                         
  -6   2  11          2.44          5.62         1.46 o                         
  -5   2  11          2.14          3.15         1.29 o                         
  -4   2  11         46.68         46.18         2.15 o                         
  -3   2  11         23.96         23.49         1.74 o                         
  -2   2  11         30.79         27.74         1.78 o                         
  -1   2  11          8.39          7.98         1.19 o                         
   0   2  11         99.55         94.87         2.01 o                         
   1   2  11         18.50         16.59         1.85 o                         
   2   2  11         30.28         25.89         2.09 o                         
   3   2  11         32.76         30.97         3.34 o                         
   4   2  11         12.03         16.14         2.76 o                         
   5   2  11          3.59          6.01         2.37 o                         
  -7   3  11         15.18         14.56         3.73 o                         
  -6   3  11          4.53          3.57         2.16 o                         
  -5   3  11          8.15          7.59         1.70 o                         
  -4   3  11          7.76          9.93         1.12 o                         
  -3   3  11         11.78         12.74         1.30 o                         
  -2   3  11         41.37         37.86         1.90 o                         
  -1   3  11         13.21         14.74         1.41 o                         
   0   3  11         65.74         68.75         2.97 o                         
   1   3  11          9.96         13.33         2.09 o                         
   2   3  11         12.11         10.59         1.79 o                         
   3   3  11         12.18         12.15         1.78 o                         
   4   3  11         12.60         14.18         1.85 o                         
  -6   4  11          6.98          4.80         1.97 o                         
  -5   4  11          1.32          0.52         1.42 o                         
  -4   4  11          7.03          7.93         1.79 o                         
  -3   4  11         19.41         22.14         1.65 o                         
  -2   4  11         24.54         25.35         1.70 o                         
  -1   4  11          2.11          2.72         0.96 o                         
   0   4  11         11.22         11.77         1.18 o                         
   1   4  11          9.71         12.01         1.93 o                         
   2   4  11          0.90          0.44         1.44 o                         
   3   4  11         10.79          9.82         1.92 o                         
   4   4  11          2.52          0.99         1.51 o                         
  -5   5  11          0.72          4.10         2.01 o                         
  -4   5  11          8.38          6.46         1.81 o                         
  -3   5  11          1.92          2.29         2.11 o                         
  -2   5  11          1.23          1.20         1.29 o                         
  -1   5  11         18.79         25.90         1.78 o                         
   0   5  11         22.92         24.77         1.58 o                         
   1   5  11          0.27          2.92         1.56 o                         
   2   5  11          9.75          8.69         1.92 o                         
   3   5  11          3.77          2.07         2.02 o                         
  -4   6  11         14.66         16.65         2.53 o                         
  -3   6  11         14.65         19.48         2.66 o                         
  -2   6  11          4.64          4.08         0.91 o                         
  -1   6  11          3.10          3.96         1.29 o                         
   0   6  11         15.40         18.97         1.85 o                         
   1   6  11          3.31          5.52         1.63 o                         
  -3  -5  12          5.23          6.50         2.40 o                         
  -2  -5  12          0.61          1.54         2.22 o                         
  -1  -5  12          2.78          9.23         2.92 o                         
   0  -5  12         26.49         31.54         3.19 o                         
  -4  -4  12          0.37          0.75         1.96 o                         
  -3  -4  12          0.07          1.60         2.10 o                         
  -2  -4  12          6.73          3.81         2.01 o                         
  -1  -4  12          1.27          3.21         2.63 o                         
   0  -4  12         10.32         11.53         3.31 o                         
   1  -4  12          3.99          3.89         1.42 o                         
   2  -4  12          4.39          6.63         1.71 o                         
  -5  -3  12          8.27          9.46         2.66 o                         
  -4  -3  12          2.00          5.36         2.28 o                         
  -3  -3  12          8.23          6.11         2.39 o                         
  -2  -3  12          0.54          2.11         1.92 o                         
  -1  -3  12         13.08         11.66         2.47 o                         
   0  -3  12         27.40         31.93         3.04 o                         
   1  -3  12          6.51          6.41         1.88 o                         
   2  -3  12         36.88         34.05         2.91 o                         
   3  -3  12          4.35          3.13         1.98 o                         
  -6  -2  12          0.73          0.52         1.83 o                         
  -5  -2  12          3.08          4.94         2.18 o                         
  -4  -2  12          0.21          0.00         2.66 o                         
  -3  -2  12          0.59          0.00         2.04 o                         
  -2  -2  12         20.06         19.31         3.31 o                         
  -1  -2  12          0.07          0.61         1.62 o                         
   0  -2  12          5.59          5.62         1.45 o                         
   1  -2  12          0.58          4.00         1.38 o                         
   2  -2  12         14.27         16.11         2.71 o                         
   3  -2  12          3.34          5.89         2.38 o                         
  -6  -1  12         15.44         10.63         2.58 o                         
  -5  -1  12          1.55          3.55         1.86 o                         
  -4  -1  12          0.46          0.00         1.47 o                         
  -3  -1  12          9.65          8.35         2.14 o                         
  -2  -1  12          5.84          7.77         2.27 o                         
  -1  -1  12         15.32         11.68         2.00 o                         
   0  -1  12         17.31         16.10         2.36 o                         
   1  -1  12          2.92          5.51         1.95 o                         
   2  -1  12         14.73         13.68         2.93 o                         
   3  -1  12         69.78         64.76         4.44 o                         
  -6   0  12          6.79          9.02         2.62 o                         
  -5   0  12          3.09          0.00         1.56 o                         
  -4   0  12          2.33          2.27         1.72 o                         
  -3   0  12          0.08          0.00         1.74 o                         
  -2   0  12          0.00          0.10         1.06 o                         
  -1   0  12          3.01          4.72         1.18 o                         
   0   0  12         13.97         13.84         1.31 o                         
   1   0  12         43.87         52.23         3.86 o                         
   2   0  12         94.07         97.13         4.59 o                         
   3   0  12          3.12          4.32         2.31 o                         
  -6   1  12         15.46         15.32         1.82 o                         
  -5   1  12          1.54          4.33         1.21 o                         
  -4   1  12          0.46          1.74         1.19 o                         
  -3   1  12          9.68         11.85         1.50 o                         
  -2   1  12          5.86          6.85         1.34 o                         
  -1   1  12         15.40         16.97         1.65 o                         
   0   1  12         17.34         18.83         2.49 o                         
   1   1  12          2.91          4.38         1.85 o                         
   2   1  12         14.71         15.24         2.53 o                         
   3   1  12         69.76         76.26         4.44 o                         
  -6   2  12          0.74          2.52         1.30 o                         
  -5   2  12          3.05          8.18         1.43 o                         
  -4   2  12          0.21          2.13         1.23 o                         
  -3   2  12          0.59          3.03         1.19 o                         
  -2   2  12         20.04         21.29         1.73 o                         
  -1   2  12          0.07          1.57         1.09 o                         
   0   2  12          5.53          7.54         1.90 o                         
   1   2  12          0.58          2.35         1.21 o                         
   2   2  12         14.26         15.50         2.61 o                         
   3   2  12          3.34          6.37         2.45 o                         
  -5   3  12          8.30         14.37         2.11 o                         
  -4   3  12          2.00          3.88         1.01 o                         
  -3   3  12          8.24          6.15         1.32 o                         
  -2   3  12          0.54          1.85         0.98 o                         
  -1   3  12         13.02         10.40         1.56 o                         
   0   3  12         27.42         26.44         2.71 o                         
   1   3  12          6.49          7.29         1.79 o                         
   2   3  12         36.83         39.39         3.50 o                         
   3   3  12          4.34          7.33         1.71 o                         
  -4   4  12          0.38          2.28         1.58 o                         
  -3   4  12          0.07          2.55         0.94 o                         
  -2   4  12          6.72          8.16         1.29 o                         
  -1   4  12          1.27          1.70         1.39 o                         
   0   4  12         10.32         13.25         1.88 o                         
   1   4  12          3.99          7.87         2.08 o                         
   2   4  12          4.41          5.22         1.69 o                         
  -3   5  12          5.21          7.46         1.96 o                         
  -2   5  12          0.62          1.38         1.06 o                         
  -1   5  12          2.76         12.12         2.65 o                         
   0   5  12         26.53         30.75         1.64 o                         
  -3  -3  13         10.52         10.67         2.80 o                         
  -2  -3  13          0.60          2.85         2.44 o                         
  -1  -3  13          0.65          4.09         2.12 o                         
   0  -3  13          0.61          0.05         1.99 o                         
  -4  -2  13          3.46          4.66         2.32 o                         
  -3  -2  13          8.25         11.70         2.93 o                         
  -2  -2  13          1.54          3.27         1.90 o                         
  -1  -2  13          9.03          8.52         3.14 o                         
   0  -2  13          1.08          3.04         1.24 o                         
   1  -2  13          3.66          7.18         1.87 o                         
  -4  -1  13          2.98          2.28         1.94 o                         
  -3  -1  13          3.20          5.25         2.51 o                         
  -2  -1  13          0.98          0.23         1.59 o                         
  -1  -1  13          2.34          0.00         2.44 o                         
   0  -1  13          0.12          3.71         0.96 o                         
   1  -1  13          4.54          3.14         2.30 o                         
  -4   0  13          4.93          1.24         2.18 o                         
  -3   0  13         11.99         15.46         1.74 o                         
  -2   0  13          7.34         10.57         1.53 o                         
  -1   0  13          8.79         13.43         1.53 o                         
   0   0  13         13.22         17.28         2.59 o                         
   1   0  13          1.68          0.32         2.24 o                         
  -4   1  13          3.00          3.28         1.33 o                         
  -3   1  13          3.19          8.06         1.59 o                         
  -2   1  13          0.97          0.34         1.35 o                         
  -1   1  13          2.34          7.01         1.16 o                         
   0   1  13          0.13          0.32         1.94 o                         
   1   1  13          4.54          5.29         1.90 o                         
  -4   2  13          3.48          5.78         1.31 o                         
  -3   2  13          8.32         11.75         1.62 o                         
  -2   2  13          1.55          5.54         1.50 o                         
  -1   2  13          9.04          8.48         1.16 o                         
   0   2  13          1.07          1.05         1.80 o                         
   1   2  13          3.67          5.99         1.91 o                         
  -3   3  13         10.53         15.34         1.58 o                         
  -2   3  13          0.59          1.07         1.15 o                         
  -1   3  13          0.66          5.31         1.30 o                         
   0   3  13          0.60          3.20         1.51 o                         
                                                                                
